# Supplementary material for: A pipeline for the systematic identification of non-redundant full-ORF cDNAs for polymorphic and evolutionary divergent genomes: Application to the ascidian Ciona intestinalis
Source: Dev Biol. 2015 Aug 15;404(2):149–63. doi: 10.1016/j.ydbio.2015.05.014 (PMC4528069; doi:10.1016/j.ydbio.2015.05.014)
Supplement: Supplementary file 3 — Supplementary material [file mmc3.xlsx]

## Sheet: 1) complete list
# Supplementary Table 1
# Human disease associated genes grouped in complexes with Ciona orthologs and full ORF clones
# Spreadsheet 1) 'complete list' contains all associations: 3087 different human disease genes, 351 different disease complexes, 691 different human diseases (MIM), 1854 different Ciona orthologs, 1574 different full-ORFs
# Spreadsheet 2) 'Human gene filtered' shows human genes listed only once: 3087 human disease genes, 2052 (67%) disease genes are KH ortholog covered, 1814 (59%) are full-ORF covered (88%)
# Spreadsheet 3) 'complex filtered' shows complexes listed only once: 351 disease complexes, 331 with KHs, 322 with full-ORF
# Spreadsheet 4) 'disease filtered' shows diseases (by MIM number) listed only once: 691 human diseases (MIM)
# Spreadsheet 5) 'KH gene filtered' shows KH gene loci listed only once: 1854 Ciona orthologs
# Spreadsheet 6) 'full ORF filtered' shows full ORFs listed only once: 1574 full-ORFs
# Spreadsheet 7) 'invalid IDs': 120 human genes invalid in ENSEMBL v79 (previous ENSEMBL version was used in Lage et al. to generate complexes)
Human gene	Human Gene Name	Complex number	MIM number	Disease name	Ciona orthologous KH locus	Ciona orthologous KH name	Ciona orthologous KH name (from Drosophila/Mouse/Human Orthologs)	full-ORF clones
ENSG00000137845	ADAM10	942	104300	ALZHEIMER DISEASE; AD ;;PRESENILE AND SENILE DEMENTIA ALZHEIMER DISEASE, FAMILIAL, 1, INCLUDED; AD1, INCLUDED;; ALZHEIMER DISEASE, EARLY-ONSET, WITH CEREBRAL AMYLOID ANGIOPATHY, INCLUDED	KH.C3.898	ADAM gene 3	ADAM10;Adam10;kuz;	CBWU10011.5p	XABT49208.5p	CBWU10011.3p	XABT49208.3p
ENSG00000137845	ADAM10	942	600274	FRONTOTEMPORAL DEMENTIA ;;DEMENTIA, FRONTOTEMPORAL;; FRONTOTEMPORAL LOBAR DEGENERATION; FTLD;; DEMENTIA, FRONTOTEMPORAL, WITH PARKINSONISM;; FRONTOTEMPORAL DEMENTIA WITH PARKINSONISM;; FRONTOTEMPORAL LOBE DEMENTIA; FLDEM;; FTDP17;; MULTIPLE SYSTEM TAUOPATHY WITH PRESENILE DEMENTIA; MSTD;; DISINHIBITION-DEMENTIA-PARKINSONISM-AMYOTROPHY COMPLEX; DDPAC;; WILHELMSEN-LYNCH DISEASE; WLD;; FRONTOTEMPORA…	KH.C3.898	ADAM gene 3	ADAM10;Adam10;kuz;	CBWU10011.5p	XABT49208.5p	CBWU10011.3p	XABT49208.3p
ENSG00000137845	ADAM10	942	606889	ALZHEIMER DISEASE 4 ;;AD4;; ALZHEIMER DISEASE, FAMILIAL, 4	KH.C3.898	ADAM gene 3	ADAM10;Adam10;kuz;	CBWU10011.5p	XABT49208.5p	CBWU10011.3p	XABT49208.3p
ENSG00000137845	ADAM10	942	607822	ALZHEIMER DISEASE 3 ;;AD3;; ALZHEIMER DISEASE, EARLY-ONSET, 3;; ALZHEIMER DISEASE, FAMILIAL, 3 ALZHEIMER DISEASE, FAMILIAL, 3, WITH SPASTIC PARAPARESIS AND UNUSUAL PLAQUES, INCLUDED;; ALZHEIMER DISEASE, FAMILIAL, 3, WITH SPASTIC PARAPARESIS AND APRAXIA, INCLUDED	KH.C3.898	ADAM gene 3	ADAM10;Adam10;kuz;	CBWU10011.5p	XABT49208.5p	CBWU10011.3p	XABT49208.3p
ENSG00000146733	PSPH	1088	219500	CYSTATHIONINURIA ;;CYSTATHIONASE DEFICIENCY	KH.L87.33	-	PSPH;Psph;aay;	CBWU100119.5p	CBWU91957.5p	CBWU100119.3p	CBWU91957.3p
ENSG00000146733	PSPH	1088	250940	METHYLCOBALAMIN DEFICIENCY, cblG TYPE ;;HOMOCYSTINURIA-MEGALOBLASTIC ANEMIA DUE TO DEFECT IN COBALAMIN METABOLISM, cblG COMPLEMENTATION TYPE	KH.L87.33	-	PSPH;Psph;aay;	CBWU100119.5p	CBWU91957.5p	CBWU100119.3p	CBWU91957.3p
ENSG00000146733	PSPH	1088	259900	HYPEROXALURIA, PRIMARY, TYPE I ;;HP1;; OXALOSIS I;; GLYCOLIC ACIDURIA;; ALANINE-GLYOXYLATE AMINOTRANSFERASE DEFICIENCY;; PEROXISOMAL ALANINE:GLYOXYLATE AMINOTRANSFERASE DEFICIENCY;; HEPATIC AGT DEFICIENCY;; SERINE:PYRUVATE AMINOTRANSFERASE DEFICIENCY	KH.L87.33	-	PSPH;Psph;aay;	CBWU100119.5p	CBWU91957.5p	CBWU100119.3p	CBWU91957.3p
ENSG00000171298	GAA	1344	222900	SUCRASE-ISOMALTASE DEFICIENCY, CONGENITAL; CSID ;;DISACCHARIDE INTOLERANCE I;; SUCROSE-ISOMALTOSE MALABSORPTION, CONGENITAL;; SUCROSE INTOLERANCE, CONGENITAL;; SI DEFICIENCY	KH.L170.27	-	-	CBWU100120.5p	CBWU74749.5p	CBWU100120.3p	CBWU74749.3p
ENSG00000171298	GAA	1344	232300	GLYCOGEN STORAGE DISEASE II ;;GSD II;; ACID ALPHA-GLUCOSIDASE DEFICIENCY;; GAA DEFICIENCY;; POMPE DISEASE;; GLYCOGENOSIS, GENERALIZED, CARDIAC FORM;; CARDIOMEGALIA GLYCOGENICA DIFFUSA;; ACID MALTASE DEFICIENCY; AMD;; ALPHA-1,4-GLUCOSIDASE DEFICIENCY	KH.L170.27	-	-	CBWU100120.5p	CBWU74749.5p	CBWU100120.3p	CBWU74749.3p
ENSG00000171298	GAA	1344	253600	MUSCULAR DYSTROPHY, LIMB-GIRDLE, TYPE 2A; LGMD2A ;;MUSCULAR DYSTROPHY, LIMB-GIRDLE, TYPE 2; LGMD2;; MUSCULAR DYSTROPHY, PELVOFEMORAL;; LEYDEN-MOEBIUS MUSCULAR DYSTROPHY;; CALPAINOPATHY	KH.L170.27	-	-	CBWU100120.5p	CBWU74749.5p	CBWU100120.3p	CBWU74749.3p
ENSG00000183773	AIFM3	1343	212065	CONGENITAL DISORDER OF GLYCOSYLATION, TYPE Ia ;;CDG Ia; CDGIa;; CARBOHYDRATE-DEFICIENT GLYCOPROTEIN SYNDROME, TYPE Ia; CDGS1A;; CARBOHYDRATE-DEFICIENT GLYCOPROTEIN SYNDROME, TYPE I; CDGS1;; JAEKEN SYNDROME;; PHOSPHOMANNOMUTASE 2 DEFICIENCY;; PMM2 DEFICIENCY OLIVOPONTOCEREBELLAR ATROPHY, NEONATAL, INCLUDED;; OPCA, NEONATAL, INCLUDED;; CDG X, INCLUDED	KH.C12.429	-	AIFM3;Aifm3;CG10700;CG4199;	CBWU100181.5p	XABT213153.5p	XABT213153.3p
ENSG00000183773	AIFM3	1343	602579	CONGENITAL DISORDER OF GLYCOSYLATION, TYPE Ib ;;CDG Ib; CDGIb;; CARBOHYDRATE-DEFICIENT GLYCOPROTEIN SYNDROME, TYPE Ib; CDGS1B;; CDG, GASTROINTESTINAL TYPE;; MANNOSEPHOSPHATE ISOMERASE DEFICIENCY;; MPI DEFICIENCY;; PROTEIN-LOSING ENTEROPATHY-HEPATIC FIBROSIS SYNDROME;; SAGUENAY-LAC SAINT-JEAN SYNDROME; SLSJ SYNDROME	KH.C12.429	-	AIFM3;Aifm3;CG10700;CG4199;	CBWU100181.5p	XABT213153.5p	XABT213153.3p
ENSG00000155903	RASA2	780	109800	BLADDER CANCER	KH.C1.339	-	Gap1;RASA2;RASA3;Rasa2;Rasa3;	CBWU100195.5p
ENSG00000155903	RASA2	780	115150	CARDIOFACIOCUTANEOUS SYNDROME ;;CFC SYNDROME	KH.C1.339	-	Gap1;RASA2;RASA3;Rasa2;Rasa3;	CBWU100195.5p
ENSG00000155903	RASA2	780	218040	COSTELLO SYNDROME ;;FACIOCUTANEOSKELETAL SYNDROME;; FCS SYNDROME	KH.C1.339	-	Gap1;RASA2;RASA3;Rasa2;Rasa3;	CBWU100195.5p
ENSG00000155903	RASA2	780	607785	JUVENILE MYELOMONOCYTIC LEUKEMIA; JMML ;;LEUKEMIA, JUVENILE MYELOMONOCYTIC	KH.C1.339	-	Gap1;RASA2;RASA3;Rasa2;Rasa3;	CBWU100195.5p
ENSG00000155903	RASA2	780	609942	NOONAN SYNDROME 3 ;;NS3	KH.C1.339	-	Gap1;RASA2;RASA3;Rasa2;Rasa3;	CBWU100195.5p
ENSG00000137710	RDX	447	101000	NEUROFIBROMATOSIS, TYPE II; NF2 ;;NEUROFIBROMATOSIS, CENTRAL TYPE;; ACOUSTIC SCHWANNOMAS, BILATERAL;; BILATERAL ACOUSTIC NEUROFIBROMATOSIS; BANF;; ACOUSTIC NEURINOMA, BILATERAL; ACN	KH.C12.129	ezrin/radixin/moesin (ERM)-like protein	Ezr;MSN;Moe;Msn;RDX;Rdx;VIL2;	CBWU100344.5p	CBWU73948.5p	CBWU100344.3p	CBWU73948.3p
ENSG00000147065	MSN	447	101000	NEUROFIBROMATOSIS, TYPE II; NF2 ;;NEUROFIBROMATOSIS, CENTRAL TYPE;; ACOUSTIC SCHWANNOMAS, BILATERAL;; BILATERAL ACOUSTIC NEUROFIBROMATOSIS; BANF;; ACOUSTIC NEURINOMA, BILATERAL; ACN	KH.C12.129	ezrin/radixin/moesin (ERM)-like protein	Ezr;MSN;Moe;Msn;RDX;Rdx;VIL2;	CBWU100344.5p	CBWU73948.5p	CBWU100344.3p	CBWU73948.3p
ENSG00000092820	VIL2	1411	101000	NEUROFIBROMATOSIS, TYPE II; NF2 ;;NEUROFIBROMATOSIS, CENTRAL TYPE;; ACOUSTIC SCHWANNOMAS, BILATERAL;; BILATERAL ACOUSTIC NEUROFIBROMATOSIS; BANF;; ACOUSTIC NEURINOMA, BILATERAL; ACN	KH.C12.129	ezrin/radixin/moesin (ERM)-like protein	Ezr;MSN;Moe;Msn;RDX;Rdx;VIL2;	CBWU100344.5p	CBWU73948.5p	CBWU100344.3p	CBWU73948.3p
ENSG00000137710	RDX	1411	101000	NEUROFIBROMATOSIS, TYPE II; NF2 ;;NEUROFIBROMATOSIS, CENTRAL TYPE;; ACOUSTIC SCHWANNOMAS, BILATERAL;; BILATERAL ACOUSTIC NEUROFIBROMATOSIS; BANF;; ACOUSTIC NEURINOMA, BILATERAL; ACN	KH.C12.129	ezrin/radixin/moesin (ERM)-like protein	Ezr;MSN;Moe;Msn;RDX;Rdx;VIL2;	CBWU100344.5p	CBWU73948.5p	CBWU100344.3p	CBWU73948.3p
ENSG00000092820	VIL2	1411	122880	CRANIOFACIAL-DEAFNESS-HAND SYNDROME; CDHS	KH.C12.129	ezrin/radixin/moesin (ERM)-like protein	Ezr;MSN;Moe;Msn;RDX;Rdx;VIL2;	CBWU100344.5p	CBWU73948.5p	CBWU100344.3p	CBWU73948.3p
ENSG00000137710	RDX	1411	122880	CRANIOFACIAL-DEAFNESS-HAND SYNDROME; CDHS	KH.C12.129	ezrin/radixin/moesin (ERM)-like protein	Ezr;MSN;Moe;Msn;RDX;Rdx;VIL2;	CBWU100344.5p	CBWU73948.5p	CBWU100344.3p	CBWU73948.3p
ENSG00000092820	VIL2	1411	148820	WAARDENBURG SYNDROME, TYPE III; WS3 ;;KLEIN-WAARDENBURG SYNDROME;; WAARDENBURG SYNDROME WITH UPPER LIMB ANOMALIES;; WHITE FORELOCK WITH MALFORMATIONS	KH.C12.129	ezrin/radixin/moesin (ERM)-like protein	Ezr;MSN;Moe;Msn;RDX;Rdx;VIL2;	CBWU100344.5p	CBWU73948.5p	CBWU100344.3p	CBWU73948.3p
ENSG00000137710	RDX	1411	148820	WAARDENBURG SYNDROME, TYPE III; WS3 ;;KLEIN-WAARDENBURG SYNDROME;; WAARDENBURG SYNDROME WITH UPPER LIMB ANOMALIES;; WHITE FORELOCK WITH MALFORMATIONS	KH.C12.129	ezrin/radixin/moesin (ERM)-like protein	Ezr;MSN;Moe;Msn;RDX;Rdx;VIL2;	CBWU100344.5p	CBWU73948.5p	CBWU100344.3p	CBWU73948.3p
ENSG00000137710	RDX	447	162091	SCHWANNOMATOSIS ;;NEURILEMMOMATOSIS, CONGENITAL CUTANEOUS	KH.C12.129	ezrin/radixin/moesin (ERM)-like protein	Ezr;MSN;Moe;Msn;RDX;Rdx;VIL2;	CBWU100344.5p	CBWU73948.5p	CBWU100344.3p	CBWU73948.3p
ENSG00000147065	MSN	447	162091	SCHWANNOMATOSIS ;;NEURILEMMOMATOSIS, CONGENITAL CUTANEOUS	KH.C12.129	ezrin/radixin/moesin (ERM)-like protein	Ezr;MSN;Moe;Msn;RDX;Rdx;VIL2;	CBWU100344.5p	CBWU73948.5p	CBWU100344.3p	CBWU73948.3p
ENSG00000092820	VIL2	1411	162091	SCHWANNOMATOSIS ;;NEURILEMMOMATOSIS, CONGENITAL CUTANEOUS	KH.C12.129	ezrin/radixin/moesin (ERM)-like protein	Ezr;MSN;Moe;Msn;RDX;Rdx;VIL2;	CBWU100344.5p	CBWU73948.5p	CBWU100344.3p	CBWU73948.3p
ENSG00000137710	RDX	1411	162091	SCHWANNOMATOSIS ;;NEURILEMMOMATOSIS, CONGENITAL CUTANEOUS	KH.C12.129	ezrin/radixin/moesin (ERM)-like protein	Ezr;MSN;Moe;Msn;RDX;Rdx;VIL2;	CBWU100344.5p	CBWU73948.5p	CBWU100344.3p	CBWU73948.3p
ENSG00000092820	VIL2	1176	191100	TUBEROUS SCLEROSIS; TS ;;TUBEROSE SCLEROSIS;; TUBEROUS SCLEROSIS COMPLEX; TSC;; EPILOIA TUBEROUS SCLEROSIS 1, INCLUDED;; TUBEROUS SCLEROSIS 2, INCLUDED;; ADENOMA SEBACEUM, INCLUDED	KH.C12.129	ezrin/radixin/moesin (ERM)-like protein	Ezr;MSN;Moe;Msn;RDX;Rdx;VIL2;	CBWU100344.5p	CBWU73948.5p	CBWU100344.3p	CBWU73948.3p
ENSG00000137710	RDX	1176	191100	TUBEROUS SCLEROSIS; TS ;;TUBEROSE SCLEROSIS;; TUBEROUS SCLEROSIS COMPLEX; TSC;; EPILOIA TUBEROUS SCLEROSIS 1, INCLUDED;; TUBEROUS SCLEROSIS 2, INCLUDED;; ADENOMA SEBACEUM, INCLUDED	KH.C12.129	ezrin/radixin/moesin (ERM)-like protein	Ezr;MSN;Moe;Msn;RDX;Rdx;VIL2;	CBWU100344.5p	CBWU73948.5p	CBWU100344.3p	CBWU73948.3p
ENSG00000147065	MSN	1176	191100	TUBEROUS SCLEROSIS; TS ;;TUBEROSE SCLEROSIS;; TUBEROUS SCLEROSIS COMPLEX; TSC;; EPILOIA TUBEROUS SCLEROSIS 1, INCLUDED;; TUBEROUS SCLEROSIS 2, INCLUDED;; ADENOMA SEBACEUM, INCLUDED	KH.C12.129	ezrin/radixin/moesin (ERM)-like protein	Ezr;MSN;Moe;Msn;RDX;Rdx;VIL2;	CBWU100344.5p	CBWU73948.5p	CBWU100344.3p	CBWU73948.3p
ENSG00000092820	VIL2	1411	193500	WAARDENBURG SYNDROME, TYPE I; WS1	KH.C12.129	ezrin/radixin/moesin (ERM)-like protein	Ezr;MSN;Moe;Msn;RDX;Rdx;VIL2;	CBWU100344.5p	CBWU73948.5p	CBWU100344.3p	CBWU73948.3p
ENSG00000137710	RDX	1411	193500	WAARDENBURG SYNDROME, TYPE I; WS1	KH.C12.129	ezrin/radixin/moesin (ERM)-like protein	Ezr;MSN;Moe;Msn;RDX;Rdx;VIL2;	CBWU100344.5p	CBWU73948.5p	CBWU100344.3p	CBWU73948.3p
ENSG00000137710	RDX	447	219700	CYSTIC FIBROSIS; CF ;;MUCOVISCIDOSIS	KH.C12.129	ezrin/radixin/moesin (ERM)-like protein	Ezr;MSN;Moe;Msn;RDX;Rdx;VIL2;	CBWU100344.5p	CBWU73948.5p	CBWU100344.3p	CBWU73948.3p
ENSG00000147065	MSN	447	219700	CYSTIC FIBROSIS; CF ;;MUCOVISCIDOSIS	KH.C12.129	ezrin/radixin/moesin (ERM)-like protein	Ezr;MSN;Moe;Msn;RDX;Rdx;VIL2;	CBWU100344.5p	CBWU73948.5p	CBWU100344.3p	CBWU73948.3p
ENSG00000137710	RDX	447	241200	BARTTER SYNDROME, ANTENATAL, TYPE 2 ;;HYPOKALEMIC ALKALOSIS WITH HYPERCALCIURIA, ANTENATAL, 2;; HYPERPROSTAGLANDIN E SYNDROME 2	KH.C12.129	ezrin/radixin/moesin (ERM)-like protein	Ezr;MSN;Moe;Msn;RDX;Rdx;VIL2;	CBWU100344.5p	CBWU73948.5p	CBWU100344.3p	CBWU73948.3p
ENSG00000147065	MSN	447	241200	BARTTER SYNDROME, ANTENATAL, TYPE 2 ;;HYPOKALEMIC ALKALOSIS WITH HYPERCALCIURIA, ANTENATAL, 2;; HYPERPROSTAGLANDIN E SYNDROME 2	KH.C12.129	ezrin/radixin/moesin (ERM)-like protein	Ezr;MSN;Moe;Msn;RDX;Rdx;VIL2;	CBWU100344.5p	CBWU73948.5p	CBWU100344.3p	CBWU73948.3p
ENSG00000137710	RDX	447	277180	VAS DEFERENS, CONGENITAL BILATERAL APLASIA OF; CBAVD ;;CAVD	KH.C12.129	ezrin/radixin/moesin (ERM)-like protein	Ezr;MSN;Moe;Msn;RDX;Rdx;VIL2;	CBWU100344.5p	CBWU73948.5p	CBWU100344.3p	CBWU73948.3p
ENSG00000147065	MSN	447	277180	VAS DEFERENS, CONGENITAL BILATERAL APLASIA OF; CBAVD ;;CAVD	KH.C12.129	ezrin/radixin/moesin (ERM)-like protein	Ezr;MSN;Moe;Msn;RDX;Rdx;VIL2;	CBWU100344.5p	CBWU73948.5p	CBWU100344.3p	CBWU73948.3p
ENSG00000092820	VIL2	1176	607341	FOCAL CORTICAL DYSPLASIA OF TAYLOR; FCDT ;;CORTICAL DYSPLASIA OF TAYLOR; CDT;; FOCAL CORTICAL DYSPLASIA, TYPE II FOCAL CORTICAL DYSPLASIA OF TAYLOR, TYPE IIA, INCLUDED;; CORTICAL DYSPLASIA OF TAYLOR WITHOUT BALLOON CELLS, INCLUDED;; CORTICAL DYSPLASIA OF TAYLOR, DYSPLASIA ONLY, INCLUDED; CDTD, INCLUDED;; FOCAL CORTICAL DYSPLASIA OF TAYLOR, TYPE IIB, INCLUDED CORTICAL DYSPLASIA OF TAYLOR WITH BALL…	KH.C12.129	ezrin/radixin/moesin (ERM)-like protein	Ezr;MSN;Moe;Msn;RDX;Rdx;VIL2;	CBWU100344.5p	CBWU73948.5p	CBWU100344.3p	CBWU73948.3p
ENSG00000137710	RDX	1176	607341	FOCAL CORTICAL DYSPLASIA OF TAYLOR; FCDT ;;CORTICAL DYSPLASIA OF TAYLOR; CDT;; FOCAL CORTICAL DYSPLASIA, TYPE II FOCAL CORTICAL DYSPLASIA OF TAYLOR, TYPE IIA, INCLUDED;; CORTICAL DYSPLASIA OF TAYLOR WITHOUT BALLOON CELLS, INCLUDED;; CORTICAL DYSPLASIA OF TAYLOR, DYSPLASIA ONLY, INCLUDED; CDTD, INCLUDED;; FOCAL CORTICAL DYSPLASIA OF TAYLOR, TYPE IIB, INCLUDED CORTICAL DYSPLASIA OF TAYLOR WITH BALL…	KH.C12.129	ezrin/radixin/moesin (ERM)-like protein	Ezr;MSN;Moe;Msn;RDX;Rdx;VIL2;	CBWU100344.5p	CBWU73948.5p	CBWU100344.3p	CBWU73948.3p
ENSG00000147065	MSN	1176	607341	FOCAL CORTICAL DYSPLASIA OF TAYLOR; FCDT ;;CORTICAL DYSPLASIA OF TAYLOR; CDT;; FOCAL CORTICAL DYSPLASIA, TYPE II FOCAL CORTICAL DYSPLASIA OF TAYLOR, TYPE IIA, INCLUDED;; CORTICAL DYSPLASIA OF TAYLOR WITHOUT BALLOON CELLS, INCLUDED;; CORTICAL DYSPLASIA OF TAYLOR, DYSPLASIA ONLY, INCLUDED; CDTD, INCLUDED;; FOCAL CORTICAL DYSPLASIA OF TAYLOR, TYPE IIB, INCLUDED CORTICAL DYSPLASIA OF TAYLOR WITH BALL…	KH.C12.129	ezrin/radixin/moesin (ERM)-like protein	Ezr;MSN;Moe;Msn;RDX;Rdx;VIL2;	CBWU100344.5p	CBWU73948.5p	CBWU100344.3p	CBWU73948.3p
ENSG00000092820	VIL2	1176	607684	CHARCOT-MARIE-TOOTH DISEASE, AXONAL, TYPE 2E ;;CMT2E;; CHARCOT-MARIE-TOOTH NEUROPATHY, TYPE 2E	KH.C12.129	ezrin/radixin/moesin (ERM)-like protein	Ezr;MSN;Moe;Msn;RDX;Rdx;VIL2;	CBWU100344.5p	CBWU73948.5p	CBWU100344.3p	CBWU73948.3p
ENSG00000137710	RDX	1176	607684	CHARCOT-MARIE-TOOTH DISEASE, AXONAL, TYPE 2E ;;CMT2E;; CHARCOT-MARIE-TOOTH NEUROPATHY, TYPE 2E	KH.C12.129	ezrin/radixin/moesin (ERM)-like protein	Ezr;MSN;Moe;Msn;RDX;Rdx;VIL2;	CBWU100344.5p	CBWU73948.5p	CBWU100344.3p	CBWU73948.3p
ENSG00000147065	MSN	1176	607684	CHARCOT-MARIE-TOOTH DISEASE, AXONAL, TYPE 2E ;;CMT2E;; CHARCOT-MARIE-TOOTH NEUROPATHY, TYPE 2E	KH.C12.129	ezrin/radixin/moesin (ERM)-like protein	Ezr;MSN;Moe;Msn;RDX;Rdx;VIL2;	CBWU100344.5p	CBWU73948.5p	CBWU100344.3p	CBWU73948.3p
ENSG00000099800	TIMM13	698	304700	MOHR-TRANEBJAERG SYNDROME; MTS ;;DYSTONIA-DEAFNESS SYNDROME; DDS;; DEAFNESS-DYSTONIA-OPTIC ATROPHY SYNDROME; DDP;; DEAFNESS SYNDROME, PROGRESSIVE, WITH BLINDNESS, DYSTONIA, FRACTURES, AND MENTAL DEFICIENCY	KH.C8.506	-	AC152413.5;CG34132;TIMM13;Tim13;	CBWU100388.5p	XABT164531.5p	XABT164531.3p
ENSG00000099800	TIMM13	698	311150	OPTICOACOUSTIC NERVE ATROPHY WITH DEMENTIA ;;JENSEN SYNDROME	KH.C8.506	-	AC152413.5;CG34132;TIMM13;Tim13;	CBWU100388.5p	XABT164531.5p	XABT164531.3p
ENSG00000145425	RPS3A	956	603896	LEUKOENCEPHALOPATHY WITH VANISHING WHITE MATTER; VWM ;;CHILDHOOD ATAXIA WITH CENTRAL NERVOUS SYSTEM HYPOMYELINIZATION; CACH;; VANISHING WHITE MATTER LEUKODYSTROPHY;; CREE LEUKOENCEPHALOPATHY; CLE VANISHING WHITE MATTER LEUKODYSTROPHY WITH OVARIAN FAILURE, INCLUDED;; OVARIOLEUKODYSTROPHY, INCLUDED	KH.C2.693	-	AC156571.3;CT571277.10;RPS3A;RpS3A;Rps3a;	CBWU100716.5p	CBWU73643.5p	CBWU100716.3p	CBWU73643.3p
ENSG00000005075	POLR2J	1360	154500	TREACHER COLLINS-FRANCESCHETTI SYNDROME; TCOF ;;TREACHER COLLINS SYNDROME; TCS;; MANDIBULOFACIAL DYSOSTOSIS; MFD1	KH.C2.272	-	AC004951.5;POLR2J;POLR2J2;POLR2J3;Polr2j;Rpb11;	CBWU100917.5p	XABT55887.5p	XABT118782.5p	XABT118782.3p
ENSG00000005075	POLR2J	765	204000	LEBER CONGENITAL AMAUROSIS, TYPE I; LCA1 ;;AMAUROSIS CONGENITA OF LEBER I;; LCA;; RETINAL BLINDNESS, CONGENITAL; CRB	KH.C2.272	-	AC004951.5;POLR2J;POLR2J2;POLR2J3;Polr2j;Rpb11;	CBWU100917.5p	XABT55887.5p	XABT118782.5p	XABT118782.3p
ENSG00000005075	POLR2J	1127	214150	CEREBROOCULOFACIOSKELETAL SYNDROME 1; COFS1 ;;COFS SYNDROME;; PENA-SHOKEIR SYNDROME, TYPE II	KH.C2.272	-	AC004951.5;POLR2J;POLR2J2;POLR2J3;Polr2j;Rpb11;	CBWU100917.5p	XABT55887.5p	XABT118782.5p	XABT118782.3p
ENSG00000005075	POLR2J	1127	216400	COCKAYNE SYNDROME, TYPE A; CSA ;;CKN1	KH.C2.272	-	AC004951.5;POLR2J;POLR2J2;POLR2J3;Polr2j;Rpb11;	CBWU100917.5p	XABT55887.5p	XABT118782.5p	XABT118782.3p
ENSG00000005075	POLR2J	1360	253300	SPINAL MUSCULAR ATROPHY, TYPE I; SMA1 ;;SMA I;; SMA, INFANTILE ACUTE FORM;; MUSCULAR ATROPHY, INFANTILE;; WERDNIG-HOFFMANN DISEASE	KH.C2.272	-	AC004951.5;POLR2J;POLR2J2;POLR2J3;Polr2j;Rpb11;	CBWU100917.5p	XABT55887.5p	XABT118782.5p	XABT118782.3p
ENSG00000005075	POLR2J	1360	253400	SPINAL MUSCULAR ATROPHY, TYPE III; SMA3 ;;SMA III;; MUSCULAR ATROPHY, JUVENILE;; KUGELBERG-WELANDER SYNDROME; KWS;; SPINAL MUSCULAR ATROPHY, MILD CHILDHOOD AND ADOLESCENT FORM	KH.C2.272	-	AC004951.5;POLR2J;POLR2J2;POLR2J3;Polr2j;Rpb11;	CBWU100917.5p	XABT55887.5p	XABT118782.5p	XABT118782.3p
ENSG00000005075	POLR2J	1360	253550	SPINAL MUSCULAR ATROPHY, TYPE II; SMA2 ;;SMA II;; MUSCULAR ATROPHY, SPINAL, INTERMEDIATE TYPE;; MUSCULAR ATROPHY, SPINAL, INFANTILE CHRONIC FORM	KH.C2.272	-	AC004951.5;POLR2J;POLR2J2;POLR2J3;Polr2j;Rpb11;	CBWU100917.5p	XABT55887.5p	XABT118782.5p	XABT118782.3p
ENSG00000005075	POLR2J	765	268000	RETINITIS PIGMENTOSA; RP	KH.C2.272	-	AC004951.5;POLR2J;POLR2J2;POLR2J3;Polr2j;Rpb11;	CBWU100917.5p	XABT55887.5p	XABT118782.5p	XABT118782.3p
ENSG00000005075	POLR2J	1360	600334	TIBIAL MUSCULAR DYSTROPHY, TARDIVE ;;TMD;; TARDIVE TIBIAL MUSCULAR DYSTROPHY;; UDD MYOPATHY	KH.C2.272	-	AC004951.5;POLR2J;POLR2J2;POLR2J3;Polr2j;Rpb11;	CBWU100917.5p	XABT55887.5p	XABT118782.5p	XABT118782.3p
ENSG00000005075	POLR2J	1127	601675	TRICHOTHIODYSTROPHY, PHOTOSENSITIVE; TTDP ICHTHYOSIFORM ERYTHRODERMA WITH HAIR ABNORMALITY AND MENTAL AND GROWTH RETARDATION, INCLUDED;; TAY SYNDROME, INCLUDED;; TRICHOTHIODYSTROPHY WITH CONGENITAL ICHTHYOSIS, INCLUDED;; ICHTHYOSIS, CONGENITAL, WITH TRICHOTHIODYSTROPHY, INCLUDED;; IBIDS SYNDROME, INCLUDED	KH.C2.272	-	AC004951.5;POLR2J;POLR2J2;POLR2J3;Polr2j;Rpb11;	CBWU100917.5p	XABT55887.5p	XABT118782.5p	XABT118782.3p
ENSG00000005075	POLR2J	765	601777	CONE-ROD DYSTROPHY 6; CORD6	KH.C2.272	-	AC004951.5;POLR2J;POLR2J2;POLR2J3;Polr2j;Rpb11;	CBWU100917.5p	XABT55887.5p	XABT118782.5p	XABT118782.3p
ENSG00000005075	POLR2J	765	602875	ACROMESOMELIC DYSPLASIA, MAROTEAUX TYPE; AMDM ST. HELENA DYSPLASIA, INCLUDED	KH.C2.272	-	AC004951.5;POLR2J;POLR2J2;POLR2J3;Polr2j;Rpb11;	CBWU100917.5p	XABT55887.5p	XABT118782.5p	XABT118782.3p
ENSG00000005075	POLR2J	1360	603689	HEREDITARY MYOPATHY WITH EARLY RESPIRATORY FAILURE; HMERF ;;MYOPATHY, PROXIMAL, WITH EARLY RESPIRATORY MUSCLE INVOLVEMENT; MPRM;; EDSTROM MYOPATHY	KH.C2.272	-	AC004951.5;POLR2J;POLR2J2;POLR2J3;Polr2j;Rpb11;	CBWU100917.5p	XABT55887.5p	XABT118782.5p	XABT118782.3p
ENSG00000005075	POLR2J	1360	604145	CARDIOMYOPATHY, DILATED, 1G; CMD1G	KH.C2.272	-	AC004951.5;POLR2J;POLR2J2;POLR2J3;Polr2j;Rpb11;	CBWU100917.5p	XABT55887.5p	XABT118782.5p	XABT118782.3p
ENSG00000005075	POLR2J	1360	608807	MUSCULAR DYSTROPHY, LIMB-GIRDLE, TYPE 2J; LGMD2J	KH.C2.272	-	AC004951.5;POLR2J;POLR2J2;POLR2J3;Polr2j;Rpb11;	CBWU100917.5p	XABT55887.5p	XABT118782.5p	XABT118782.3p
ENSG00000005075	POLR2J	1360	608808	TRANSPOSITION OF THE GREAT ARTERIES, DEXTRO-LOOPED; DTGA ;;D-TGA	KH.C2.272	-	AC004951.5;POLR2J;POLR2J2;POLR2J3;Polr2j;Rpb11;	CBWU100917.5p	XABT55887.5p	XABT118782.5p	XABT118782.3p
ENSG00000108381	ASPA	743	207800	ARGININEMIA ;;ARGINASE DEFICIENCY;; HYPERARGININEMIA;; ARG1 DEFICIENCY	KH.L24.28	-	ACY3;ASPA;Acy3;Aspa;	CBWU100968.5p
ENSG00000132744	ACY3	743	207800	ARGININEMIA ;;ARGINASE DEFICIENCY;; HYPERARGININEMIA;; ARG1 DEFICIENCY	KH.L24.28	-	ACY3;ASPA;Acy3;Aspa;	CBWU100968.5p
ENSG00000108381	ASPA	743	207900	ARGININOSUCCINIC ACIDURIA ;;ARGININOSUCCINASE DEFICIENCY;; ARGININOSUCCINATE LYASE DEFICIENCY;; ASL DEFICIENCY;; ARGININOSUCCINIC ACID LYASE DEFICIENCY	KH.L24.28	-	ACY3;ASPA;Acy3;Aspa;	CBWU100968.5p
ENSG00000132744	ACY3	743	207900	ARGININOSUCCINIC ACIDURIA ;;ARGININOSUCCINASE DEFICIENCY;; ARGININOSUCCINATE LYASE DEFICIENCY;; ASL DEFICIENCY;; ARGININOSUCCINIC ACID LYASE DEFICIENCY	KH.L24.28	-	ACY3;ASPA;Acy3;Aspa;	CBWU100968.5p
ENSG00000108381	ASPA	743	215700	CITRULLINEMIA, CLASSIC ;;CITRULLINEMIA, TYPE I; CTLN1;; CITRULLINURIA;; ARGININOSUCCINATE SYNTHETASE DEFICIENCY;; ASS DEFICIENCY	KH.L24.28	-	ACY3;ASPA;Acy3;Aspa;	CBWU100968.5p
ENSG00000132744	ACY3	743	215700	CITRULLINEMIA, CLASSIC ;;CITRULLINEMIA, TYPE I; CTLN1;; CITRULLINURIA;; ARGININOSUCCINATE SYNTHETASE DEFICIENCY;; ASS DEFICIENCY	KH.L24.28	-	ACY3;ASPA;Acy3;Aspa;	CBWU100968.5p
ENSG00000108381	ASPA	743	311250	ORNITHINE TRANSCARBAMYLASE DEFICIENCY, HYPERAMMONEMIA DUE TO ;;ORNITHINE CARBAMOYLTRANSFERASE DEFICIENCY;; OTC DEFICIENCY VALPROATE SENSITIVITY, INCLUDED	KH.L24.28	-	ACY3;ASPA;Acy3;Aspa;	CBWU100968.5p
ENSG00000132744	ACY3	743	311250	ORNITHINE TRANSCARBAMYLASE DEFICIENCY, HYPERAMMONEMIA DUE TO ;;ORNITHINE CARBAMOYLTRANSFERASE DEFICIENCY;; OTC DEFICIENCY VALPROATE SENSITIVITY, INCLUDED	KH.L24.28	-	ACY3;ASPA;Acy3;Aspa;	CBWU100968.5p
ENSG00000077522	ACTN2	634	115200	CARDIOMYOPATHY, DILATED, 1A; CMD1A ;;CARDIOMYOPATHY, DILATED, WITH CONDUCTION DEFECT 1; CDCD1;; CARDIOMYOPATHY, IDIOPATHIC DILATED;; CARDIOMYOPATHY, FAMILIAL IDIOPATHIC;; CARDIOMYOPATHY, CONGESTIVE	KH.C11.210	Ci-alpha-actinin-c	ACTN1;ACTN2;ACTN4;Actn;Actn1;Actn2;Actn3;Actn4;	CBWU101091.5p	XABT202835.5p
ENSG00000130402	ACTN4	1208	125853	DIABETES MELLITUS, NONINSULIN-DEPENDENT; NIDDM ;;DIABETES MELLITUS, TYPE II;; NONINSULIN-DEPENDENT DIABETES MELLITUS;; MATURITY-ONSET DIABETES INSULIN RESISTANCE, SUSCEPTIBILITY TO, INCLUDED	KH.C11.210	Ci-alpha-actinin-c	ACTN1;ACTN2;ACTN4;Actn;Actn1;Actn2;Actn3;Actn4;	CBWU101091.5p	XABT202835.5p
ENSG00000130402	ACTN4	1208	132600	PILOMATRIXOMA ;;PILOMATRICOMA; PTR;; EPITHELIOMA CALCIFICANS OF MALHERBE	KH.C11.210	Ci-alpha-actinin-c	ACTN1;ACTN2;ACTN4;Actn;Actn1;Actn2;Actn3;Actn4;	CBWU101091.5p	XABT202835.5p
ENSG00000130402	ACTN4	1208	155255	MEDULLOBLASTOMA ;;MDB MEDULLOBLASTOMA, DESMOPLASTIC, INCLUDED	KH.C11.210	Ci-alpha-actinin-c	ACTN1;ACTN2;ACTN4;Actn;Actn1;Actn2;Actn3;Actn4;	CBWU101091.5p	XABT202835.5p
ENSG00000077522	ACTN2	1481	214450	GRISCELLI SYNDROME, TYPE 1; GS1 ;;GRISCELLI SYNDROME WITH NEUROLOGIC IMPAIRMENT;; PARTIAL ALBINISM AND PRIMARY NEUROLOGIC DISEASE WITHOUT HEMOPHAGOCYTIC SYNDROME;; GRISCELLI SYNDROME, CUTANEOUS AND NEUROLOGIC TYPE	KH.C11.210	Ci-alpha-actinin-c	ACTN1;ACTN2;ACTN4;Actn;Actn1;Actn2;Actn3;Actn4;	CBWU101091.5p	XABT202835.5p
ENSG00000072110	ACTN1	126	226650	EPIDERMOLYSIS BULLOSA, GENERALIZED ATROPHIC BENIGN; GABEB ;;EPIDERMOLYSIS BULLOSA JUNCTIONALIS, PROGRESSIVE;; EPIDERMOLYSIS BULLOSA JUNCTIONALIS, SEVERE NONLETHAL;; EPIDERMOLYSIS BULLOSA JUNCTIONALIS, DISENTIS TYPE	KH.C11.210	Ci-alpha-actinin-c	ACTN1;ACTN2;ACTN4;Actn;Actn1;Actn2;Actn3;Actn4;	CBWU101091.5p	XABT202835.5p
ENSG00000130402	ACTN4	126	226650	EPIDERMOLYSIS BULLOSA, GENERALIZED ATROPHIC BENIGN; GABEB ;;EPIDERMOLYSIS BULLOSA JUNCTIONALIS, PROGRESSIVE;; EPIDERMOLYSIS BULLOSA JUNCTIONALIS, SEVERE NONLETHAL;; EPIDERMOLYSIS BULLOSA JUNCTIONALIS, DISENTIS TYPE	KH.C11.210	Ci-alpha-actinin-c	ACTN1;ACTN2;ACTN4;Actn;Actn1;Actn2;Actn3;Actn4;	CBWU101091.5p	XABT202835.5p
ENSG00000077522	ACTN2	1481	256710	ELEJALDE DISEASE ;;NEUROECTODERMAL MELANOLYSOSOMAL DISEASE	KH.C11.210	Ci-alpha-actinin-c	ACTN1;ACTN2;ACTN4;Actn;Actn1;Actn2;Actn3;Actn4;	CBWU101091.5p	XABT202835.5p
ENSG00000077522	ACTN2	634	273800	THROMBASTHENIA OF GLANZMANN AND NAEGELI ;;GLANZMANN THROMBASTHENIA; GT;; PLATELET GLYCOPROTEIN IIb-IIIa DEFICIENCY;; GP IIb-IIIa COMPLEX, DEFICIENCY OF;; PLATELET FIBRINOGEN RECEPTOR, DEFICIENCY OF;; GLYCOPROTEIN COMPLEX IIb-IIIa, DEFICIENCY OF	KH.C11.210	Ci-alpha-actinin-c	ACTN1;ACTN2;ACTN4;Actn;Actn1;Actn2;Actn3;Actn4;	CBWU101091.5p	XABT202835.5p
ENSG00000072110	ACTN1	126	600652	DEAFNESS, AUTOSOMAL DOMINANT NONSYNDROMIC SENSORINEURAL 4; DFNA4	KH.C11.210	Ci-alpha-actinin-c	ACTN1;ACTN2;ACTN4;Actn;Actn1;Actn2;Actn3;Actn4;	CBWU101091.5p	XABT202835.5p
ENSG00000130402	ACTN4	126	600652	DEAFNESS, AUTOSOMAL DOMINANT NONSYNDROMIC SENSORINEURAL 4; DFNA4	KH.C11.210	Ci-alpha-actinin-c	ACTN1;ACTN2;ACTN4;Actn;Actn1;Actn2;Actn3;Actn4;	CBWU101091.5p	XABT202835.5p
ENSG00000072110	ACTN1	126	603278	FOCAL SEGMENTAL GLOMERULOSCLEROSIS 1; FSGS1 ;;GLOMERULOSCLEROSIS, FOCAL SEGMENTAL, 1;; GLOMERULOSCLEROSIS, FOCAL SEGMENTAL; FSGS	KH.C11.210	Ci-alpha-actinin-c	ACTN1;ACTN2;ACTN4;Actn;Actn1;Actn2;Actn3;Actn4;	CBWU101091.5p	XABT202835.5p
ENSG00000130402	ACTN4	126	603278	FOCAL SEGMENTAL GLOMERULOSCLEROSIS 1; FSGS1 ;;GLOMERULOSCLEROSIS, FOCAL SEGMENTAL, 1;; GLOMERULOSCLEROSIS, FOCAL SEGMENTAL; FSGS	KH.C11.210	Ci-alpha-actinin-c	ACTN1;ACTN2;ACTN4;Actn;Actn1;Actn2;Actn3;Actn4;	CBWU101091.5p	XABT202835.5p
ENSG00000077522	ACTN2	1481	609227	GRISCELLI SYNDROME, TYPE 3; GS3	KH.C11.210	Ci-alpha-actinin-c	ACTN1;ACTN2;ACTN4;Actn;Actn1;Actn2;Actn3;Actn4;	CBWU101091.5p	XABT202835.5p
ENSG00000077522	ACTN2	634	609452	MYOPATHY, MYOFIBRILLAR, ZASP-RELATED ;;MFM, ZASP-RELATED	KH.C11.210	Ci-alpha-actinin-c	ACTN1;ACTN2;ACTN4;Actn;Actn1;Actn2;Actn3;Actn4;	CBWU101091.5p	XABT202835.5p
ENSG00000151445	C14orf133	1389	208085	ARTHROGRYPOSIS, RENAL DYSFUNCTION, AND CHOLESTASIS ;;ARC SYNDROME	KH.S966.3	-	AI413782;C14orf133;Vps16B;	CBWU101162.5p	XABT47063.5p	XABT180243.5p	CBWU101162.3p	XABT47063.3p	XABT180243.3p
ENSG00000113492	AGXT2	1271	259900	HYPEROXALURIA, PRIMARY, TYPE I ;;HP1;; OXALOSIS I;; GLYCOLIC ACIDURIA;; ALANINE-GLYOXYLATE AMINOTRANSFERASE DEFICIENCY;; PEROXISOMAL ALANINE:GLYOXYLATE AMINOTRANSFERASE DEFICIENCY;; HEPATIC AGT DEFICIENCY;; SERINE:PYRUVATE AMINOTRANSFERASE DEFICIENCY	KH.L172.10	-	AGXT2;Agxt2;CG11241;	CBWU101315.5p	CBWU16071.5p	XABT56922.5p	CBWU101315.3p	XABT56907.3p	CBWU16071.3p	XABT74567.3p
ENSG00000113492	AGXT2	1271	600794	SPINAL MUSCULAR ATROPHY, DISTAL, TYPE V; DSMAV ;;SPINAL MUSCULAR ATROPHY, DISTAL, WITH UPPER LIMB PREDOMINANCE;; NEURONOPATHY, DISTAL HEREDITARY MOTOR, TYPE V;; HMN V;; dHMNV	KH.L172.10	-	AGXT2;Agxt2;CG11241;	CBWU101315.5p	CBWU16071.5p	XABT56922.5p	CBWU101315.3p	XABT56907.3p	CBWU16071.3p	XABT74567.3p
ENSG00000113492	AGXT2	1271	601472	CHARCOT-MARIE-TOOTH DISEASE, AXONAL, TYPE 2D; CMT2D ;;CHARCOT-MARIE-TOOTH DISEASE, NEURONAL, TYPE 2D;; CHARCOT-MARIE-TOOTH NEUROPATHY, TYPE 2D	KH.L172.10	-	AGXT2;Agxt2;CG11241;	CBWU101315.5p	CBWU16071.5p	XABT56922.5p	CBWU101315.3p	XABT56907.3p	CBWU16071.3p	XABT74567.3p
ENSG00000113492	AGXT2	1271	606664	GLYCINE N-METHYLTRANSFERASE DEFICIENCY ;;GNMT DEFICIENCY	KH.L172.10	-	AGXT2;Agxt2;CG11241;	CBWU101315.5p	CBWU16071.5p	XABT56922.5p	CBWU101315.3p	XABT56907.3p	CBWU16071.3p	XABT74567.3p
ENSG00000132471	WBP2	678	218700	HYPOTHYROIDISM, CONGENITAL, NONGOITROUS, 2; CHNG2 ;;THYROID DYSGENESIS;; THYROID AGENESIS;; THYROID HYPOPLASIA;; THYROID, ECTOPIC;; HYPOTHYROIDISM, CONGENITAL, DUE TO THYROID DYSGENESIS;; HYPOTHYROIDISM, ATHYREOTIC;; ATHYREOTIC HYPOTHYROIDISM;; RESISTANCE TO THYROTROPIN; RTSH;; THYROTROPIN RESISTANCE	KH.C2.497	-	CG11009;WBP2;Wbp2;	CBWU10135.5p	CBWU79584.5p	CBWU10135.3p	CBWU79584.3p
ENSG00000138744	NAAA	680	234200	PANTOTHENATE KINASE-ASSOCIATED NEURODEGENERATION; PKAN ;;NEUROAXONAL DYSTROPHY, JUVENILE-ONSET;; HALLERVORDEN-SPATZ DISEASE	KH.C1.1150	-	NAAA;Naaa;	CBWU101668.5p	CBWU84048.5p	CBWU101668.3p	XABT58138.3p
ENSG00000138744	NAAA	680	607236	HYPOPREBETALIPOPROTEINEMIA, ACANTHOCYTOSIS, RETINITIS PIGMENTOSA, AND PALLIDAL DEGENERATION ;;HARP SYNDROME	KH.C1.1150	-	NAAA;Naaa;	CBWU101668.5p	CBWU84048.5p	CBWU101668.3p	XABT58138.3p
ENSG00000105379	ETFB	899	231680	MULTIPLE ACYL-CoA DEHYDROGENASE DEFICIENCY; MADD ;;GLUTARIC ACIDURIA II;; GA II;; ETHYLMALONIC-ADIPICACIDURIA; EMA GLUTARIC ACIDURIA IIA, INCLUDED;; ETFA DEFICIENCY, INCLUDED;; GLUTARIC ACIDURIA IIB, INCLUDED;; ETFB DEFICIENCY, INCLUDED;; GLUTARIC ACIDURIA IIC, INCLUDED;; ETFDH DEFICIENCY, INCLUDED	KH.C4.237	-	CG7834;ETFB;Etfb;	CBWU102194.5p	CBWU31686.5p	CBWU102194.3p	CBWU31686.3p
ENSG00000117748	RPA2	1217	194050	WILLIAMS-BEUREN SYNDROME; WBS ;;WILLIAMS SYNDROME; WMS; WS HYPERCALCEMIA, INFANTILE, INCLUDED;; SUPRAVALVAR AORTIC STENOSIS, INCLUDED;; ELFIN FACIES WITH HYPERCALCEMIA	KH.C1.1151	-	RPA2;RPA4;Rpa2;	CBWU102263.5p	CBWU102263.3p	CBWU100045.3p
ENSG00000117748	RPA2	1217	210900	BLOOM SYNDROME; BLM ;;BS; BLS	KH.C1.1151	-	RPA2;RPA4;Rpa2;	CBWU102263.5p	CBWU102263.3p	CBWU100045.3p
ENSG00000117748	RPA2	1127	214150	CEREBROOCULOFACIOSKELETAL SYNDROME 1; COFS1 ;;COFS SYNDROME;; PENA-SHOKEIR SYNDROME, TYPE II	KH.C1.1151	-	RPA2;RPA4;Rpa2;	CBWU102263.5p	CBWU102263.3p	CBWU100045.3p
ENSG00000117748	RPA2	1127	216400	COCKAYNE SYNDROME, TYPE A; CSA ;;CKN1	KH.C1.1151	-	RPA2;RPA4;Rpa2;	CBWU102263.5p	CBWU102263.3p	CBWU100045.3p
ENSG00000117748	RPA2	1217	216400	COCKAYNE SYNDROME, TYPE A; CSA ;;CKN1	KH.C1.1151	-	RPA2;RPA4;Rpa2;	CBWU102263.5p	CBWU102263.3p	CBWU100045.3p
ENSG00000117748	RPA2	1217	223100	LACTASE PERSISTENCE ;;HEREDITARY PERSISTENCE OF INTESTINAL LACTASE HYPOLACTASIA, ADULT TYPE, INCLUDED;; DISACCHARIDE INTOLERANCE III, INCLUDED;; ADULT LACTASE DEFICIENCY, INCLUDED;; LACTOSE INTOLERANCE, INCLUDED;; LACTASE NONPERSISTENCE, INCLUDED;; LACTASE RESTRICTION, INCLUDED	KH.C1.1151	-	RPA2;RPA4;Rpa2;	CBWU102263.5p	CBWU102263.3p	CBWU100045.3p
ENSG00000117748	RPA2	1217	277700	WERNER SYNDROME; WRN	KH.C1.1151	-	RPA2;RPA4;Rpa2;	CBWU102263.5p	CBWU102263.3p	CBWU100045.3p
ENSG00000117748	RPA2	1217	278300	XANTHINURIA, TYPE I ;;XANTHINE DEHYDROGENASE DEFICIENCY;; XDH DEFICIENCY;; XANTHINE OXIDASE DEFICIENCY	KH.C1.1151	-	RPA2;RPA4;Rpa2;	CBWU102263.5p	CBWU102263.3p	CBWU100045.3p
ENSG00000117748	RPA2	1127	601675	TRICHOTHIODYSTROPHY, PHOTOSENSITIVE; TTDP ICHTHYOSIFORM ERYTHRODERMA WITH HAIR ABNORMALITY AND MENTAL AND GROWTH RETARDATION, INCLUDED;; TAY SYNDROME, INCLUDED;; TRICHOTHIODYSTROPHY WITH CONGENITAL ICHTHYOSIS, INCLUDED;; ICHTHYOSIS, CONGENITAL, WITH TRICHOTHIODYSTROPHY, INCLUDED;; IBIDS SYNDROME, INCLUDED	KH.C1.1151	-	RPA2;RPA4;Rpa2;	CBWU102263.5p	CBWU102263.3p	CBWU100045.3p
ENSG00000167588	GPD1	566	222765	RHIZOMELIC CHONDRODYSPLASIA PUNCTATA, TYPE 2; RCDP2 ;;DIHYDROXYACETONEPHOSPHATE ACYLTRANSFERASE DEFICIENCY;; DHAPAT DEFICIENCY;; GLYCERONEPHOSPHATE O-ACYLTRANSFERASE DEFICIENCY;; GNPAT DEFICIENCY;; PEROXISOMAL DIHYDROXYACETONEPHOSPHATE ACYLTRANSFERASE DEFICIENCY;; CHONDRODYSPLASIA PUNCTATA, RHIZOMELIC, DUE TO DIHYDROXYACETONEPHOSPHATE ACYLTRANSFERASE DEFICIENCY	KH.C7.586	-	AC116136.9;GPD1;GPD1L;Gpd1;Gpd1l;Gpdh;	CBWU102318.5p	CBWU16306.5p	CBWU102318.3p	CBWU16306.3p
ENSG00000167588	GPD1	860	248600	MAPLE SYRUP URINE DISEASE ;;MSUD;; BRANCHED-CHAIN KETOACIDURIA;; BRANCHED-CHAIN ALPHA-KETO ACID DEHYDROGENASE DEFICIENCY;; BCKD DEFICIENCY;; KETO ACID DECARBOXYLASE DEFICIENCY MAPLE SYRUP URINE DISEASE, CLASSIC, INCLUDED;; MAPLE SYRUP URINE DISEASE, INTERMEDIATE, INCLUDED;; MAPLE SYRUP URINE DISEASE, INTERMITTENT, INCLUDED;; MAPLE SYRUP URINE DISEASE, THIAMINE-RESPONSIVE, INCLUDED;; MAPLE SYRUP U…	KH.C7.586	-	AC116136.9;GPD1;GPD1L;Gpd1;Gpd1l;Gpdh;	CBWU102318.5p	CBWU16306.5p	CBWU102318.3p	CBWU16306.3p
ENSG00000167588	GPD1	566	268300	ROBERTS SYNDROME; RBS ;;LONG BONE DEFICIENCIES ASSOCIATED WITH CLEFT LIP-PALATE	KH.C7.586	-	AC116136.9;GPD1;GPD1L;Gpd1;Gpd1l;Gpdh;	CBWU102318.5p	CBWU16306.5p	CBWU102318.3p	CBWU16306.3p
ENSG00000167588	GPD1	860	268300	ROBERTS SYNDROME; RBS ;;LONG BONE DEFICIENCIES ASSOCIATED WITH CLEFT LIP-PALATE	KH.C7.586	-	AC116136.9;GPD1;GPD1L;Gpd1;Gpd1l;Gpdh;	CBWU102318.5p	CBWU16306.5p	CBWU102318.3p	CBWU16306.3p
ENSG00000167588	GPD1	566	600121	RHIZOMELIC CHONDRODYSPLASIA PUNCTATA, TYPE 3; RCDP3 ;;ALKYLDIHYDROXYACETONEPHOSPHATE SYNTHASE DEFICIENCY;; ALKYLGLYCERONE-PHOSPHATE SYNTHASE DEFICIENCY;; AGPS DEFICIENCY	KH.C7.586	-	AC116136.9;GPD1;GPD1L;Gpd1;Gpd1l;Gpdh;	CBWU102318.5p	CBWU16306.5p	CBWU102318.3p	CBWU16306.3p
ENSG00000167588	GPD1	860	601003	BRODY MYOPATHY	KH.C7.586	-	AC116136.9;GPD1;GPD1L;Gpd1;Gpd1l;Gpdh;	CBWU102318.5p	CBWU16306.5p	CBWU102318.3p	CBWU16306.3p
ENSG00000109099	PMP22	448	145900	HYPERTROPHIC NEUROPATHY OF DEJERINE-SOTTAS ;;DEJERINE-SOTTAS SYNDROME; DSS;; CHARCOT-MARIE-TOOTH DISEASE, TYPE 3; CMT3;; HEREDITARY MOTOR AND SENSORY NEUROPATHY TYPE III; HMSN3;; DEJERINE-SOTTAS NEUROPATHY; DSN;; CHARCOT-MARIE-TOOTH DISEASE, DEMYELINATING, TYPE 4F; CMT4F	KH.C1.122	-	EMP1;EMP2;EMP3;Emp1;Emp2;Emp3;PMP22;Pmp22;	CBWU10250.5p	CBWU86178.5p	CBWU10250.3p	CBWU86178.3p
ENSG00000185624	P4HB	649	156500	METAPHYSEAL CHONDRODYSPLASIA, SCHMID TYPE; MCDS	KH.S404.1	-	P4HB;P4hb;Pdi;	CBWU102686.5p	CBWU95261.5p	CBWU102686.3p	CBWU95261.3p
ENSG00000185624	P4HB	649	184250	SPONDYLOEPIMETAPHYSEAL DYSPLASIA, STRUDWICK TYPE ;;SEMD, STRUDWICK TYPE;; SPONDYLOMETAEPIPHYSEAL DYSPLASIA CONGENITA, STRUDWICK TYPE;; SMED, STRUDWICK TYPE;; SMED, TYPE I;; STRUDWICK SYNDROME;; DAPPLED METAPHYSIS SYNDROME;; SPONDYLOMETAPHYSEAL DYSPLASIA; SMD;; SEMDC	KH.S404.1	-	P4HB;P4hb;Pdi;	CBWU102686.5p	CBWU95261.5p	CBWU102686.3p	CBWU95261.3p
ENSG00000108953	YWHAE	1223	115150	CARDIOFACIOCUTANEOUS SYNDROME ;;CFC SYNDROME	KH.C3.69	14-3-3 protein	14-3-3epsilon;YWHAE;Ywhae;	CBWU1027.5p	CBWU12635.5p	XABT59392.5p	CBWU1027.3p	CBWU12635.3p
ENSG00000108953	YWHAE	1223	125853	DIABETES MELLITUS, NONINSULIN-DEPENDENT; NIDDM ;;DIABETES MELLITUS, TYPE II;; NONINSULIN-DEPENDENT DIABETES MELLITUS;; MATURITY-ONSET DIABETES INSULIN RESISTANCE, SUSCEPTIBILITY TO, INCLUDED	KH.C3.69	14-3-3 protein	14-3-3epsilon;YWHAE;Ywhae;	CBWU1027.5p	CBWU12635.5p	XABT59392.5p	CBWU1027.3p	CBWU12635.3p
ENSG00000108953	YWHAE	1351	605407	SEGAWA SYNDROME, AUTOSOMAL RECESSIVE ;;PARKINSONISM, INFANTILE, AUTOSOMAL RECESSIVE;; DYSTONIA, DOPA-RESPONSIVE, AUTOSOMAL RECESSIVE;; DOPA-RESPONSIVE DYSTONIA, AUTOSOMAL RECESSIVE TYROSINE HYDROXYLASE DEFICIENCY, INCLUDED	KH.C3.69	14-3-3 protein	14-3-3epsilon;YWHAE;Ywhae;	CBWU1027.5p	CBWU12635.5p	XABT59392.5p	CBWU1027.3p	CBWU12635.3p
ENSG00000108953	YWHAE	1351	606952	ALBINISM, OCULOCUTANEOUS, TYPE IB; OCA1B ;;ALBINISM, YELLOW MUTANT TYPE;; YELLOW ALBINISM ALBINISM, OCULOCUTANEOUS, TYPE I, TEMPERATURE-SENSITIVE, INCLUDED; OCA1-TS, INCLUDED	KH.C3.69	14-3-3 protein	14-3-3epsilon;YWHAE;Ywhae;	CBWU1027.5p	CBWU12635.5p	XABT59392.5p	CBWU1027.3p	CBWU12635.3p
ENSG00000108953	YWHAE	1223	607785	JUVENILE MYELOMONOCYTIC LEUKEMIA; JMML ;;LEUKEMIA, JUVENILE MYELOMONOCYTIC	KH.C3.69	14-3-3 protein	14-3-3epsilon;YWHAE;Ywhae;	CBWU1027.5p	CBWU12635.5p	XABT59392.5p	CBWU1027.3p	CBWU12635.3p
ENSG00000108953	YWHAE	1351	608643	AROMATIC L-AMINO ACID DECARBOXYLASE DEFICIENCY ;;AADC DEFICIENCY;; DOPA DECARBOXYLASE DEFICIENCY;; DDC DEFICIENCY	KH.C3.69	14-3-3 protein	14-3-3epsilon;YWHAE;Ywhae;	CBWU1027.5p	CBWU12635.5p	XABT59392.5p	CBWU1027.3p	CBWU12635.3p
ENSG00000111725	PRKAB1	1365	125853	DIABETES MELLITUS, NONINSULIN-DEPENDENT; NIDDM ;;DIABETES MELLITUS, TYPE II;; NONINSULIN-DEPENDENT DIABETES MELLITUS;; MATURITY-ONSET DIABETES INSULIN RESISTANCE, SUSCEPTIBILITY TO, INCLUDED	KH.C4.123	-	PRKAB1;PRKAB2;Prkab1;Prkab2;alc;	CBWU10270.5p	CBWU96280.5p	CBWU96280.3p
ENSG00000131791	PRKAB2	1365	125853	DIABETES MELLITUS, NONINSULIN-DEPENDENT; NIDDM ;;DIABETES MELLITUS, TYPE II;; NONINSULIN-DEPENDENT DIABETES MELLITUS;; MATURITY-ONSET DIABETES INSULIN RESISTANCE, SUSCEPTIBILITY TO, INCLUDED	KH.C4.123	-	PRKAB1;PRKAB2;Prkab1;Prkab2;alc;	CBWU10270.5p	CBWU96280.5p	CBWU96280.3p
ENSG00000131791	PRKAB2	409	175200	PEUTZ-JEGHERS SYNDROME; PJS ;;POLYPOSIS, HAMARTOMATOUS INTESTINAL;; POLYPS-AND-SPOTS SYNDROME	KH.C4.123	-	PRKAB1;PRKAB2;Prkab1;Prkab2;alc;	CBWU10270.5p	CBWU96280.5p	CBWU96280.3p
ENSG00000131791	PRKAB2	409	194200	WOLFF-PARKINSON-WHITE SYNDROME ;;WPW SYNDROME PREEXCITATION SYNDROME, INCLUDED;; ACCESSORY ATRIOVENTRICULAR PATHWAYS, INCLUDED	KH.C4.123	-	PRKAB1;PRKAB2;Prkab1;Prkab2;alc;	CBWU10270.5p	CBWU96280.5p	CBWU96280.3p
ENSG00000131791	PRKAB2	409	600858	CARDIOMYOPATHY, FAMILIAL HYPERTROPHIC, WITH WOLFF-PARKINSON-WHITE SYNDROME	KH.C4.123	-	PRKAB1;PRKAB2;Prkab1;Prkab2;alc;	CBWU10270.5p	CBWU96280.5p	CBWU96280.3p
ENSG00000111725	PRKAB1	1365	600858	CARDIOMYOPATHY, FAMILIAL HYPERTROPHIC, WITH WOLFF-PARKINSON-WHITE SYNDROME	KH.C4.123	-	PRKAB1;PRKAB2;Prkab1;Prkab2;alc;	CBWU10270.5p	CBWU96280.5p	CBWU96280.3p
ENSG00000131791	PRKAB2	1365	600858	CARDIOMYOPATHY, FAMILIAL HYPERTROPHIC, WITH WOLFF-PARKINSON-WHITE SYNDROME	KH.C4.123	-	PRKAB1;PRKAB2;Prkab1;Prkab2;alc;	CBWU10270.5p	CBWU96280.5p	CBWU96280.3p
ENSG00000111725	PRKAB1	1365	606777	GLUCOSE TRANSPORT DEFECT, BLOOD-BRAIN BARRIER ;;GLUT1 DEFICIENCY SYNDROME	KH.C4.123	-	PRKAB1;PRKAB2;Prkab1;Prkab2;alc;	CBWU10270.5p	CBWU96280.5p	CBWU96280.3p
ENSG00000131791	PRKAB2	1365	606777	GLUCOSE TRANSPORT DEFECT, BLOOD-BRAIN BARRIER ;;GLUT1 DEFICIENCY SYNDROME	KH.C4.123	-	PRKAB1;PRKAB2;Prkab1;Prkab2;alc;	CBWU10270.5p	CBWU96280.5p	CBWU96280.3p
ENSG00000137824	FAM82A2	599	603622	DEAFNESS, AUTOSOMAL DOMINANT NONSYNDROMIC SENSORINEURAL 17; DFNA17 COCHLEOSACCULAR DEGENERATION, INCLUDED	KH.C4.130	-	1200015F23Rik;FAM82A1;FAM82A2;	CBWU10284.5p	XABT71277.3p	CBWU10284.3p
ENSG00000137824	FAM82A2	599	605249	SEBASTIAN SYNDROME; SBS ;;SEBASTIAN PLATELET SYNDROME	KH.C4.130	-	1200015F23Rik;FAM82A1;FAM82A2;	CBWU10284.5p	XABT71277.3p	CBWU10284.3p
ENSG00000137824	FAM82A2	599	607748	HYPERCHOLANEMIA, FAMILIAL; FHCA	KH.C4.130	-	1200015F23Rik;FAM82A1;FAM82A2;	CBWU10284.5p	XABT71277.3p	CBWU10284.3p
ENSG00000100197	CYP2D6	477	270200	SJOGREN-LARSSON SYNDROME; SLS ;;ICHTHYOSIS, SPASTIC NEUROLOGIC DISORDER, AND OLIGOPHRENIA;; FATTY ALCOHOL:NAD+ OXIDOREDUCTASE DEFICIENCY;; FATTY ALDEHYDE DEHYDROGENASE DEFICIENCY;; FALDH DEFICIENCY	KH.L36.2	-	CYP2A13;CYP2A6;CYP2A7;CYP2B6;CYP2C18;CYP2C19;CYP2C8;CYP2C9;CYP2D6;CYP2E1;CYP2F1;CYP2J2;CYP2R1;Cyp18a1;Cyp2d10;Cyp2d34;Cyp2j11;Cyp2j13;Cyp2j5;Cyp2j6;Cyp2j9;Cyp2r1;	CBWU103097.5p	CBWU58272.5p	CBWU58272.3p
ENSG00000108242	CYP2C18	477	270200	SJOGREN-LARSSON SYNDROME; SLS ;;ICHTHYOSIS, SPASTIC NEUROLOGIC DISORDER, AND OLIGOPHRENIA;; FATTY ALCOHOL:NAD+ OXIDOREDUCTASE DEFICIENCY;; FATTY ALDEHYDE DEHYDROGENASE DEFICIENCY;; FALDH DEFICIENCY	KH.L36.2	-	CYP2A13;CYP2A6;CYP2A7;CYP2B6;CYP2C18;CYP2C19;CYP2C8;CYP2C9;CYP2D6;CYP2E1;CYP2F1;CYP2J2;CYP2R1;Cyp18a1;Cyp2d10;Cyp2d34;Cyp2j11;Cyp2j13;Cyp2j5;Cyp2j6;Cyp2j9;Cyp2r1;	CBWU103097.5p	CBWU58272.5p	CBWU58272.3p
ENSG00000130649	CYP2E1	477	270200	SJOGREN-LARSSON SYNDROME; SLS ;;ICHTHYOSIS, SPASTIC NEUROLOGIC DISORDER, AND OLIGOPHRENIA;; FATTY ALCOHOL:NAD+ OXIDOREDUCTASE DEFICIENCY;; FATTY ALDEHYDE DEHYDROGENASE DEFICIENCY;; FALDH DEFICIENCY	KH.L36.2	-	CYP2A13;CYP2A6;CYP2A7;CYP2B6;CYP2C18;CYP2C19;CYP2C8;CYP2C9;CYP2D6;CYP2E1;CYP2F1;CYP2J2;CYP2R1;Cyp18a1;Cyp2d10;Cyp2d34;Cyp2j11;Cyp2j13;Cyp2j5;Cyp2j6;Cyp2j9;Cyp2r1;	CBWU103097.5p	CBWU58272.5p	CBWU58272.3p
ENSG00000134716	CYP2J2	477	270200	SJOGREN-LARSSON SYNDROME; SLS ;;ICHTHYOSIS, SPASTIC NEUROLOGIC DISORDER, AND OLIGOPHRENIA;; FATTY ALCOHOL:NAD+ OXIDOREDUCTASE DEFICIENCY;; FATTY ALDEHYDE DEHYDROGENASE DEFICIENCY;; FALDH DEFICIENCY	KH.L36.2	-	CYP2A13;CYP2A6;CYP2A7;CYP2B6;CYP2C18;CYP2C19;CYP2C8;CYP2C9;CYP2D6;CYP2E1;CYP2F1;CYP2J2;CYP2R1;Cyp18a1;Cyp2d10;Cyp2d34;Cyp2j11;Cyp2j13;Cyp2j5;Cyp2j6;Cyp2j9;Cyp2r1;	CBWU103097.5p	CBWU58272.5p	CBWU58272.3p
ENSG00000138115	CYP2C8	477	270200	SJOGREN-LARSSON SYNDROME; SLS ;;ICHTHYOSIS, SPASTIC NEUROLOGIC DISORDER, AND OLIGOPHRENIA;; FATTY ALCOHOL:NAD+ OXIDOREDUCTASE DEFICIENCY;; FATTY ALDEHYDE DEHYDROGENASE DEFICIENCY;; FALDH DEFICIENCY	KH.L36.2	-	CYP2A13;CYP2A6;CYP2A7;CYP2B6;CYP2C18;CYP2C19;CYP2C8;CYP2C9;CYP2D6;CYP2E1;CYP2F1;CYP2J2;CYP2R1;Cyp18a1;Cyp2d10;Cyp2d34;Cyp2j11;Cyp2j13;Cyp2j5;Cyp2j6;Cyp2j9;Cyp2r1;	CBWU103097.5p	CBWU58272.5p	CBWU58272.3p
ENSG00000165841	CYP2C19	477	270200	SJOGREN-LARSSON SYNDROME; SLS ;;ICHTHYOSIS, SPASTIC NEUROLOGIC DISORDER, AND OLIGOPHRENIA;; FATTY ALCOHOL:NAD+ OXIDOREDUCTASE DEFICIENCY;; FATTY ALDEHYDE DEHYDROGENASE DEFICIENCY;; FALDH DEFICIENCY	KH.L36.2	-	CYP2A13;CYP2A6;CYP2A7;CYP2B6;CYP2C18;CYP2C19;CYP2C8;CYP2C9;CYP2D6;CYP2E1;CYP2F1;CYP2J2;CYP2R1;Cyp18a1;Cyp2d10;Cyp2d34;Cyp2j11;Cyp2j13;Cyp2j5;Cyp2j6;Cyp2j9;Cyp2r1;	CBWU103097.5p	CBWU58272.5p	CBWU58272.3p
ENSG00000197408	CYP2B6	477	270200	SJOGREN-LARSSON SYNDROME; SLS ;;ICHTHYOSIS, SPASTIC NEUROLOGIC DISORDER, AND OLIGOPHRENIA;; FATTY ALCOHOL:NAD+ OXIDOREDUCTASE DEFICIENCY;; FATTY ALDEHYDE DEHYDROGENASE DEFICIENCY;; FALDH DEFICIENCY	KH.L36.2	-	CYP2A13;CYP2A6;CYP2A7;CYP2B6;CYP2C18;CYP2C19;CYP2C8;CYP2C9;CYP2D6;CYP2E1;CYP2F1;CYP2J2;CYP2R1;Cyp18a1;Cyp2d10;Cyp2d34;Cyp2j11;Cyp2j13;Cyp2j5;Cyp2j6;Cyp2j9;Cyp2r1;	CBWU103097.5p	CBWU58272.5p	CBWU58272.3p
ENSG00000197446	CYP2F1	477	270200	SJOGREN-LARSSON SYNDROME; SLS ;;ICHTHYOSIS, SPASTIC NEUROLOGIC DISORDER, AND OLIGOPHRENIA;; FATTY ALCOHOL:NAD+ OXIDOREDUCTASE DEFICIENCY;; FATTY ALDEHYDE DEHYDROGENASE DEFICIENCY;; FALDH DEFICIENCY	KH.L36.2	-	CYP2A13;CYP2A6;CYP2A7;CYP2B6;CYP2C18;CYP2C19;CYP2C8;CYP2C9;CYP2D6;CYP2E1;CYP2F1;CYP2J2;CYP2R1;Cyp18a1;Cyp2d10;Cyp2d34;Cyp2j11;Cyp2j13;Cyp2j5;Cyp2j6;Cyp2j9;Cyp2r1;	CBWU103097.5p	CBWU58272.5p	CBWU58272.3p
ENSG00000197838	CYP2A13	477	270200	SJOGREN-LARSSON SYNDROME; SLS ;;ICHTHYOSIS, SPASTIC NEUROLOGIC DISORDER, AND OLIGOPHRENIA;; FATTY ALCOHOL:NAD+ OXIDOREDUCTASE DEFICIENCY;; FATTY ALDEHYDE DEHYDROGENASE DEFICIENCY;; FALDH DEFICIENCY	KH.L36.2	-	CYP2A13;CYP2A6;CYP2A7;CYP2B6;CYP2C18;CYP2C19;CYP2C8;CYP2C9;CYP2D6;CYP2E1;CYP2F1;CYP2J2;CYP2R1;Cyp18a1;Cyp2d10;Cyp2d34;Cyp2j11;Cyp2j13;Cyp2j5;Cyp2j6;Cyp2j9;Cyp2r1;	CBWU103097.5p	CBWU58272.5p	CBWU58272.3p
ENSG00000198077	CYP2A7	477	270200	SJOGREN-LARSSON SYNDROME; SLS ;;ICHTHYOSIS, SPASTIC NEUROLOGIC DISORDER, AND OLIGOPHRENIA;; FATTY ALCOHOL:NAD+ OXIDOREDUCTASE DEFICIENCY;; FATTY ALDEHYDE DEHYDROGENASE DEFICIENCY;; FALDH DEFICIENCY	KH.L36.2	-	CYP2A13;CYP2A6;CYP2A7;CYP2B6;CYP2C18;CYP2C19;CYP2C8;CYP2C9;CYP2D6;CYP2E1;CYP2F1;CYP2J2;CYP2R1;Cyp18a1;Cyp2d10;Cyp2d34;Cyp2j11;Cyp2j13;Cyp2j5;Cyp2j6;Cyp2j9;Cyp2r1;	CBWU103097.5p	CBWU58272.5p	CBWU58272.3p
ENSG00000100197	CYP2D6	477	300000	OPITZ SYNDROME ;;OS;; OPITZ G/BBB SYNDROME, X-LINKED;; OPITZ SYNDROME, X-LINKED; OSX;; OPITZ-G SYNDROME, TYPE I; OGS1;; OPITZ BBBG SYNDROME, TYPE I; BBBG1;; OPITZ G/BBB SYNDROME, TYPE I	KH.L36.2	-	CYP2A13;CYP2A6;CYP2A7;CYP2B6;CYP2C18;CYP2C19;CYP2C8;CYP2C9;CYP2D6;CYP2E1;CYP2F1;CYP2J2;CYP2R1;Cyp18a1;Cyp2d10;Cyp2d34;Cyp2j11;Cyp2j13;Cyp2j5;Cyp2j6;Cyp2j9;Cyp2r1;	CBWU103097.5p	CBWU58272.5p	CBWU58272.3p
ENSG00000108242	CYP2C18	477	300000	OPITZ SYNDROME ;;OS;; OPITZ G/BBB SYNDROME, X-LINKED;; OPITZ SYNDROME, X-LINKED; OSX;; OPITZ-G SYNDROME, TYPE I; OGS1;; OPITZ BBBG SYNDROME, TYPE I; BBBG1;; OPITZ G/BBB SYNDROME, TYPE I	KH.L36.2	-	CYP2A13;CYP2A6;CYP2A7;CYP2B6;CYP2C18;CYP2C19;CYP2C8;CYP2C9;CYP2D6;CYP2E1;CYP2F1;CYP2J2;CYP2R1;Cyp18a1;Cyp2d10;Cyp2d34;Cyp2j11;Cyp2j13;Cyp2j5;Cyp2j6;Cyp2j9;Cyp2r1;	CBWU103097.5p	CBWU58272.5p	CBWU58272.3p
ENSG00000130649	CYP2E1	477	300000	OPITZ SYNDROME ;;OS;; OPITZ G/BBB SYNDROME, X-LINKED;; OPITZ SYNDROME, X-LINKED; OSX;; OPITZ-G SYNDROME, TYPE I; OGS1;; OPITZ BBBG SYNDROME, TYPE I; BBBG1;; OPITZ G/BBB SYNDROME, TYPE I	KH.L36.2	-	CYP2A13;CYP2A6;CYP2A7;CYP2B6;CYP2C18;CYP2C19;CYP2C8;CYP2C9;CYP2D6;CYP2E1;CYP2F1;CYP2J2;CYP2R1;Cyp18a1;Cyp2d10;Cyp2d34;Cyp2j11;Cyp2j13;Cyp2j5;Cyp2j6;Cyp2j9;Cyp2r1;	CBWU103097.5p	CBWU58272.5p	CBWU58272.3p
ENSG00000134716	CYP2J2	477	300000	OPITZ SYNDROME ;;OS;; OPITZ G/BBB SYNDROME, X-LINKED;; OPITZ SYNDROME, X-LINKED; OSX;; OPITZ-G SYNDROME, TYPE I; OGS1;; OPITZ BBBG SYNDROME, TYPE I; BBBG1;; OPITZ G/BBB SYNDROME, TYPE I	KH.L36.2	-	CYP2A13;CYP2A6;CYP2A7;CYP2B6;CYP2C18;CYP2C19;CYP2C8;CYP2C9;CYP2D6;CYP2E1;CYP2F1;CYP2J2;CYP2R1;Cyp18a1;Cyp2d10;Cyp2d34;Cyp2j11;Cyp2j13;Cyp2j5;Cyp2j6;Cyp2j9;Cyp2r1;	CBWU103097.5p	CBWU58272.5p	CBWU58272.3p
ENSG00000138115	CYP2C8	477	300000	OPITZ SYNDROME ;;OS;; OPITZ G/BBB SYNDROME, X-LINKED;; OPITZ SYNDROME, X-LINKED; OSX;; OPITZ-G SYNDROME, TYPE I; OGS1;; OPITZ BBBG SYNDROME, TYPE I; BBBG1;; OPITZ G/BBB SYNDROME, TYPE I	KH.L36.2	-	CYP2A13;CYP2A6;CYP2A7;CYP2B6;CYP2C18;CYP2C19;CYP2C8;CYP2C9;CYP2D6;CYP2E1;CYP2F1;CYP2J2;CYP2R1;Cyp18a1;Cyp2d10;Cyp2d34;Cyp2j11;Cyp2j13;Cyp2j5;Cyp2j6;Cyp2j9;Cyp2r1;	CBWU103097.5p	CBWU58272.5p	CBWU58272.3p
ENSG00000165841	CYP2C19	477	300000	OPITZ SYNDROME ;;OS;; OPITZ G/BBB SYNDROME, X-LINKED;; OPITZ SYNDROME, X-LINKED; OSX;; OPITZ-G SYNDROME, TYPE I; OGS1;; OPITZ BBBG SYNDROME, TYPE I; BBBG1;; OPITZ G/BBB SYNDROME, TYPE I	KH.L36.2	-	CYP2A13;CYP2A6;CYP2A7;CYP2B6;CYP2C18;CYP2C19;CYP2C8;CYP2C9;CYP2D6;CYP2E1;CYP2F1;CYP2J2;CYP2R1;Cyp18a1;Cyp2d10;Cyp2d34;Cyp2j11;Cyp2j13;Cyp2j5;Cyp2j6;Cyp2j9;Cyp2r1;	CBWU103097.5p	CBWU58272.5p	CBWU58272.3p
ENSG00000197408	CYP2B6	477	300000	OPITZ SYNDROME ;;OS;; OPITZ G/BBB SYNDROME, X-LINKED;; OPITZ SYNDROME, X-LINKED; OSX;; OPITZ-G SYNDROME, TYPE I; OGS1;; OPITZ BBBG SYNDROME, TYPE I; BBBG1;; OPITZ G/BBB SYNDROME, TYPE I	KH.L36.2	-	CYP2A13;CYP2A6;CYP2A7;CYP2B6;CYP2C18;CYP2C19;CYP2C8;CYP2C9;CYP2D6;CYP2E1;CYP2F1;CYP2J2;CYP2R1;Cyp18a1;Cyp2d10;Cyp2d34;Cyp2j11;Cyp2j13;Cyp2j5;Cyp2j6;Cyp2j9;Cyp2r1;	CBWU103097.5p	CBWU58272.5p	CBWU58272.3p
ENSG00000197446	CYP2F1	477	300000	OPITZ SYNDROME ;;OS;; OPITZ G/BBB SYNDROME, X-LINKED;; OPITZ SYNDROME, X-LINKED; OSX;; OPITZ-G SYNDROME, TYPE I; OGS1;; OPITZ BBBG SYNDROME, TYPE I; BBBG1;; OPITZ G/BBB SYNDROME, TYPE I	KH.L36.2	-	CYP2A13;CYP2A6;CYP2A7;CYP2B6;CYP2C18;CYP2C19;CYP2C8;CYP2C9;CYP2D6;CYP2E1;CYP2F1;CYP2J2;CYP2R1;Cyp18a1;Cyp2d10;Cyp2d34;Cyp2j11;Cyp2j13;Cyp2j5;Cyp2j6;Cyp2j9;Cyp2r1;	CBWU103097.5p	CBWU58272.5p	CBWU58272.3p
ENSG00000197838	CYP2A13	477	300000	OPITZ SYNDROME ;;OS;; OPITZ G/BBB SYNDROME, X-LINKED;; OPITZ SYNDROME, X-LINKED; OSX;; OPITZ-G SYNDROME, TYPE I; OGS1;; OPITZ BBBG SYNDROME, TYPE I; BBBG1;; OPITZ G/BBB SYNDROME, TYPE I	KH.L36.2	-	CYP2A13;CYP2A6;CYP2A7;CYP2B6;CYP2C18;CYP2C19;CYP2C8;CYP2C9;CYP2D6;CYP2E1;CYP2F1;CYP2J2;CYP2R1;Cyp18a1;Cyp2d10;Cyp2d34;Cyp2j11;Cyp2j13;Cyp2j5;Cyp2j6;Cyp2j9;Cyp2r1;	CBWU103097.5p	CBWU58272.5p	CBWU58272.3p
ENSG00000198077	CYP2A7	477	300000	OPITZ SYNDROME ;;OS;; OPITZ G/BBB SYNDROME, X-LINKED;; OPITZ SYNDROME, X-LINKED; OSX;; OPITZ-G SYNDROME, TYPE I; OGS1;; OPITZ BBBG SYNDROME, TYPE I; BBBG1;; OPITZ G/BBB SYNDROME, TYPE I	KH.L36.2	-	CYP2A13;CYP2A6;CYP2A7;CYP2B6;CYP2C18;CYP2C19;CYP2C8;CYP2C9;CYP2D6;CYP2E1;CYP2F1;CYP2J2;CYP2R1;Cyp18a1;Cyp2d10;Cyp2d34;Cyp2j11;Cyp2j13;Cyp2j5;Cyp2j6;Cyp2j9;Cyp2r1;	CBWU103097.5p	CBWU58272.5p	CBWU58272.3p
ENSG00000100197	CYP2D6	477	307030	HYPERGLYCEROLEMIA ;;GLYCEROL KINASE DEFICIENCY;; GK DEFICIENCY; GKD;; GK1 DEFICIENCY	KH.L36.2	-	CYP2A13;CYP2A6;CYP2A7;CYP2B6;CYP2C18;CYP2C19;CYP2C8;CYP2C9;CYP2D6;CYP2E1;CYP2F1;CYP2J2;CYP2R1;Cyp18a1;Cyp2d10;Cyp2d34;Cyp2j11;Cyp2j13;Cyp2j5;Cyp2j6;Cyp2j9;Cyp2r1;	CBWU103097.5p	CBWU58272.5p	CBWU58272.3p
ENSG00000108242	CYP2C18	477	307030	HYPERGLYCEROLEMIA ;;GLYCEROL KINASE DEFICIENCY;; GK DEFICIENCY; GKD;; GK1 DEFICIENCY	KH.L36.2	-	CYP2A13;CYP2A6;CYP2A7;CYP2B6;CYP2C18;CYP2C19;CYP2C8;CYP2C9;CYP2D6;CYP2E1;CYP2F1;CYP2J2;CYP2R1;Cyp18a1;Cyp2d10;Cyp2d34;Cyp2j11;Cyp2j13;Cyp2j5;Cyp2j6;Cyp2j9;Cyp2r1;	CBWU103097.5p	CBWU58272.5p	CBWU58272.3p
ENSG00000130649	CYP2E1	477	307030	HYPERGLYCEROLEMIA ;;GLYCEROL KINASE DEFICIENCY;; GK DEFICIENCY; GKD;; GK1 DEFICIENCY	KH.L36.2	-	CYP2A13;CYP2A6;CYP2A7;CYP2B6;CYP2C18;CYP2C19;CYP2C8;CYP2C9;CYP2D6;CYP2E1;CYP2F1;CYP2J2;CYP2R1;Cyp18a1;Cyp2d10;Cyp2d34;Cyp2j11;Cyp2j13;Cyp2j5;Cyp2j6;Cyp2j9;Cyp2r1;	CBWU103097.5p	CBWU58272.5p	CBWU58272.3p
ENSG00000134716	CYP2J2	477	307030	HYPERGLYCEROLEMIA ;;GLYCEROL KINASE DEFICIENCY;; GK DEFICIENCY; GKD;; GK1 DEFICIENCY	KH.L36.2	-	CYP2A13;CYP2A6;CYP2A7;CYP2B6;CYP2C18;CYP2C19;CYP2C8;CYP2C9;CYP2D6;CYP2E1;CYP2F1;CYP2J2;CYP2R1;Cyp18a1;Cyp2d10;Cyp2d34;Cyp2j11;Cyp2j13;Cyp2j5;Cyp2j6;Cyp2j9;Cyp2r1;	CBWU103097.5p	CBWU58272.5p	CBWU58272.3p
ENSG00000138115	CYP2C8	477	307030	HYPERGLYCEROLEMIA ;;GLYCEROL KINASE DEFICIENCY;; GK DEFICIENCY; GKD;; GK1 DEFICIENCY	KH.L36.2	-	CYP2A13;CYP2A6;CYP2A7;CYP2B6;CYP2C18;CYP2C19;CYP2C8;CYP2C9;CYP2D6;CYP2E1;CYP2F1;CYP2J2;CYP2R1;Cyp18a1;Cyp2d10;Cyp2d34;Cyp2j11;Cyp2j13;Cyp2j5;Cyp2j6;Cyp2j9;Cyp2r1;	CBWU103097.5p	CBWU58272.5p	CBWU58272.3p
ENSG00000165841	CYP2C19	477	307030	HYPERGLYCEROLEMIA ;;GLYCEROL KINASE DEFICIENCY;; GK DEFICIENCY; GKD;; GK1 DEFICIENCY	KH.L36.2	-	CYP2A13;CYP2A6;CYP2A7;CYP2B6;CYP2C18;CYP2C19;CYP2C8;CYP2C9;CYP2D6;CYP2E1;CYP2F1;CYP2J2;CYP2R1;Cyp18a1;Cyp2d10;Cyp2d34;Cyp2j11;Cyp2j13;Cyp2j5;Cyp2j6;Cyp2j9;Cyp2r1;	CBWU103097.5p	CBWU58272.5p	CBWU58272.3p
ENSG00000197408	CYP2B6	477	307030	HYPERGLYCEROLEMIA ;;GLYCEROL KINASE DEFICIENCY;; GK DEFICIENCY; GKD;; GK1 DEFICIENCY	KH.L36.2	-	CYP2A13;CYP2A6;CYP2A7;CYP2B6;CYP2C18;CYP2C19;CYP2C8;CYP2C9;CYP2D6;CYP2E1;CYP2F1;CYP2J2;CYP2R1;Cyp18a1;Cyp2d10;Cyp2d34;Cyp2j11;Cyp2j13;Cyp2j5;Cyp2j6;Cyp2j9;Cyp2r1;	CBWU103097.5p	CBWU58272.5p	CBWU58272.3p
ENSG00000197446	CYP2F1	477	307030	HYPERGLYCEROLEMIA ;;GLYCEROL KINASE DEFICIENCY;; GK DEFICIENCY; GKD;; GK1 DEFICIENCY	KH.L36.2	-	CYP2A13;CYP2A6;CYP2A7;CYP2B6;CYP2C18;CYP2C19;CYP2C8;CYP2C9;CYP2D6;CYP2E1;CYP2F1;CYP2J2;CYP2R1;Cyp18a1;Cyp2d10;Cyp2d34;Cyp2j11;Cyp2j13;Cyp2j5;Cyp2j6;Cyp2j9;Cyp2r1;	CBWU103097.5p	CBWU58272.5p	CBWU58272.3p
ENSG00000197838	CYP2A13	477	307030	HYPERGLYCEROLEMIA ;;GLYCEROL KINASE DEFICIENCY;; GK DEFICIENCY; GKD;; GK1 DEFICIENCY	KH.L36.2	-	CYP2A13;CYP2A6;CYP2A7;CYP2B6;CYP2C18;CYP2C19;CYP2C8;CYP2C9;CYP2D6;CYP2E1;CYP2F1;CYP2J2;CYP2R1;Cyp18a1;Cyp2d10;Cyp2d34;Cyp2j11;Cyp2j13;Cyp2j5;Cyp2j6;Cyp2j9;Cyp2r1;	CBWU103097.5p	CBWU58272.5p	CBWU58272.3p
ENSG00000198077	CYP2A7	477	307030	HYPERGLYCEROLEMIA ;;GLYCEROL KINASE DEFICIENCY;; GK DEFICIENCY; GKD;; GK1 DEFICIENCY	KH.L36.2	-	CYP2A13;CYP2A6;CYP2A7;CYP2B6;CYP2C18;CYP2C19;CYP2C8;CYP2C9;CYP2D6;CYP2E1;CYP2F1;CYP2J2;CYP2R1;Cyp18a1;Cyp2d10;Cyp2d34;Cyp2j11;Cyp2j13;Cyp2j5;Cyp2j6;Cyp2j9;Cyp2r1;	CBWU103097.5p	CBWU58272.5p	CBWU58272.3p
ENSG00000128408	RIBC2	746	123400	CREUTZFELDT-JAKOB DISEASE; CJD ;;CREUTZFELDT-JAKOB DISEASE, FAMILIAL CREUTZFELDT-JAKOB DISEASE, SPORADIC, INCLUDED; sCJD, INCLUDED;; CREUTZFELDT-JAKOB DISEASE, VARIANT, INCLUDED; vCJD, INCLUDED	KH.S910.4	PF-ribbon	CG7264;RIBC2;Ribc2;	CBWU103140.5p	XABT60236.5p	XABT190278.5p	CBWU103140.3p	XABT190278.3p
ENSG00000128408	RIBC2	746	137440	GERSTMANN-STRAUSSLER DISEASE; GSD ;;ENCEPHALOPATHY, SUBACUTE SPONGIFORM, GERSTMANN-STRAUSSLER TYPE;; GERSTMANN-STRAUSSLER-SCHEINKER DISEASE; GSSD;; CEREBELLAR ATAXIA, PROGRESSIVE DEMENTIA, AND AMYLOID DEPOSITS IN CNS;; AMYLOIDOSIS, CEREBRAL, WITH SPONGIFORM ENCEPHALOPATHY;; PRION DEMENTIA	KH.S910.4	PF-ribbon	CG7264;RIBC2;Ribc2;	CBWU103140.5p	XABT60236.5p	XABT190278.5p	CBWU103140.3p	XABT190278.3p
ENSG00000128408	RIBC2	746	203450	ALEXANDER DISEASE	KH.S910.4	PF-ribbon	CG7264;RIBC2;Ribc2;	CBWU103140.5p	XABT60236.5p	XABT190278.5p	CBWU103140.3p	XABT190278.3p
ENSG00000128408	RIBC2	1476	241500	HYPOPHOSPHATASIA, INFANTILE ;;HOPS;; PHOSPHOETHANOLAMINURIA	KH.S910.4	PF-ribbon	CG7264;RIBC2;Ribc2;	CBWU103140.5p	XABT60236.5p	XABT190278.5p	CBWU103140.3p	XABT190278.3p
ENSG00000128408	RIBC2	1476	241510	HYPOPHOSPHATASIA, CHILDHOOD	KH.S910.4	PF-ribbon	CG7264;RIBC2;Ribc2;	CBWU103140.5p	XABT60236.5p	XABT190278.5p	CBWU103140.3p	XABT190278.3p
ENSG00000128408	RIBC2	746	245300	KURU, SUSCEPTIBILITY TO	KH.S910.4	PF-ribbon	CG7264;RIBC2;Ribc2;	CBWU103140.5p	XABT60236.5p	XABT190278.5p	CBWU103140.3p	XABT190278.3p
ENSG00000128408	RIBC2	746	600072	FATAL FAMILIAL INSOMNIA; FFI ;;INSOMNIA, FATAL FAMILIAL	KH.S910.4	PF-ribbon	CG7264;RIBC2;Ribc2;	CBWU103140.5p	XABT60236.5p	XABT190278.5p	CBWU103140.3p	XABT190278.3p
ENSG00000128408	RIBC2	1476	601675	TRICHOTHIODYSTROPHY, PHOTOSENSITIVE; TTDP ICHTHYOSIFORM ERYTHRODERMA WITH HAIR ABNORMALITY AND MENTAL AND GROWTH RETARDATION, INCLUDED;; TAY SYNDROME, INCLUDED;; TRICHOTHIODYSTROPHY WITH CONGENITAL ICHTHYOSIS, INCLUDED;; ICHTHYOSIS, CONGENITAL, WITH TRICHOTHIODYSTROPHY, INCLUDED;; IBIDS SYNDROME, INCLUDED	KH.S910.4	PF-ribbon	CG7264;RIBC2;Ribc2;	CBWU103140.5p	XABT60236.5p	XABT190278.5p	CBWU103140.3p	XABT190278.3p
ENSG00000128408	RIBC2	746	603218	HUNTINGTON DISEASE-LIKE 1; HDL1 ;;HUNTINGTON-LIKE NEURODEGENERATIVE DISORDER 1; HLN1;; HUNTINGTON-LIKE NEURODEGENERATIVE DISORDER, AUTOSOMAL DOMINANT;; PRION DISEASE, EARLY-ONSET, WITH PROMINENT PSYCHIATRIC FEATURES	KH.S910.4	PF-ribbon	CG7264;RIBC2;Ribc2;	CBWU103140.5p	XABT60236.5p	XABT190278.5p	CBWU103140.3p	XABT190278.3p
ENSG00000128408	RIBC2	746	606688	SPONGIFORM ENCEPHALOPATHY WITH NEUROPSYCHIATRIC FEATURES	KH.S910.4	PF-ribbon	CG7264;RIBC2;Ribc2;	CBWU103140.5p	XABT60236.5p	XABT190278.5p	CBWU103140.3p	XABT190278.3p
ENSG00000151665	PIGF	42	188050	THROMBOPHILIA VENOUS THROMBOEMBOLISM, INCLUDED	KH.C2.335	-	CG9376;PIGF;Pigf;	CBWU103156.5p	CBWU90018.5p	CBWU103156.3p	CBWU90018.3p
ENSG00000151665	PIGF	42	606764	GASTROINTESTINAL STROMAL TUMOR; GIST	KH.C2.335	-	CG9376;PIGF;Pigf;	CBWU103156.5p	CBWU90018.5p	CBWU103156.3p	CBWU90018.3p
ENSG00000151665	PIGF	42	606843	IMMUNODEFICIENCY WITH HYPER-IgM, TYPE 3 ;;HIGM3;; HYPER-IgM SYNDROME 3	KH.C2.335	-	CG9376;PIGF;Pigf;	CBWU103156.5p	CBWU90018.5p	CBWU103156.3p	CBWU90018.3p
ENSG00000152234	ATP5A1	1360	154500	TREACHER COLLINS-FRANCESCHETTI SYNDROME; TCOF ;;TREACHER COLLINS SYNDROME; TCS;; MANDIBULOFACIAL DYSOSTOSIS; MFD1	KH.C10.579	ATP synthase alpha-subunit	ATP5A1;Atp5a1;blw;	CBWU103159.5p	CBWU26350.5p	CBWU26350.3p
ENSG00000152234	ATP5A1	1360	253300	SPINAL MUSCULAR ATROPHY, TYPE I; SMA1 ;;SMA I;; SMA, INFANTILE ACUTE FORM;; MUSCULAR ATROPHY, INFANTILE;; WERDNIG-HOFFMANN DISEASE	KH.C10.579	ATP synthase alpha-subunit	ATP5A1;Atp5a1;blw;	CBWU103159.5p	CBWU26350.5p	CBWU26350.3p
ENSG00000152234	ATP5A1	1360	253400	SPINAL MUSCULAR ATROPHY, TYPE III; SMA3 ;;SMA III;; MUSCULAR ATROPHY, JUVENILE;; KUGELBERG-WELANDER SYNDROME; KWS;; SPINAL MUSCULAR ATROPHY, MILD CHILDHOOD AND ADOLESCENT FORM	KH.C10.579	ATP synthase alpha-subunit	ATP5A1;Atp5a1;blw;	CBWU103159.5p	CBWU26350.5p	CBWU26350.3p
ENSG00000152234	ATP5A1	1360	253550	SPINAL MUSCULAR ATROPHY, TYPE II; SMA2 ;;SMA II;; MUSCULAR ATROPHY, SPINAL, INTERMEDIATE TYPE;; MUSCULAR ATROPHY, SPINAL, INFANTILE CHRONIC FORM	KH.C10.579	ATP synthase alpha-subunit	ATP5A1;Atp5a1;blw;	CBWU103159.5p	CBWU26350.5p	CBWU26350.3p
ENSG00000152234	ATP5A1	1014	500003	STRIATONIGRAL DEGENERATION, INFANTILE, MITOCHONDRIAL ;;BILATERAL STRIATAL NECROSIS, INFANTILE, MITOCHONDRIAL;; INFANTILE BILATERAL STRIATAL NECROSIS, MITOCHONDRIAL	KH.C10.579	ATP synthase alpha-subunit	ATP5A1;Atp5a1;blw;	CBWU103159.5p	CBWU26350.5p	CBWU26350.3p
ENSG00000152234	ATP5A1	1014	551500	NEUROPATHY, ATAXIA, AND RETINITIS PIGMENTOSA ;;NARP SYNDROME	KH.C10.579	ATP synthase alpha-subunit	ATP5A1;Atp5a1;blw;	CBWU103159.5p	CBWU26350.5p	CBWU26350.3p
ENSG00000152234	ATP5A1	1360	600334	TIBIAL MUSCULAR DYSTROPHY, TARDIVE ;;TMD;; TARDIVE TIBIAL MUSCULAR DYSTROPHY;; UDD MYOPATHY	KH.C10.579	ATP synthase alpha-subunit	ATP5A1;Atp5a1;blw;	CBWU103159.5p	CBWU26350.5p	CBWU26350.3p
ENSG00000152234	ATP5A1	1360	603689	HEREDITARY MYOPATHY WITH EARLY RESPIRATORY FAILURE; HMERF ;;MYOPATHY, PROXIMAL, WITH EARLY RESPIRATORY MUSCLE INVOLVEMENT; MPRM;; EDSTROM MYOPATHY	KH.C10.579	ATP synthase alpha-subunit	ATP5A1;Atp5a1;blw;	CBWU103159.5p	CBWU26350.5p	CBWU26350.3p
ENSG00000152234	ATP5A1	1360	604145	CARDIOMYOPATHY, DILATED, 1G; CMD1G	KH.C10.579	ATP synthase alpha-subunit	ATP5A1;Atp5a1;blw;	CBWU103159.5p	CBWU26350.5p	CBWU26350.3p
ENSG00000152234	ATP5A1	1360	608807	MUSCULAR DYSTROPHY, LIMB-GIRDLE, TYPE 2J; LGMD2J	KH.C10.579	ATP synthase alpha-subunit	ATP5A1;Atp5a1;blw;	CBWU103159.5p	CBWU26350.5p	CBWU26350.3p
ENSG00000152234	ATP5A1	1360	608808	TRANSPOSITION OF THE GREAT ARTERIES, DEXTRO-LOOPED; DTGA ;;D-TGA	KH.C10.579	ATP synthase alpha-subunit	ATP5A1;Atp5a1;blw;	CBWU103159.5p	CBWU26350.5p	CBWU26350.3p
ENSG00000152234	ATP5A1	1014	609283	PROGRESSIVE EXTERNAL OPHTHALMOPLEGIA WITH MITOCHONDRIAL DNA DELETIONS, AUTOSOMAL DOMINANT, 2 ;;PEOA2;; PROGRESSIVE EXTERNAL OPHTHALMOPLEGIA, AUTOSOMAL DOMINANT, 2	KH.C10.579	ATP synthase alpha-subunit	ATP5A1;Atp5a1;blw;	CBWU103159.5p	CBWU26350.5p	CBWU26350.3p
ENSG00000168291	PDHB	259	231670	GLUTARIC ACIDEMIA I ;;GLUTARIC ACIDURIA I;; GA I;; GLUTARYL-CoA DEHYDROGENASE DEFICIENCY	KH.C5.415	-	CG11876;PDHB;Pdhb;	CBWU103181.5p	CBWU97603.5p	CBWU103181.3p	CBWU97603.3p
ENSG00000168291	PDHB	259	248600	MAPLE SYRUP URINE DISEASE ;;MSUD;; BRANCHED-CHAIN KETOACIDURIA;; BRANCHED-CHAIN ALPHA-KETO ACID DEHYDROGENASE DEFICIENCY;; BCKD DEFICIENCY;; KETO ACID DECARBOXYLASE DEFICIENCY MAPLE SYRUP URINE DISEASE, CLASSIC, INCLUDED;; MAPLE SYRUP URINE DISEASE, INTERMEDIATE, INCLUDED;; MAPLE SYRUP URINE DISEASE, INTERMITTENT, INCLUDED;; MAPLE SYRUP URINE DISEASE, THIAMINE-RESPONSIVE, INCLUDED;; MAPLE SYRUP U…	KH.C5.415	-	CG11876;PDHB;Pdhb;	CBWU103181.5p	CBWU97603.5p	CBWU103181.3p	CBWU97603.3p
ENSG00000168291	PDHB	259	312170	PYRUVATE DECARBOXYLASE DEFICIENCY ;;ATAXIA, INTERMITTENT, WITH ABNORMAL PYRUVATE METABOLISM;; PYRUVATE DEHYDROGENASE DEFICIENCY;; PDH DEFICIENCY;; ATAXIA, INTERMITTENT, WITH PYRUVATE DEHYDROGENASE, OR DECARBOXYLASE, DEFICIENCY;; ATAXIA WITH LACTIC ACIDOSIS I LACTIC ACIDEMIA, THIAMINE-RESPONSIVE, INCLUDED;; THIAMINE-RESPONSIVE LACTIC ACIDEMIA, INCLUDED;; PYRUVATE DEHYDROGENASE E1-ALPHA DEFICIENCY,…	KH.C5.415	-	CG11876;PDHB;Pdhb;	CBWU103181.5p	CBWU97603.5p	CBWU103181.3p	CBWU97603.3p
ENSG00000123453	SARDH	1271	259900	HYPEROXALURIA, PRIMARY, TYPE I ;;HP1;; OXALOSIS I;; GLYCOLIC ACIDURIA;; ALANINE-GLYOXYLATE AMINOTRANSFERASE DEFICIENCY;; PEROXISOMAL ALANINE:GLYOXYLATE AMINOTRANSFERASE DEFICIENCY;; HEPATIC AGT DEFICIENCY;; SERINE:PYRUVATE AMINOTRANSFERASE DEFICIENCY	KH.C4.105	sarcosine dehydrogenase	CG6385;SARDH;Sardh;	CBWU103692.5p	CBWU34158.5p	CBWU103692.3p	CBWU34158.3p
ENSG00000123453	SARDH	1271	600794	SPINAL MUSCULAR ATROPHY, DISTAL, TYPE V; DSMAV ;;SPINAL MUSCULAR ATROPHY, DISTAL, WITH UPPER LIMB PREDOMINANCE;; NEURONOPATHY, DISTAL HEREDITARY MOTOR, TYPE V;; HMN V;; dHMNV	KH.C4.105	sarcosine dehydrogenase	CG6385;SARDH;Sardh;	CBWU103692.5p	CBWU34158.5p	CBWU103692.3p	CBWU34158.3p
ENSG00000123453	SARDH	1271	601472	CHARCOT-MARIE-TOOTH DISEASE, AXONAL, TYPE 2D; CMT2D ;;CHARCOT-MARIE-TOOTH DISEASE, NEURONAL, TYPE 2D;; CHARCOT-MARIE-TOOTH NEUROPATHY, TYPE 2D	KH.C4.105	sarcosine dehydrogenase	CG6385;SARDH;Sardh;	CBWU103692.5p	CBWU34158.5p	CBWU103692.3p	CBWU34158.3p
ENSG00000123453	SARDH	1271	606664	GLYCINE N-METHYLTRANSFERASE DEFICIENCY ;;GNMT DEFICIENCY	KH.C4.105	sarcosine dehydrogenase	CG6385;SARDH;Sardh;	CBWU103692.5p	CBWU34158.5p	CBWU103692.3p	CBWU34158.3p
ENSG00000198467	TPM2	965	101600	PFEIFFER SYNDROME ;;ACROCEPHALOSYNDACTYLY, TYPE V; ACS5;; ACS V NOACK SYNDROME, INCLUDED;; CRANIOFACIAL-SKELETAL-DERMATOLOGIC DYSPLASIA, INCLUDED	KH.C14.129	Tropomyosin 1	TPM1;TPM2;TPM3;TPM4;Tm1;Tm2;Tpm1;Tpm2;Tpm3;	CBWU10566.5p	CBWU65734.5p	CBWU10566.3p	XABT61180.3p	CBWU65734.3p
ENSG00000198467	TPM2	965	123500	CROUZON SYNDROME ;;CRANIOFACIAL DYSOSTOSIS, TYPE I; CFD1;; CROUZON CRANIOFACIAL DYSOSTOSIS PSEUDO-CROUZON SYNDROME, INCLUDED	KH.C14.129	Tropomyosin 1	TPM1;TPM2;TPM3;TPM4;Tm1;Tm2;Tpm1;Tpm2;Tpm3;	CBWU10566.5p	CBWU65734.5p	CBWU10566.3p	XABT61180.3p	CBWU65734.3p
ENSG00000198467	TPM2	965	125853	DIABETES MELLITUS, NONINSULIN-DEPENDENT; NIDDM ;;DIABETES MELLITUS, TYPE II;; NONINSULIN-DEPENDENT DIABETES MELLITUS;; MATURITY-ONSET DIABETES INSULIN RESISTANCE, SUSCEPTIBILITY TO, INCLUDED	KH.C14.129	Tropomyosin 1	TPM1;TPM2;TPM3;TPM4;Tm1;Tm2;Tpm1;Tpm2;Tpm3;	CBWU10566.5p	CBWU65734.5p	CBWU10566.3p	XABT61180.3p	CBWU65734.3p
ENSG00000198467	TPM2	965	211980	LUNG CANCER ALVEOLAR CELL CARCINOMA, INCLUDED;; ADENOCARCINOMA OF LUNG, INCLUDED;; NONSMALL CELL LUNG CANCER, INCLUDED	KH.C14.129	Tropomyosin 1	TPM1;TPM2;TPM3;TPM4;Tm1;Tm2;Tpm1;Tpm2;Tpm3;	CBWU10566.5p	CBWU65734.5p	CBWU10566.3p	XABT61180.3p	CBWU65734.3p
ENSG00000114054	PCCB	521	242100	ICHTHYOSIFORM ERYTHRODERMA, CONGENITAL, NONBULLOUS, 1; NCIE1 ;;IECN1;; ICHTHYOSIFORM ERYTHRODERMA, BROCQ CONGENITAL, NONBULLOUS FORM;; NONBULLOUS CONGENITAL ICHTHYOSIFORM ERYTHRODERMA 1;; NCIE;; CIE	KH.C7.533	-	PCCB;Pccb;	CBWU106310.5p	CBWU58005.5p	CBWU106310.3p	CBWU58005.3p
ENSG00000114054	PCCB	521	606054	PROPIONIC ACIDEMIA ;;PROPIONYL-CoA CARBOXYLASE DEFICIENCY;; PCC DEFICIENCY;; GLYCINEMIA, KETOTIC;; HYPERGLYCINEMIA WITH KETOACIDOSIS AND LEUKOPENIA;; KETOTIC HYPERGLYCINEMIA	KH.C7.533	-	PCCB;Pccb;	CBWU106310.5p	CBWU58005.5p	CBWU106310.3p	CBWU58005.3p
ENSG00000114054	PCCB	521	609015	TRIFUNCTIONAL PROTEIN DEFICIENCY ;;MITOCHONDRIAL TRIFUNCTIONAL PROTEIN DEFICIENCY	KH.C7.533	-	PCCB;Pccb;	CBWU106310.5p	CBWU58005.5p	CBWU106310.3p	CBWU58005.3p
ENSG00000170248	PDCD6IP	920	114550	HEPATOCELLULAR CARCINOMA ;;HCC;; CANCER, HEPATOCELLULAR;; LIVER CANCER;; LIVER CELL CARCINOMA; LCC;; HEPATOMA	KH.C1.1000	-	ALiX;PDCD6IP;Pdcd6ip;	CBWU106382.5p	XABT205484.5p	CBWU106382.3p	XABT205484.3p	XABT61516.3p
ENSG00000170248	PDCD6IP	920	137750	GLAUCOMA 1, OPEN ANGLE, A; GLC1A ;;GLAUCOMA, PRIMARY OPEN ANGLE, JUVENILE-ONSET, 1; JOAG1 GLAUCOMA 1, OPEN ANGLE, L, INCLUDED; GLC1L, INCLUDED	KH.C1.1000	-	ALiX;PDCD6IP;Pdcd6ip;	CBWU106382.5p	XABT205484.5p	CBWU106382.3p	XABT205484.3p	XABT61516.3p
ENSG00000170248	PDCD6IP	920	137760	GLAUCOMA, PRIMARY OPEN ANGLE; POAG GLAUCOMA 1, OPEN ANGLE, E, INCLUDED; GLC1E, INCLUDED;; GLAUCOMA, PRIMARY OPEN ANGLE, ADULT-ONSET, INCLUDED	KH.C1.1000	-	ALiX;PDCD6IP;Pdcd6ip;	CBWU106382.5p	XABT205484.5p	CBWU106382.3p	XABT205484.3p	XABT61516.3p
ENSG00000170248	PDCD6IP	920	188550	THYROID CARCINOMA, PAPILLARY ;;PAPILLARY CARCINOMA OF THYROID; PACT; PTC; TPC;; FAMILIAL NONMEDULLARY THYROID CANCER; FNMTC;; NONMEDULLARY THYROID CARCINOMA; NMTC	KH.C1.1000	-	ALiX;PDCD6IP;Pdcd6ip;	CBWU106382.5p	XABT205484.5p	CBWU106382.3p	XABT205484.3p	XABT61516.3p
ENSG00000170248	PDCD6IP	920	260500	PAPILLOMA OF CHOROID PLEXUS ;;CHOROID PLEXUS PAPILLOMA	KH.C1.1000	-	ALiX;PDCD6IP;Pdcd6ip;	CBWU106382.5p	XABT205484.5p	CBWU106382.3p	XABT205484.3p	XABT61516.3p
ENSG00000170248	PDCD6IP	920	606657	GLAUCOMA, NORMAL TENSION, SUSCEPTIBILITY TO ;;NTG;; GLAUCOMA, NORMAL PRESSURE, SUSCEPTIBILITY TO; NPG	KH.C1.1000	-	ALiX;PDCD6IP;Pdcd6ip;	CBWU106382.5p	XABT205484.5p	CBWU106382.3p	XABT205484.3p	XABT61516.3p
ENSG00000170248	PDCD6IP	920	607136	SPINOCEREBELLAR ATAXIA 17; SCA17 ;;HUNTINGTON DISEASE-LIKE 4; HDL4	KH.C1.1000	-	ALiX;PDCD6IP;Pdcd6ip;	CBWU106382.5p	XABT205484.5p	CBWU106382.3p	XABT205484.3p	XABT61516.3p
ENSG00000170248	PDCD6IP	920	607271	CASPASE 8 DEFICIENCY ;;AUTOIMMUNE LYMPHOPROLIFERATIVE SYNDROME, TYPE IIB; ALPS2B	KH.C1.1000	-	ALiX;PDCD6IP;Pdcd6ip;	CBWU106382.5p	XABT205484.5p	CBWU106382.3p	XABT205484.3p	XABT61516.3p
ENSG00000170248	PDCD6IP	920	608354	CAPILLARY MALFORMATION-ARTERIOVENOUS MALFORMATION ;;CMAVM	KH.C1.1000	-	ALiX;PDCD6IP;Pdcd6ip;	CBWU106382.5p	XABT205484.5p	CBWU106382.3p	XABT205484.3p	XABT61516.3p
ENSG00000170248	PDCD6IP	920	608355	PARKES WEBER SYNDROME ;;PKWS	KH.C1.1000	-	ALiX;PDCD6IP;Pdcd6ip;	CBWU106382.5p	XABT205484.5p	CBWU106382.3p	XABT205484.3p	XABT61516.3p
ENSG00000183091	NEB	1380	256030	NEMALINE MYOPATHY 2; NEM2 ;;NEMALINE MYOPATHY CAUSED BY MUTATION IN THE NEBULIN GENE	KH.C8.138	-	-	CBWU10666.5p	CBWU88428.5p	XABT61519.5p	CBWU10666.3p	CBWU88428.3p	XABT61519.3p
ENSG00000135341	MAP3K7	118	180849	RUBINSTEIN-TAYBI SYNDROME; RSTS ;;RUBINSTEIN SYNDROME;; BROAD THUMBS AND GREAT TOES, CHARACTERISTIC FACIES, AND MENTAL RETARDATION;; BROAD THUMB-HALLUX SYNDROME	KH.C6.34	Tak1/MAPKKK7	MAP3K7;Map3k7;Tak1;	CBWU106866.5p	CBWU106866.3p	XABT61633.3p
ENSG00000135341	MAP3K7	148	223900	NEUROPATHY, HEREDITARY SENSORY AND AUTONOMIC, TYPE III; HSAN3 ;;HSAN III;; DYSAUTONOMIA, FAMILIAL; DYS; FD;; RILEY-DAY SYNDROME	KH.C6.34	Tak1/MAPKKK7	MAP3K7;Map3k7;Tak1;	CBWU106866.5p	CBWU106866.3p	XABT61633.3p
ENSG00000135341	MAP3K7	118	601859	AUTOIMMUNE LYMPHOPROLIFERATIVE SYNDROME; ALPS ;;CANALE-SMITH SYNDROME;; AUTOIMMUNE LYMPHOPROLIFERATIVE SYNDROME, TYPE I, AUTOSOMAL DOMINANT AUTOIMMUNE LYMPHOPROLIFERATIVE SYNDROME, TYPE IA, INCLUDED; ALPS1A, INCLUDED;; AUTOIMMUNE LYMPHOPROLIFERATIVE SYNDROME, TYPE IB, INCLUDED; ALPS1B, INCLUDED;; AUTOIMMUNE LYMPHOPROLIFERATIVE SYNDROME, TYPE I, AUTOSOMAL RECESSIVE, INCLUDED	KH.C6.34	Tak1/MAPKKK7	MAP3K7;Map3k7;Tak1;	CBWU106866.5p	CBWU106866.3p	XABT61633.3p
ENSG00000135341	MAP3K7	118	607271	CASPASE 8 DEFICIENCY ;;AUTOIMMUNE LYMPHOPROLIFERATIVE SYNDROME, TYPE IIB; ALPS2B	KH.C6.34	Tak1/MAPKKK7	MAP3K7;Map3k7;Tak1;	CBWU106866.5p	CBWU106866.3p	XABT61633.3p
ENSG00000110955	ATP5B	1014	500003	STRIATONIGRAL DEGENERATION, INFANTILE, MITOCHONDRIAL ;;BILATERAL STRIATAL NECROSIS, INFANTILE, MITOCHONDRIAL;; INFANTILE BILATERAL STRIATAL NECROSIS, MITOCHONDRIAL	KH.C3.87	Ci-clstr03031	ATP5B;ATPsyn-beta;Atp5b;	CBWU109482.5p	XABT198214.5p	CBWU109482.3p	XABT198214.3p
ENSG00000110955	ATP5B	1014	551500	NEUROPATHY, ATAXIA, AND RETINITIS PIGMENTOSA ;;NARP SYNDROME	KH.C3.87	Ci-clstr03031	ATP5B;ATPsyn-beta;Atp5b;	CBWU109482.5p	XABT198214.5p	CBWU109482.3p	XABT198214.3p
ENSG00000110955	ATP5B	1014	609283	PROGRESSIVE EXTERNAL OPHTHALMOPLEGIA WITH MITOCHONDRIAL DNA DELETIONS, AUTOSOMAL DOMINANT, 2 ;;PEOA2;; PROGRESSIVE EXTERNAL OPHTHALMOPLEGIA, AUTOSOMAL DOMINANT, 2	KH.C3.87	Ci-clstr03031	ATP5B;ATPsyn-beta;Atp5b;	CBWU109482.5p	XABT198214.5p	CBWU109482.3p	XABT198214.3p
ENSG00000105372	RPS19	956	603896	LEUKOENCEPHALOPATHY WITH VANISHING WHITE MATTER; VWM ;;CHILDHOOD ATAXIA WITH CENTRAL NERVOUS SYSTEM HYPOMYELINIZATION; CACH;; VANISHING WHITE MATTER LEUKODYSTROPHY;; CREE LEUKOENCEPHALOPATHY; CLE VANISHING WHITE MATTER LEUKODYSTROPHY WITH OVARIAN FAILURE, INCLUDED;; OVARIOLEUKODYSTROPHY, INCLUDED	KH.C10.101	RS19	AC122848.3;AC148003.2;AC164155.2;RPS19;RpS19b;Rps19;	CBWU110034.5p	CBWU83870.5p	CBWU110034.3p	CBWU83870.3p
ENSG00000061918	GUCY1B3	776	163500	NIGHT BLINDNESS, CONGENITAL STATIONARY, AUTOSOMAL DOMINANT 2; CSNBAD2 ;;NIGHT BLINDNESS, CONGENITAL STATIONARY, RAMBUSCH TYPE;; HEMERALOPIA	KH.C2.674	-	GUCY1B3;Gucy1b3;Gycbeta100B;	CBWU110231.5p	CBWU110231.3p
ENSG00000061918	GUCY1B3	776	268000	RETINITIS PIGMENTOSA; RP	KH.C2.674	-	GUCY1B3;Gucy1b3;Gycbeta100B;	CBWU110231.5p	CBWU110231.3p
ENSG00000061918	GUCY1B3	776	601777	CONE-ROD DYSTROPHY 6; CORD6	KH.C2.674	-	GUCY1B3;Gucy1b3;Gycbeta100B;	CBWU110231.5p	CBWU110231.3p
ENSG00000151023	C10orf63	961	114480	BREAST CANCER ;;BREAST CANCER, FAMILIAL BREAST CANCER, FAMILIAL MALE, INCLUDED	KH.C1.709	-	4933434I06Rik;C10orf63;CG16984;	CBWU110517.5p	CBWU71652.5p	CBWU110517.3p	CBWU71652.3p
ENSG00000151023	C10orf63	961	114500	COLORECTAL CANCER; CRC ;;COLON CANCER	KH.C1.709	-	4933434I06Rik;C10orf63;CG16984;	CBWU110517.5p	CBWU71652.5p	CBWU110517.3p	CBWU71652.3p
ENSG00000151023	C10orf63	961	604370	OVARIAN CANCER, EPITHELIAL ;;EPITHELIAL OVARIAN CANCER;; EOC ADENOCARCINOMA, OVARIAN, INCLUDED	KH.C1.709	-	4933434I06Rik;C10orf63;CG16984;	CBWU110517.5p	CBWU71652.5p	CBWU110517.3p	CBWU71652.3p
ENSG00000108443	RPS6KB1	924	125853	DIABETES MELLITUS, NONINSULIN-DEPENDENT; NIDDM ;;DIABETES MELLITUS, TYPE II;; NONINSULIN-DEPENDENT DIABETES MELLITUS;; MATURITY-ONSET DIABETES INSULIN RESISTANCE, SUSCEPTIBILITY TO, INCLUDED	KH.L131.5	Ci-ribosomal protein S6 kinase like	RPS6KB1;RPS6KB2;Rps6kb1;Rps6kb2;S6k;	CBWU110751.5p
ENSG00000108443	RPS6KB1	924	191100	TUBEROUS SCLEROSIS; TS ;;TUBEROSE SCLEROSIS;; TUBEROUS SCLEROSIS COMPLEX; TSC;; EPILOIA TUBEROUS SCLEROSIS 1, INCLUDED;; TUBEROUS SCLEROSIS 2, INCLUDED;; ADENOMA SEBACEUM, INCLUDED	KH.L131.5	Ci-ribosomal protein S6 kinase like	RPS6KB1;RPS6KB2;Rps6kb1;Rps6kb2;S6k;	CBWU110751.5p
ENSG00000108443	RPS6KB1	924	300291	ECTODERMAL DYSPLASIA, HYPOHIDROTIC, WITH IMMUNE DEFICIENCY ;;HED-ID ECTODERMAL DYSPLASIA, ANHIDROTIC, WITH IMMUNE DEFICIENCY, INCLUDED;; EDA-ID, INCLUDED;; HYPER-IgM IMMUNODEFICIENCY, X-LINKED, WITH ECTODERMAL DYSPLASIA, HYPOHIDROTIC, INCLUDED;; XHM-ED, INCLUDED	KH.L131.5	Ci-ribosomal protein S6 kinase like	RPS6KB1;RPS6KB2;Rps6kb1;Rps6kb2;S6k;	CBWU110751.5p
ENSG00000108443	RPS6KB1	924	300301	ECTODERMAL DYSPLASIA, ANHIDROTIC, WITH IMMUNODEFICIENCY, OSTEOPETROSIS, AND LYMPHEDEMA; OLEDAID	KH.L131.5	Ci-ribosomal protein S6 kinase like	RPS6KB1;RPS6KB2;Rps6kb1;Rps6kb2;S6k;	CBWU110751.5p
ENSG00000108443	RPS6KB1	924	300584	IMMUNODEFICIENCY WITHOUT ANHIDROTIC ECTODERMAL DYSPLASIA ;;IMMUNODEFICIENCY, ISOLATED;; IMMUNODEFICIENCY, PURE	KH.L131.5	Ci-ribosomal protein S6 kinase like	RPS6KB1;RPS6KB2;Rps6kb1;Rps6kb2;S6k;	CBWU110751.5p
ENSG00000108443	RPS6KB1	924	308300	INCONTINENTIA PIGMENTI; IP ;;INCONTINENTIA PIGMENTI, FAMILIAL MALE-LETHAL TYPE;; BLOCH-SULZBERGER SYNDROME;; INCONTINENTIA PIGMENTI, TYPE II, FORMERLY; IP2, FORMERLY	KH.L131.5	Ci-ribosomal protein S6 kinase like	RPS6KB1;RPS6KB2;Rps6kb1;Rps6kb2;S6k;	CBWU110751.5p
ENSG00000069869	NEDD4	479	177200	LIDDLE SYNDROME ;;PSEUDOALDOSTERONISM	KH.L17.5	Ci-NEDD-4 like 4	NEDD4;NEDD4L;Nedd4;Nedd4l;	CBWU111009.5p	CBWU17675.5p	XABT77891.3p	CBWU111009.3p	CBWU17675.3p
ENSG00000069869	NEDD4	479	264350	PSEUDOHYPOALDOSTERONISM, TYPE I, AUTOSOMAL RECESSIVE; PHA1 ;;PHA I	KH.L17.5	Ci-NEDD-4 like 4	NEDD4;NEDD4L;Nedd4;Nedd4l;	CBWU111009.5p	CBWU17675.5p	XABT77891.3p	CBWU111009.3p	CBWU17675.3p
ENSG00000130429	ARPC1B	46	301000	WISKOTT-ALDRICH SYNDROME; WAS ;;ALDRICH SYNDROME;; ECZEMA-THROMBOCYTOPENIA-IMMUNODEFICIENCY SYNDROME;; IMMUNODEFICIENCY 2; IMD2	KH.S988.1	P41-ARC	AL671984.12;ARPC1A;ARPC1B;Arpc1a;Arpc1b;Sop2;	CBWU111101.5p	XABT147626.5p	CBWU5563.5p	CBWU72038.5p	XABT147626.3p	CBWU5563.3p	CBWU72038.3p
ENSG00000130429	ARPC1B	46	313900	THROMBOCYTOPENIA 1; THC1 ;;THC;; THROMBOCYTOPENIA, X-LINKED; XLT THROMBOCYTOPENIA, X-LINKED, INTERMITTENT, INCLUDED	KH.S988.1	P41-ARC	AL671984.12;ARPC1A;ARPC1B;Arpc1a;Arpc1b;Sop2;	CBWU111101.5p	XABT147626.5p	CBWU5563.5p	CBWU72038.5p	XABT147626.3p	CBWU5563.3p	CBWU72038.3p
ENSG00000130429	ARPC1B	46	604416	PYOGENIC STERILE ARTHRITIS, PYODERMA GANGRENOSUM, AND ACNE ;;PAPA SYNDROME; PAPAS;; FAMILIAL RECURRENT ARTHRITIS; FRA	KH.S988.1	P41-ARC	AL671984.12;ARPC1A;ARPC1B;Arpc1a;Arpc1b;Sop2;	CBWU111101.5p	XABT147626.5p	CBWU5563.5p	CBWU72038.5p	XABT147626.3p	CBWU5563.3p	CBWU72038.3p
ENSG00000110435	PDHX	1377	145500	HYPERTENSION, ESSENTIAL ;;EHT	KH.L63.8	-	PDHX;Pdhx;	CBWU111140.5p	CBWU56962.5p	CBWU111140.3p	CBWU56962.3p
ENSG00000110435	PDHX	1377	203450	ALEXANDER DISEASE	KH.L63.8	-	PDHX;Pdhx;	CBWU111140.5p	CBWU56962.5p	CBWU111140.3p	CBWU56962.3p
ENSG00000110435	PDHX	259	231670	GLUTARIC ACIDEMIA I ;;GLUTARIC ACIDURIA I;; GA I;; GLUTARYL-CoA DEHYDROGENASE DEFICIENCY	KH.L63.8	-	PDHX;Pdhx;	CBWU111140.5p	CBWU56962.5p	CBWU111140.3p	CBWU56962.3p
ENSG00000110435	PDHX	1377	245349	PYRUVATE DEHYDROGENASE E3-BINDING PROTEIN DEFICIENCY ;;LACTIC ACIDEMIA DUE TO DEFECT IN LIPOYL-CONTAINING COMPONENT X OF THE PYRUVATE DEHYDROGENASE COMPLEX	KH.L63.8	-	PDHX;Pdhx;	CBWU111140.5p	CBWU56962.5p	CBWU111140.3p	CBWU56962.3p
ENSG00000110435	PDHX	259	248600	MAPLE SYRUP URINE DISEASE ;;MSUD;; BRANCHED-CHAIN KETOACIDURIA;; BRANCHED-CHAIN ALPHA-KETO ACID DEHYDROGENASE DEFICIENCY;; BCKD DEFICIENCY;; KETO ACID DECARBOXYLASE DEFICIENCY MAPLE SYRUP URINE DISEASE, CLASSIC, INCLUDED;; MAPLE SYRUP URINE DISEASE, INTERMEDIATE, INCLUDED;; MAPLE SYRUP URINE DISEASE, INTERMITTENT, INCLUDED;; MAPLE SYRUP URINE DISEASE, THIAMINE-RESPONSIVE, INCLUDED;; MAPLE SYRUP U…	KH.L63.8	-	PDHX;Pdhx;	CBWU111140.5p	CBWU56962.5p	CBWU111140.3p	CBWU56962.3p
ENSG00000110435	PDHX	1377	252010	MITOCHONDRIAL COMPLEX I DEFICIENCY ;;NADH:Q(1) OXIDOREDUCTASE DEFICIENCY;; NADH-COENZYME Q REDUCTASE DEFICIENCY;; MITOCHONDRIAL NADH DEHYDROGENASE COMPONENT OF COMPLEX I, DEFICIENCY OF	KH.L63.8	-	PDHX;Pdhx;	CBWU111140.5p	CBWU56962.5p	CBWU111140.3p	CBWU56962.3p
ENSG00000110435	PDHX	1377	256000	LEIGH SYNDROME; LS ;;NECROTIZING ENCEPHALOPATHY, INFANTILE SUBACUTE, OF LEIGH; SNE LEIGH SYNDROME DUE TO MITOCHONDRIAL COMPLEX I DEFICIENCY, INCLUDED;; LEIGH SYNDROME DUE TO MITOCHONDRIAL COMPLEX II DEFICIENCY, INCLUDED;; LEIGH SYNDROME DUE TO MITOCHONDRIAL COMPLEX III DEFICIENCY, INCLUDED;; LEIGH SYNDROME DUE TO MITOCHONDRIAL COMPLEX IV DEFICIENCY, INCLUDED;; LEIGH SYNDROME DUE TO MITOCHONDRIAL …	KH.L63.8	-	PDHX;Pdhx;	CBWU111140.5p	CBWU56962.5p	CBWU111140.3p	CBWU56962.3p
ENSG00000110435	PDHX	259	312170	PYRUVATE DECARBOXYLASE DEFICIENCY ;;ATAXIA, INTERMITTENT, WITH ABNORMAL PYRUVATE METABOLISM;; PYRUVATE DEHYDROGENASE DEFICIENCY;; PDH DEFICIENCY;; ATAXIA, INTERMITTENT, WITH PYRUVATE DEHYDROGENASE, OR DECARBOXYLASE, DEFICIENCY;; ATAXIA WITH LACTIC ACIDOSIS I LACTIC ACIDEMIA, THIAMINE-RESPONSIVE, INCLUDED;; THIAMINE-RESPONSIVE LACTIC ACIDEMIA, INCLUDED;; PYRUVATE DEHYDROGENASE E1-ALPHA DEFICIENCY,…	KH.L63.8	-	PDHX;Pdhx;	CBWU111140.5p	CBWU56962.5p	CBWU111140.3p	CBWU56962.3p
ENSG00000110435	PDHX	1377	607322	CHOLESTERYL ESTER TRANSFER PROTEIN DEFICIENCY ;;CETP DEFICIENCY	KH.L63.8	-	PDHX;Pdhx;	CBWU111140.5p	CBWU56962.5p	CBWU111140.3p	CBWU56962.3p
ENSG00000144407	PTHR2	1019	146200	HYPOPARATHYROIDISM, FAMILIAL ISOLATED; FIH ;;HYPOPARATHYROIDISM, AUTOSOMAL DOMINANT;; HYPOCALCEMIA, AUTOSOMAL DOMINANT;; HYPOCALCEMIA, FAMILIAL;; HYPERCALCIURIC HYPOCALCEMIA, FAMILIAL HYPOPARATHYROIDISM, AUTOSOMAL RECESSIVE, INCLUDED	KH.L133.2	Ci-PTH1R	CG12370;CG8422;PTHR1;PTHR2;Pth2r;Pthr1;	CBWU111156.5p	CBWU94729.5p
ENSG00000160801	PTHR1	1019	146200	HYPOPARATHYROIDISM, FAMILIAL ISOLATED; FIH ;;HYPOPARATHYROIDISM, AUTOSOMAL DOMINANT;; HYPOCALCEMIA, AUTOSOMAL DOMINANT;; HYPOCALCEMIA, FAMILIAL;; HYPERCALCIURIC HYPOCALCEMIA, FAMILIAL HYPOPARATHYROIDISM, AUTOSOMAL RECESSIVE, INCLUDED	KH.L133.2	Ci-PTH1R	CG12370;CG8422;PTHR1;PTHR2;Pth2r;Pthr1;	CBWU111156.5p	CBWU94729.5p
ENSG00000144407	PTHR2	1019	156400	METAPHYSEAL CHONDRODYSPLASIA, JANSEN TYPE ;;METAPHYSEAL CHONDRODYSPLASIA, MURK JANSEN TYPE	KH.L133.2	Ci-PTH1R	CG12370;CG8422;PTHR1;PTHR2;Pth2r;Pthr1;	CBWU111156.5p	CBWU94729.5p
ENSG00000160801	PTHR1	1019	156400	METAPHYSEAL CHONDRODYSPLASIA, JANSEN TYPE ;;METAPHYSEAL CHONDRODYSPLASIA, MURK JANSEN TYPE	KH.L133.2	Ci-PTH1R	CG12370;CG8422;PTHR1;PTHR2;Pth2r;Pthr1;	CBWU111156.5p	CBWU94729.5p
ENSG00000144407	PTHR2	1019	166000	ENCHONDROMATOSIS, MULTIPLE ;;OSTEOCHONDROMATOSIS;; DYSCHONDROPLASIA MAFFUCCI SYNDROME, INCLUDED;; OLLIER DISEASE, INCLUDED	KH.L133.2	Ci-PTH1R	CG12370;CG8422;PTHR1;PTHR2;Pth2r;Pthr1;	CBWU111156.5p	CBWU94729.5p
ENSG00000160801	PTHR1	1019	166000	ENCHONDROMATOSIS, MULTIPLE ;;OSTEOCHONDROMATOSIS;; DYSCHONDROPLASIA MAFFUCCI SYNDROME, INCLUDED;; OLLIER DISEASE, INCLUDED	KH.L133.2	Ci-PTH1R	CG12370;CG8422;PTHR1;PTHR2;Pth2r;Pthr1;	CBWU111156.5p	CBWU94729.5p
ENSG00000144407	PTHR2	1019	215045	CHONDRODYSPLASIA, BLOMSTRAND TYPE; BOCD	KH.L133.2	Ci-PTH1R	CG12370;CG8422;PTHR1;PTHR2;Pth2r;Pthr1;	CBWU111156.5p	CBWU94729.5p
ENSG00000160801	PTHR1	1019	215045	CHONDRODYSPLASIA, BLOMSTRAND TYPE; BOCD	KH.L133.2	Ci-PTH1R	CG12370;CG8422;PTHR1;PTHR2;Pth2r;Pthr1;	CBWU111156.5p	CBWU94729.5p
ENSG00000145423	SFRP2	1306	133780	EXUDATIVE VITREORETINOPATHY 1; EVR1 ;;EXUDATIVE VITREORETINOPATHY, FAMILIAL, AUTOSOMAL DOMINANT;; FEVR, AUTOSOMAL DOMINANT;; CRISWICK-SCHEPENS SYNDROME RETINOPATHY OF PREMATURITY, INCLUDED; ROP, INCLUDED	KH.C2.469	-	SFRP2;Sfrp2;	CBWU11121.5p	CBWU79561.5p	CBWU11121.3p	CBWU79561.3p
ENSG00000145423	SFRP2	1306	305390	EXUDATIVE VITREORETINOPATHY, FAMILIAL, X-LINKED RECESSIVE; EVR2 ;;EXUDATIVE VITREORETINOPATHY, FAMILIAL, 2;; EVRX;; FEVR, X-LINKED; FEVRX	KH.C2.469	-	SFRP2;Sfrp2;	CBWU11121.5p	CBWU79561.5p	CBWU11121.3p	CBWU79561.3p
ENSG00000145423	SFRP2	1306	605909	PARKINSON DISEASE 6, AUTOSOMAL RECESSIVE EARLY-ONSET; PARK6 ;;PARKINSON DISEASE 6, EARLY-ONSET; PARK6	KH.C2.469	-	SFRP2;Sfrp2;	CBWU11121.5p	CBWU79561.5p	CBWU11121.3p	CBWU79561.3p
ENSG00000185129	PURA	892	109800	BLADDER CANCER	KH.C12.676	Ci-PUR-alpha/beta/gamma protein	PURA;PURB;Pur-alpha;Pura;Purb;Purg;	CBWU111326.5p	CBWU111326.3p
ENSG00000185129	PURA	1481	214450	GRISCELLI SYNDROME, TYPE 1; GS1 ;;GRISCELLI SYNDROME WITH NEUROLOGIC IMPAIRMENT;; PARTIAL ALBINISM AND PRIMARY NEUROLOGIC DISEASE WITHOUT HEMOPHAGOCYTIC SYNDROME;; GRISCELLI SYNDROME, CUTANEOUS AND NEUROLOGIC TYPE	KH.C12.676	Ci-PUR-alpha/beta/gamma protein	PURA;PURB;Pur-alpha;Pura;Purb;Purg;	CBWU111326.5p	CBWU111326.3p
ENSG00000185129	PURA	1481	256710	ELEJALDE DISEASE ;;NEUROECTODERMAL MELANOLYSOSOMAL DISEASE	KH.C12.676	Ci-PUR-alpha/beta/gamma protein	PURA;PURB;Pur-alpha;Pura;Purb;Purg;	CBWU111326.5p	CBWU111326.3p
ENSG00000185129	PURA	892	259500	OSTEOGENIC SARCOMA ;;OSTEOSARCOMA; OSRC	KH.C12.676	Ci-PUR-alpha/beta/gamma protein	PURA;PURB;Pur-alpha;Pura;Purb;Purg;	CBWU111326.5p	CBWU111326.3p
ENSG00000185129	PURA	892	609048	MELANOMA, CUTANEOUS MALIGNANT, 3; CMM3	KH.C12.676	Ci-PUR-alpha/beta/gamma protein	PURA;PURB;Pur-alpha;Pura;Purb;Purg;	CBWU111326.5p	CBWU111326.3p
ENSG00000185129	PURA	1481	609227	GRISCELLI SYNDROME, TYPE 3; GS3	KH.C12.676	Ci-PUR-alpha/beta/gamma protein	PURA;PURB;Pur-alpha;Pura;Purb;Purg;	CBWU111326.5p	CBWU111326.3p
ENSG00000115361	ACADL	521	242100	ICHTHYOSIFORM ERYTHRODERMA, CONGENITAL, NONBULLOUS, 1; NCIE1 ;;IECN1;; ICHTHYOSIFORM ERYTHRODERMA, BROCQ CONGENITAL, NONBULLOUS FORM;; NONBULLOUS CONGENITAL ICHTHYOSIFORM ERYTHRODERMA 1;; NCIE;; CIE	KH.C9.9	acetyl-Coenzyme A dehydrogenase, long-chain	ACADL;Acadl;	CBWU111637.5p	CBWU59035.5p	CBWU111637.3p	CBWU59035.3p
ENSG00000115361	ACADL	521	606054	PROPIONIC ACIDEMIA ;;PROPIONYL-CoA CARBOXYLASE DEFICIENCY;; PCC DEFICIENCY;; GLYCINEMIA, KETOTIC;; HYPERGLYCINEMIA WITH KETOACIDOSIS AND LEUKOPENIA;; KETOTIC HYPERGLYCINEMIA	KH.C9.9	acetyl-Coenzyme A dehydrogenase, long-chain	ACADL;Acadl;	CBWU111637.5p	CBWU59035.5p	CBWU111637.3p	CBWU59035.3p
ENSG00000115361	ACADL	521	609015	TRIFUNCTIONAL PROTEIN DEFICIENCY ;;MITOCHONDRIAL TRIFUNCTIONAL PROTEIN DEFICIENCY	KH.C9.9	acetyl-Coenzyme A dehydrogenase, long-chain	ACADL;Acadl;	CBWU111637.5p	CBWU59035.5p	CBWU111637.3p	CBWU59035.3p
ENSG00000178028	DMAP1	156	101400	SAETHRE-CHOTZEN SYNDROME; SCS ;;ACROCEPHALOSYNDACTYLY, TYPE III; ACS3;; ACS III;; CHOTZEN SYNDROME;; ACROCEPHALY, SKULL ASYMMETRY, AND MILD SYNDACTYLY SAETHRE-CHOTZEN SYNDROME WITH EYELID ANOMALIES, INCLUDED;; BLEPHAROPHIMOSIS, EPICANTHUS INVERSUS, AND PTOSIS 3, FORMERLY, INCLUDED; BPES3, FORMERLY, INCLUDED	KH.C14.289	-	DMAP1;Dmap1;	CBWU112111.5p	CBWU7464.5p	CBWU112111.3p	CBWU7464.3p
ENSG00000178028	DMAP1	156	180750	ROBINOW-SORAUF SYNDROME ;;CRANIOSYNOSTOSIS-BIFID HALLUX SYNDROME;; ACROCEPHALOSYNDACTYLY, ROBINOW-SORAUF TYPE	KH.C14.289	-	DMAP1;Dmap1;	CBWU112111.5p	CBWU7464.5p	CBWU112111.3p	CBWU7464.3p
ENSG00000178028	DMAP1	630	193670	WHIM SYNDROME ;;WARTS, HYPOGAMMAGLOBULINEMIA, INFECTIONS, AND MYELOKATHEXIS	KH.C14.289	-	DMAP1;Dmap1;	CBWU112111.5p	CBWU7464.5p	CBWU112111.3p	CBWU7464.3p
ENSG00000178028	DMAP1	630	275355	SQUAMOUS CELL CARCINOMA, HEAD AND NECK; HNSCC	KH.C14.289	-	DMAP1;Dmap1;	CBWU112111.5p	CBWU7464.5p	CBWU112111.3p	CBWU7464.3p
ENSG00000178028	DMAP1	630	609423	HUMAN IMMUNODEFICIENCY VIRUS TYPE 1, SUSCEPTIBILITY TO ;;HIV-1, SUSCEPTIBILITY TO HUMAN IMMUNODEFICIENCY VIRUS TYPE 1, RESISTANCE TO, INCLUDED;; HIV-1, RESISTANCE TO, INCLUDED;; ACQUIRED IMMUNODEFICIENCY SYNDROME, PROGRESSION TO, INCLUDED;; AIDS, PROGRESSION TO, INCLUDED	KH.C14.289	-	DMAP1;Dmap1;	CBWU112111.5p	CBWU7464.5p	CBWU112111.3p	CBWU7464.3p
ENSG00000135446	CDK4	665	109800	BLADDER CANCER	KH.C6.108	-	CDK4;CDK6;Cdk4;Cdk6;	CBWU112309.5p	XABT158475.5p	XABT66254.3p	XABT158475.3p
ENSG00000105810	CDK6	892	109800	BLADDER CANCER	KH.C6.108	-	CDK4;CDK6;Cdk4;Cdk6;	CBWU112309.5p	XABT158475.5p	XABT66254.3p	XABT158475.3p
ENSG00000135446	CDK4	892	109800	BLADDER CANCER	KH.C6.108	-	CDK4;CDK6;Cdk4;Cdk6;	CBWU112309.5p	XABT158475.5p	XABT66254.3p	XABT158475.3p
ENSG00000135446	CDK4	44	114480	BREAST CANCER ;;BREAST CANCER, FAMILIAL BREAST CANCER, FAMILIAL MALE, INCLUDED	KH.C6.108	-	CDK4;CDK6;Cdk4;Cdk6;	CBWU112309.5p	XABT158475.5p	XABT66254.3p	XABT158475.3p
ENSG00000135446	CDK4	44	151623	LI-FRAUMENI SYNDROME 1; LFS1 ;;SARCOMA FAMILY SYNDROME OF LI AND FRAUMENI;; SBLA SYNDROME	KH.C6.108	-	CDK4;CDK6;Cdk4;Cdk6;	CBWU112309.5p	XABT158475.5p	XABT66254.3p	XABT158475.3p
ENSG00000135446	CDK4	665	259500	OSTEOGENIC SARCOMA ;;OSTEOSARCOMA; OSRC	KH.C6.108	-	CDK4;CDK6;Cdk4;Cdk6;	CBWU112309.5p	XABT158475.5p	XABT66254.3p	XABT158475.3p
ENSG00000105810	CDK6	892	259500	OSTEOGENIC SARCOMA ;;OSTEOSARCOMA; OSRC	KH.C6.108	-	CDK4;CDK6;Cdk4;Cdk6;	CBWU112309.5p	XABT158475.5p	XABT66254.3p	XABT158475.3p
ENSG00000135446	CDK4	892	259500	OSTEOGENIC SARCOMA ;;OSTEOSARCOMA; OSRC	KH.C6.108	-	CDK4;CDK6;Cdk4;Cdk6;	CBWU112309.5p	XABT158475.5p	XABT66254.3p	XABT158475.3p
ENSG00000135446	CDK4	44	608089	ENDOMETRIAL CANCER	KH.C6.108	-	CDK4;CDK6;Cdk4;Cdk6;	CBWU112309.5p	XABT158475.5p	XABT66254.3p	XABT158475.3p
ENSG00000135446	CDK4	665	609048	MELANOMA, CUTANEOUS MALIGNANT, 3; CMM3	KH.C6.108	-	CDK4;CDK6;Cdk4;Cdk6;	CBWU112309.5p	XABT158475.5p	XABT66254.3p	XABT158475.3p
ENSG00000105810	CDK6	892	609048	MELANOMA, CUTANEOUS MALIGNANT, 3; CMM3	KH.C6.108	-	CDK4;CDK6;Cdk4;Cdk6;	CBWU112309.5p	XABT158475.5p	XABT66254.3p	XABT158475.3p
ENSG00000135446	CDK4	892	609048	MELANOMA, CUTANEOUS MALIGNANT, 3; CMM3	KH.C6.108	-	CDK4;CDK6;Cdk4;Cdk6;	CBWU112309.5p	XABT158475.5p	XABT66254.3p	XABT158475.3p
ENSG00000115705	TPO	1220	209950	ATYPICAL MYCOBACTERIOSIS, FAMILIAL ;;ATYPICAL MYCOBACTERIAL INFECTION, DISSEMINATED;; ATYPICAL MYCOBACTERIAL INFECTION, FAMILIAL DISSEMINATED;; MYCOBACTERIAL DISEASE, MENDELIAN SUSCEPTIBILITY TO; MSMD BCG INFECTION, GENERALIZED FAMILIAL, INCLUDED;; BCG AND SALMONELLA INFECTION, DISSEMINATED, INCLUDED;; BCG INFECTION, GENERALIZED FAMILIAL SEMIBENIGN, AUTOSOMAL DOMINANT, INCLUDED	KH.L3.20	homologue of mammlian thyroid peroxidase	TPO;Tpo;	CBWU113030.5p	CBWU68560.5p	XABT66511.5p
ENSG00000115705	TPO	45	254600	MYELOPEROXIDASE DEFICIENCY ;;MPO DEFICIENCY	KH.L3.20	homologue of mammlian thyroid peroxidase	TPO;Tpo;	CBWU113030.5p	CBWU68560.5p	XABT66511.5p
ENSG00000115705	TPO	45	261500	PEROXIDASE AND PHOSPHOLIPID DEFICIENCY IN EOSINOPHILS ;;EOSINOPHIL PEROXIDASE DEFICIENCY, PARTIAL;; PRESENTEY ANOMALY	KH.L3.20	homologue of mammlian thyroid peroxidase	TPO;Tpo;	CBWU113030.5p	CBWU68560.5p	XABT66511.5p
ENSG00000115705	TPO	1220	300400	SEVERE COMBINED IMMUNODEFICIENCY, X-LINKED; SCIDX1 ;;SEVERE COMBINED IMMUNODEFICIENCY, X-LINKED, T CELL-NEGATIVE, B CELL-POSITIVE, NK CELL-NEGATIVE;; SCIDX; XSCID;; SCID, X-LINKED;; IMMUNODEFICIENCY 4; IMD4	KH.L3.20	homologue of mammlian thyroid peroxidase	TPO;Tpo;	CBWU113030.5p	CBWU68560.5p	XABT66511.5p
ENSG00000115705	TPO	45	608643	AROMATIC L-AMINO ACID DECARBOXYLASE DEFICIENCY ;;AADC DEFICIENCY;; DOPA DECARBOXYLASE DEFICIENCY;; DDC DEFICIENCY	KH.L3.20	homologue of mammlian thyroid peroxidase	TPO;Tpo;	CBWU113030.5p	CBWU68560.5p	XABT66511.5p
ENSG00000115705	TPO	1220	609135	APLASTIC ANEMIA	KH.L3.20	homologue of mammlian thyroid peroxidase	TPO;Tpo;	CBWU113030.5p	CBWU68560.5p	XABT66511.5p
ENSG00000189403	HMGB1	892	109800	BLADDER CANCER	KH.C14.178	-	AC157914.4-202;Dsp1;HMG1L1;HMGB1;HMGB1P2;HMGB2;HMGB3;Hmgb1;Hmgb1-rs17;Hmgb1l;Hmgb2;Hmgb3;SP100;	CBWU114286.5p	XABT211064.5p	XABT67252.3p	CBWU114286.3p	XABT211064.3p
ENSG00000189403	HMGB1	912	133239	ESOPHAGEAL CANCER ESOPHAGEAL SQUAMOUS CELL CARCINOMA, INCLUDED; ESCC, INCLUDED	KH.C14.178	-	AC157914.4-202;Dsp1;HMG1L1;HMGB1;HMGB1P2;HMGB2;HMGB3;Hmgb1;Hmgb1-rs17;Hmgb1l;Hmgb2;Hmgb3;SP100;	CBWU114286.5p	XABT211064.5p	XABT67252.3p	CBWU114286.3p	XABT211064.3p
ENSG00000189403	HMGB1	912	151623	LI-FRAUMENI SYNDROME 1; LFS1 ;;SARCOMA FAMILY SYNDROME OF LI AND FRAUMENI;; SBLA SYNDROME	KH.C14.178	-	AC157914.4-202;Dsp1;HMG1L1;HMGB1;HMGB1P2;HMGB2;HMGB3;Hmgb1;Hmgb1-rs17;Hmgb1l;Hmgb2;Hmgb3;SP100;	CBWU114286.5p	XABT211064.5p	XABT67252.3p	CBWU114286.3p	XABT211064.3p
ENSG00000189403	HMGB1	912	211980	LUNG CANCER ALVEOLAR CELL CARCINOMA, INCLUDED;; ADENOCARCINOMA OF LUNG, INCLUDED;; NONSMALL CELL LUNG CANCER, INCLUDED	KH.C14.178	-	AC157914.4-202;Dsp1;HMG1L1;HMGB1;HMGB1P2;HMGB2;HMGB3;Hmgb1;Hmgb1-rs17;Hmgb1l;Hmgb2;Hmgb3;SP100;	CBWU114286.5p	XABT211064.5p	XABT67252.3p	CBWU114286.3p	XABT211064.3p
ENSG00000189403	HMGB1	892	259500	OSTEOGENIC SARCOMA ;;OSTEOSARCOMA; OSRC	KH.C14.178	-	AC157914.4-202;Dsp1;HMG1L1;HMGB1;HMGB1P2;HMGB2;HMGB3;Hmgb1;Hmgb1-rs17;Hmgb1l;Hmgb2;Hmgb3;SP100;	CBWU114286.5p	XABT211064.5p	XABT67252.3p	CBWU114286.3p	XABT211064.3p
ENSG00000189403	HMGB1	912	260500	PAPILLOMA OF CHOROID PLEXUS ;;CHOROID PLEXUS PAPILLOMA	KH.C14.178	-	AC157914.4-202;Dsp1;HMG1L1;HMGB1;HMGB1P2;HMGB2;HMGB3;Hmgb1;Hmgb1-rs17;Hmgb1l;Hmgb2;Hmgb3;SP100;	CBWU114286.5p	XABT211064.5p	XABT67252.3p	CBWU114286.3p	XABT211064.3p
ENSG00000189403	HMGB1	912	275355	SQUAMOUS CELL CARCINOMA, HEAD AND NECK; HNSCC	KH.C14.178	-	AC157914.4-202;Dsp1;HMG1L1;HMGB1;HMGB1P2;HMGB2;HMGB3;Hmgb1;Hmgb1-rs17;Hmgb1l;Hmgb2;Hmgb3;SP100;	CBWU114286.5p	XABT211064.5p	XABT67252.3p	CBWU114286.3p	XABT211064.3p
ENSG00000189403	HMGB1	451	300291	ECTODERMAL DYSPLASIA, HYPOHIDROTIC, WITH IMMUNE DEFICIENCY ;;HED-ID ECTODERMAL DYSPLASIA, ANHIDROTIC, WITH IMMUNE DEFICIENCY, INCLUDED;; EDA-ID, INCLUDED;; HYPER-IgM IMMUNODEFICIENCY, X-LINKED, WITH ECTODERMAL DYSPLASIA, HYPOHIDROTIC, INCLUDED;; XHM-ED, INCLUDED	KH.C14.178	-	AC157914.4-202;Dsp1;HMG1L1;HMGB1;HMGB1P2;HMGB2;HMGB3;Hmgb1;Hmgb1-rs17;Hmgb1l;Hmgb2;Hmgb3;SP100;	CBWU114286.5p	XABT211064.5p	XABT67252.3p	CBWU114286.3p	XABT211064.3p
ENSG00000189403	HMGB1	451	300301	ECTODERMAL DYSPLASIA, ANHIDROTIC, WITH IMMUNODEFICIENCY, OSTEOPETROSIS, AND LYMPHEDEMA; OLEDAID	KH.C14.178	-	AC157914.4-202;Dsp1;HMG1L1;HMGB1;HMGB1P2;HMGB2;HMGB3;Hmgb1;Hmgb1-rs17;Hmgb1l;Hmgb2;Hmgb3;SP100;	CBWU114286.5p	XABT211064.5p	XABT67252.3p	CBWU114286.3p	XABT211064.3p
ENSG00000189403	HMGB1	451	300584	IMMUNODEFICIENCY WITHOUT ANHIDROTIC ECTODERMAL DYSPLASIA ;;IMMUNODEFICIENCY, ISOLATED;; IMMUNODEFICIENCY, PURE	KH.C14.178	-	AC157914.4-202;Dsp1;HMG1L1;HMGB1;HMGB1P2;HMGB2;HMGB3;Hmgb1;Hmgb1-rs17;Hmgb1l;Hmgb2;Hmgb3;SP100;	CBWU114286.5p	XABT211064.5p	XABT67252.3p	CBWU114286.3p	XABT211064.3p
ENSG00000189403	HMGB1	451	308300	INCONTINENTIA PIGMENTI; IP ;;INCONTINENTIA PIGMENTI, FAMILIAL MALE-LETHAL TYPE;; BLOCH-SULZBERGER SYNDROME;; INCONTINENTIA PIGMENTI, TYPE II, FORMERLY; IP2, FORMERLY	KH.C14.178	-	AC157914.4-202;Dsp1;HMG1L1;HMGB1;HMGB1P2;HMGB2;HMGB3;Hmgb1;Hmgb1-rs17;Hmgb1l;Hmgb2;Hmgb3;SP100;	CBWU114286.5p	XABT211064.5p	XABT67252.3p	CBWU114286.3p	XABT211064.3p
ENSG00000189403	HMGB1	892	609048	MELANOMA, CUTANEOUS MALIGNANT, 3; CMM3	KH.C14.178	-	AC157914.4-202;Dsp1;HMG1L1;HMGB1;HMGB1P2;HMGB2;HMGB3;Hmgb1;Hmgb1-rs17;Hmgb1l;Hmgb2;Hmgb3;SP100;	CBWU114286.5p	XABT211064.5p	XABT67252.3p	CBWU114286.3p	XABT211064.3p
ENSG00000111615	KRR1	744	300240	HOYERAAL-HREIDARSSON SYNDROME; HHS ;;CEREBELLAR HYPOPLASIA WITH PANCYTOPENIA;; GROWTH RETARDATION, PRENATAL, WITH PROGRESSIVE PANCYTOPENIA AND CEREBELLAR HYPOPLASIA	KH.S406.8	-	KRR1;Krr1;dbe;	CBWU114684.5p	CBWU21927.5p	CBWU114684.3p	CBWU21927.3p
ENSG00000111615	KRR1	744	305000	DYSKERATOSIS CONGENITA, X-LINKED; DKC ;;ZINSSER-COLE-ENGMAN SYNDROME	KH.S406.8	-	KRR1;Krr1;dbe;	CBWU114684.5p	CBWU21927.5p	CBWU114684.3p	CBWU21927.3p
ENSG00000087085	ACHE	231	112100	BLOOD GROUP--Yt SYSTEM; YT ;;CARTWRIGHT	KH.C12.218	Acetylcholinesterase	ACHE;Ace;Ache;BCHE;Bche;	CBWU114961.5p	CBWU114961.3p	XABT67724.3p
ENSG00000087085	ACHE	258	112100	BLOOD GROUP--Yt SYSTEM; YT ;;CARTWRIGHT	KH.C12.218	Acetylcholinesterase	ACHE;Ace;Ache;BCHE;Bche;	CBWU114961.5p	CBWU114961.3p	XABT67724.3p
ENSG00000087085	ACHE	258	148820	WAARDENBURG SYNDROME, TYPE III; WS3 ;;KLEIN-WAARDENBURG SYNDROME;; WAARDENBURG SYNDROME WITH UPPER LIMB ANOMALIES;; WHITE FORELOCK WITH MALFORMATIONS	KH.C12.218	Acetylcholinesterase	ACHE;Ace;Ache;BCHE;Bche;	CBWU114961.5p	CBWU114961.3p	XABT67724.3p
ENSG00000087085	ACHE	258	181450	ULNAR-MAMMARY SYNDROME; UMS ;;SCHINZEL SYNDROME ULNAR-MAMMARY SYNDROME OF PALLISTER, INCLUDED	KH.C12.218	Acetylcholinesterase	ACHE;Ace;Ache;BCHE;Bche;	CBWU114961.5p	CBWU114961.3p	XABT67724.3p
ENSG00000171858	RPS21	956	603896	LEUKOENCEPHALOPATHY WITH VANISHING WHITE MATTER; VWM ;;CHILDHOOD ATAXIA WITH CENTRAL NERVOUS SYSTEM HYPOMYELINIZATION; CACH;; VANISHING WHITE MATTER LEUKODYSTROPHY;; CREE LEUKOENCEPHALOPATHY; CLE VANISHING WHITE MATTER LEUKODYSTROPHY WITH OVARIAN FAILURE, INCLUDED;; OVARIOLEUKODYSTROPHY, INCLUDED	KH.L147.12	-	CT010576.9;RPS21;Rps21;oho23B;	CBWU114977.5p	CBWU13124.5p	XABT67817.5p	CBWU13124.3p
ENSG00000142168	SOD1	922	105400	AMYOTROPHIC LATERAL SCLEROSIS 1; ALS1 ;;AMYOTROPHIC LATERAL SCLEROSIS, FAMILIAL; FALS;; AMYOTROPHIC LATERAL SCLEROSIS, AUTOSOMAL DOMINANT AMYOTROPHIC LATERAL SCLEROSIS, AUTOSOMAL RECESSIVE, INCLUDED;; AMYOTROPHIC LATERAL SCLEROSIS, SPORADIC, INCLUDED	KH.L50.13	-	SOD1;Sod;Sod1;	CBWU115239.5p	CBWU1009.5p	XABT55876.3p	CBWU1009.3p
ENSG00000142168	SOD1	912	133239	ESOPHAGEAL CANCER ESOPHAGEAL SQUAMOUS CELL CARCINOMA, INCLUDED; ESCC, INCLUDED	KH.L50.13	-	SOD1;Sod;Sod1;	CBWU115239.5p	CBWU1009.5p	XABT55876.3p	CBWU1009.3p
ENSG00000142168	SOD1	912	151623	LI-FRAUMENI SYNDROME 1; LFS1 ;;SARCOMA FAMILY SYNDROME OF LI AND FRAUMENI;; SBLA SYNDROME	KH.L50.13	-	SOD1;Sod;Sod1;	CBWU115239.5p	CBWU1009.5p	XABT55876.3p	CBWU1009.3p
ENSG00000142168	SOD1	922	151623	LI-FRAUMENI SYNDROME 1; LFS1 ;;SARCOMA FAMILY SYNDROME OF LI AND FRAUMENI;; SBLA SYNDROME	KH.L50.13	-	SOD1;Sod;Sod1;	CBWU115239.5p	CBWU1009.5p	XABT55876.3p	CBWU1009.3p
ENSG00000142168	SOD1	912	211980	LUNG CANCER ALVEOLAR CELL CARCINOMA, INCLUDED;; ADENOCARCINOMA OF LUNG, INCLUDED;; NONSMALL CELL LUNG CANCER, INCLUDED	KH.L50.13	-	SOD1;Sod;Sod1;	CBWU115239.5p	CBWU1009.5p	XABT55876.3p	CBWU1009.3p
ENSG00000142168	SOD1	912	260500	PAPILLOMA OF CHOROID PLEXUS ;;CHOROID PLEXUS PAPILLOMA	KH.L50.13	-	SOD1;Sod;Sod1;	CBWU115239.5p	CBWU1009.5p	XABT55876.3p	CBWU1009.3p
ENSG00000142168	SOD1	912	275355	SQUAMOUS CELL CARCINOMA, HEAD AND NECK; HNSCC	KH.L50.13	-	SOD1;Sod;Sod1;	CBWU115239.5p	CBWU1009.5p	XABT55876.3p	CBWU1009.3p
ENSG00000142168	SOD1	922	275355	SQUAMOUS CELL CARCINOMA, HEAD AND NECK; HNSCC	KH.L50.13	-	SOD1;Sod;Sod1;	CBWU115239.5p	CBWU1009.5p	XABT55876.3p	CBWU1009.3p
ENSG00000100906	NFKBIA	912	133239	ESOPHAGEAL CANCER ESOPHAGEAL SQUAMOUS CELL CARCINOMA, INCLUDED; ESCC, INCLUDED	KH.C4.206	IkappaB	NFKBIA;NFKBIE;	CBWU115361.5p	CBWU108253.5p	CBWU115361.3p	XABT68201.3p
ENSG00000100906	NFKBIA	912	151623	LI-FRAUMENI SYNDROME 1; LFS1 ;;SARCOMA FAMILY SYNDROME OF LI AND FRAUMENI;; SBLA SYNDROME	KH.C4.206	IkappaB	NFKBIA;NFKBIE;	CBWU115361.5p	CBWU108253.5p	CBWU115361.3p	XABT68201.3p
ENSG00000100906	NFKBIA	1033	192605	VENTRICULAR TACHYCARDIA, FAMILIAL ;;VENTRICULAR TACHYCARDIA, FAMILIAL POLYMORPHIC	KH.C4.206	IkappaB	NFKBIA;NFKBIE;	CBWU115361.5p	CBWU108253.5p	CBWU115361.3p	XABT68201.3p
ENSG00000100906	NFKBIA	912	211980	LUNG CANCER ALVEOLAR CELL CARCINOMA, INCLUDED;; ADENOCARCINOMA OF LUNG, INCLUDED;; NONSMALL CELL LUNG CANCER, INCLUDED	KH.C4.206	IkappaB	NFKBIA;NFKBIE;	CBWU115361.5p	CBWU108253.5p	CBWU115361.3p	XABT68201.3p
ENSG00000100906	NFKBIA	912	260500	PAPILLOMA OF CHOROID PLEXUS ;;CHOROID PLEXUS PAPILLOMA	KH.C4.206	IkappaB	NFKBIA;NFKBIE;	CBWU115361.5p	CBWU108253.5p	CBWU115361.3p	XABT68201.3p
ENSG00000100906	NFKBIA	912	275355	SQUAMOUS CELL CARCINOMA, HEAD AND NECK; HNSCC	KH.C4.206	IkappaB	NFKBIA;NFKBIE;	CBWU115361.5p	CBWU108253.5p	CBWU115361.3p	XABT68201.3p
ENSG00000100906	NFKBIA	311	300291	ECTODERMAL DYSPLASIA, HYPOHIDROTIC, WITH IMMUNE DEFICIENCY ;;HED-ID ECTODERMAL DYSPLASIA, ANHIDROTIC, WITH IMMUNE DEFICIENCY, INCLUDED;; EDA-ID, INCLUDED;; HYPER-IgM IMMUNODEFICIENCY, X-LINKED, WITH ECTODERMAL DYSPLASIA, HYPOHIDROTIC, INCLUDED;; XHM-ED, INCLUDED	KH.C4.206	IkappaB	NFKBIA;NFKBIE;	CBWU115361.5p	CBWU108253.5p	CBWU115361.3p	XABT68201.3p
ENSG00000100906	NFKBIA	451	300291	ECTODERMAL DYSPLASIA, HYPOHIDROTIC, WITH IMMUNE DEFICIENCY ;;HED-ID ECTODERMAL DYSPLASIA, ANHIDROTIC, WITH IMMUNE DEFICIENCY, INCLUDED;; EDA-ID, INCLUDED;; HYPER-IgM IMMUNODEFICIENCY, X-LINKED, WITH ECTODERMAL DYSPLASIA, HYPOHIDROTIC, INCLUDED;; XHM-ED, INCLUDED	KH.C4.206	IkappaB	NFKBIA;NFKBIE;	CBWU115361.5p	CBWU108253.5p	CBWU115361.3p	XABT68201.3p
ENSG00000100906	NFKBIA	311	300301	ECTODERMAL DYSPLASIA, ANHIDROTIC, WITH IMMUNODEFICIENCY, OSTEOPETROSIS, AND LYMPHEDEMA; OLEDAID	KH.C4.206	IkappaB	NFKBIA;NFKBIE;	CBWU115361.5p	CBWU108253.5p	CBWU115361.3p	XABT68201.3p
ENSG00000100906	NFKBIA	451	300301	ECTODERMAL DYSPLASIA, ANHIDROTIC, WITH IMMUNODEFICIENCY, OSTEOPETROSIS, AND LYMPHEDEMA; OLEDAID	KH.C4.206	IkappaB	NFKBIA;NFKBIE;	CBWU115361.5p	CBWU108253.5p	CBWU115361.3p	XABT68201.3p
ENSG00000100906	NFKBIA	311	300584	IMMUNODEFICIENCY WITHOUT ANHIDROTIC ECTODERMAL DYSPLASIA ;;IMMUNODEFICIENCY, ISOLATED;; IMMUNODEFICIENCY, PURE	KH.C4.206	IkappaB	NFKBIA;NFKBIE;	CBWU115361.5p	CBWU108253.5p	CBWU115361.3p	XABT68201.3p
ENSG00000100906	NFKBIA	451	300584	IMMUNODEFICIENCY WITHOUT ANHIDROTIC ECTODERMAL DYSPLASIA ;;IMMUNODEFICIENCY, ISOLATED;; IMMUNODEFICIENCY, PURE	KH.C4.206	IkappaB	NFKBIA;NFKBIE;	CBWU115361.5p	CBWU108253.5p	CBWU115361.3p	XABT68201.3p
ENSG00000100906	NFKBIA	311	308300	INCONTINENTIA PIGMENTI; IP ;;INCONTINENTIA PIGMENTI, FAMILIAL MALE-LETHAL TYPE;; BLOCH-SULZBERGER SYNDROME;; INCONTINENTIA PIGMENTI, TYPE II, FORMERLY; IP2, FORMERLY	KH.C4.206	IkappaB	NFKBIA;NFKBIE;	CBWU115361.5p	CBWU108253.5p	CBWU115361.3p	XABT68201.3p
ENSG00000100906	NFKBIA	451	308300	INCONTINENTIA PIGMENTI; IP ;;INCONTINENTIA PIGMENTI, FAMILIAL MALE-LETHAL TYPE;; BLOCH-SULZBERGER SYNDROME;; INCONTINENTIA PIGMENTI, TYPE II, FORMERLY; IP2, FORMERLY	KH.C4.206	IkappaB	NFKBIA;NFKBIE;	CBWU115361.5p	CBWU108253.5p	CBWU115361.3p	XABT68201.3p
ENSG00000100906	NFKBIA	1014	500003	STRIATONIGRAL DEGENERATION, INFANTILE, MITOCHONDRIAL ;;BILATERAL STRIATAL NECROSIS, INFANTILE, MITOCHONDRIAL;; INFANTILE BILATERAL STRIATAL NECROSIS, MITOCHONDRIAL	KH.C4.206	IkappaB	NFKBIA;NFKBIE;	CBWU115361.5p	CBWU108253.5p	CBWU115361.3p	XABT68201.3p
ENSG00000100906	NFKBIA	1014	551500	NEUROPATHY, ATAXIA, AND RETINITIS PIGMENTOSA ;;NARP SYNDROME	KH.C4.206	IkappaB	NFKBIA;NFKBIE;	CBWU115361.5p	CBWU108253.5p	CBWU115361.3p	XABT68201.3p
ENSG00000100906	NFKBIA	1033	600996	ARRHYTHMOGENIC RIGHT VENTRICULAR DYSPLASIA, FAMILIAL, 2; ARVD2 ;;ARRHYTHMOGENIC RIGHT VENTRICULAR CARDIOMYOPATHY 2; ARVC2	KH.C4.206	IkappaB	NFKBIA;NFKBIE;	CBWU115361.5p	CBWU108253.5p	CBWU115361.3p	XABT68201.3p
ENSG00000100906	NFKBIA	1033	605361	SPINOCEREBELLAR ATAXIA 14; SCA14	KH.C4.206	IkappaB	NFKBIA;NFKBIE;	CBWU115361.5p	CBWU108253.5p	CBWU115361.3p	XABT68201.3p
ENSG00000100906	NFKBIA	311	609283	PROGRESSIVE EXTERNAL OPHTHALMOPLEGIA WITH MITOCHONDRIAL DNA DELETIONS, AUTOSOMAL DOMINANT, 2 ;;PEOA2;; PROGRESSIVE EXTERNAL OPHTHALMOPLEGIA, AUTOSOMAL DOMINANT, 2	KH.C4.206	IkappaB	NFKBIA;NFKBIE;	CBWU115361.5p	CBWU108253.5p	CBWU115361.3p	XABT68201.3p
ENSG00000100906	NFKBIA	1014	609283	PROGRESSIVE EXTERNAL OPHTHALMOPLEGIA WITH MITOCHONDRIAL DNA DELETIONS, AUTOSOMAL DOMINANT, 2 ;;PEOA2;; PROGRESSIVE EXTERNAL OPHTHALMOPLEGIA, AUTOSOMAL DOMINANT, 2	KH.C4.206	IkappaB	NFKBIA;NFKBIE;	CBWU115361.5p	CBWU108253.5p	CBWU115361.3p	XABT68201.3p
ENSG00000133119	RFC3	1127	214150	CEREBROOCULOFACIOSKELETAL SYNDROME 1; COFS1 ;;COFS SYNDROME;; PENA-SHOKEIR SYNDROME, TYPE II	KH.C9.329	-	RFC3;RfC38;Rfc3;	CBWU115434.5p	CBWU112473.5p	XABT68264.3p	CBWU115434.3p	CBWU112473.3p
ENSG00000133119	RFC3	1127	216400	COCKAYNE SYNDROME, TYPE A; CSA ;;CKN1	KH.C9.329	-	RFC3;RfC38;Rfc3;	CBWU115434.5p	CBWU112473.5p	XABT68264.3p	CBWU115434.3p	CBWU112473.3p
ENSG00000133119	RFC3	1127	601675	TRICHOTHIODYSTROPHY, PHOTOSENSITIVE; TTDP ICHTHYOSIFORM ERYTHRODERMA WITH HAIR ABNORMALITY AND MENTAL AND GROWTH RETARDATION, INCLUDED;; TAY SYNDROME, INCLUDED;; TRICHOTHIODYSTROPHY WITH CONGENITAL ICHTHYOSIS, INCLUDED;; ICHTHYOSIS, CONGENITAL, WITH TRICHOTHIODYSTROPHY, INCLUDED;; IBIDS SYNDROME, INCLUDED	KH.C9.329	-	RFC3;RfC38;Rfc3;	CBWU115434.5p	CBWU112473.5p	XABT68264.3p	CBWU115434.3p	CBWU112473.3p
ENSG00000186350	RXRA	868	188550	THYROID CARCINOMA, PAPILLARY ;;PAPILLARY CARCINOMA OF THYROID; PACT; PTC; TPC;; FAMILIAL NONMEDULLARY THYROID CANCER; FNMTC;; NONMEDULLARY THYROID CARCINOMA; NMTC	KH.C9.892	retinoid X receptor	AL662824.9-203;AL844527.6-208;RXRA;RXRB;RXRG;Rxra;Rxrb;Rxrg;usp;	CBWU115728.5p	XABT85026.5p	CBWU22574.5p	CBWU115728.3p	CBWU22574.3p
ENSG00000186350	RXRA	868	300068	ANDROGEN INSENSITIVITY SYNDROME; AIS ;;TESTICULAR FEMINIZATION SYNDROME; TFM;; ANDROGEN RECEPTOR DEFICIENCY;; AR DEFICIENCY;; DIHYDROTESTOSTERONE RECEPTOR DEFICIENCY;; DHTR DEFICIENCY	KH.C9.892	retinoid X receptor	AL662824.9-203;AL844527.6-208;RXRA;RXRB;RXRG;Rxra;Rxrb;Rxrg;usp;	CBWU115728.5p	XABT85026.5p	CBWU22574.5p	CBWU115728.3p	CBWU22574.3p
ENSG00000186350	RXRA	868	308370	INFERTILE MALE SYNDROME ;;AZOOSPERMIA OR SEVERE OLIGOSPERMIA IN OTHERWISE NORMAL MEN DUE TO ANDROGEN INSENSITIVITY	KH.C9.892	retinoid X receptor	AL662824.9-203;AL844527.6-208;RXRA;RXRB;RXRG;Rxra;Rxrb;Rxrg;usp;	CBWU115728.5p	XABT85026.5p	CBWU22574.5p	CBWU115728.3p	CBWU22574.3p
ENSG00000186350	RXRA	868	312300	REIFENSTEIN SYNDROME ;;ANDROGEN INSENSITIVITY, PARTIAL	KH.C9.892	retinoid X receptor	AL662824.9-203;AL844527.6-208;RXRA;RXRB;RXRG;Rxra;Rxrb;Rxrg;usp;	CBWU115728.5p	XABT85026.5p	CBWU22574.5p	CBWU115728.3p	CBWU22574.3p
ENSG00000186350	RXRA	868	313200	SPINAL AND BULBAR MUSCULAR ATROPHY, X-LINKED 1; SMAX1 ;;SPINAL AND BULBAR MUSCULAR ATROPHY; SBMA;; KENNEDY DISEASE; KD;; KENNEDY SPINAL AND BULBAR MUSCULAR ATROPHY;; BULBOSPINAL MUSCULAR ATROPHY, X-LINKED;; BULBOSPINAL NEURONOPATHY, X-LINKED RECESSIVE; XBSN SPINAL MUSCULAR ATROPHY, BENIGN, WITH HYPERTROPHY OF CALVES, INCLUDED	KH.C9.892	retinoid X receptor	AL662824.9-203;AL844527.6-208;RXRA;RXRB;RXRG;Rxra;Rxrb;Rxrg;usp;	CBWU115728.5p	XABT85026.5p	CBWU22574.5p	CBWU115728.3p	CBWU22574.3p
ENSG00000104064	GABPB1	1168	114480	BREAST CANCER ;;BREAST CANCER, FAMILIAL BREAST CANCER, FAMILIAL MALE, INCLUDED	KH.C6.2	Ci-glucose transport protein gene 1	CG32343;GABPB1;GABPB2;Gabpb1;Gabpb2;	CBWU116404.5p	CBWU17683.5p	XABT77918.3p	XABT69217.3p	CBWU116404.3p	CBWU17683.3p
ENSG00000104064	GABPB1	1168	227650	FANCONI ANEMIA; FA FANCONI ANEMIA, ESTREN-DAMESHEK VARIANT, INCLUDED;; ESTREN-DAMESHEK VARIANT OF FANCONI ANEMIA, INCLUDED;; ESTREN-DAMESHEK VARIANT OF FANCONI PANCYTOPENIA, INCLUDED	KH.C6.2	Ci-glucose transport protein gene 1	CG32343;GABPB1;GABPB2;Gabpb1;Gabpb2;	CBWU116404.5p	CBWU17683.5p	XABT77918.3p	XABT69217.3p	CBWU116404.3p	CBWU17683.3p
ENSG00000139180	NDUFA9	1252	278750	XERODERMA PIGMENTOSUM WITH NORMAL DNA REPAIR RATES ;;XERODERMA PIGMENTOSUM, VARIANT TYPE; XPV;; PHOTOSENSITIVITY WITH DEFECTIVE DNA SYNTHESIS	KH.S406.7	-	CG6020;NDUFA9;Ndufa9;	CBWU1165.5p	CBWU23449.5p	CBWU1165.3p	XABT86254.3p	CBWU23449.3p
ENSG00000080503	SMARCA2	287	603622	DEAFNESS, AUTOSOMAL DOMINANT NONSYNDROMIC SENSORINEURAL 17; DFNA17 COCHLEOSACCULAR DEGENERATION, INCLUDED	KH.L6.5	-	SMARCA2;SMARCA4;Smarca2;Smarca4;	CBWU116534.5p	XABT195122.5p	XABT69313.5p	CBWU116534.3p
ENSG00000080503	SMARCA2	287	605249	SEBASTIAN SYNDROME; SBS ;;SEBASTIAN PLATELET SYNDROME	KH.L6.5	-	SMARCA2;SMARCA4;Smarca2;Smarca4;	CBWU116534.5p	XABT195122.5p	XABT69313.5p	CBWU116534.3p
ENSG00000080503	SMARCA2	287	609322	RHABDOID TUMOR; RDT ;;MALIGNANT RHABDOID TUMOR; MRT TERATOID TUMOR, ATYPICAL, INCLUDED;; BRAIN TUMOR, POSTERIOR FOSSA, OF INFANCY, FAMILIAL, INCLUDED	KH.L6.5	-	SMARCA2;SMARCA4;Smarca2;Smarca4;	CBWU116534.5p	XABT195122.5p	XABT69313.5p	CBWU116534.3p
ENSG00000112306	RPS12	956	603896	LEUKOENCEPHALOPATHY WITH VANISHING WHITE MATTER; VWM ;;CHILDHOOD ATAXIA WITH CENTRAL NERVOUS SYSTEM HYPOMYELINIZATION; CACH;; VANISHING WHITE MATTER LEUKODYSTROPHY;; CREE LEUKOENCEPHALOPATHY; CLE VANISHING WHITE MATTER LEUKODYSTROPHY WITH OVARIAN FAILURE, INCLUDED;; OVARIOLEUKODYSTROPHY, INCLUDED	KH.C7.264	RS12e	AC139040.8;AC160147.6;AC163617.5;AL590988.11;CR628363.12;CT009550.5;EG237433;RPS12;RpS12;Rps12;	CBWU116723.5p	CBWU59213.5p	CBWU116723.3p	CBWU59213.3p
ENSG00000111640	GAPDH	923	104300	ALZHEIMER DISEASE; AD ;;PRESENILE AND SENILE DEMENTIA ALZHEIMER DISEASE, FAMILIAL, 1, INCLUDED; AD1, INCLUDED;; ALZHEIMER DISEASE, EARLY-ONSET, WITH CEREBRAL AMYLOID ANGIOPATHY, INCLUDED	KH.C11.121	-	AC102196.7;AC117588.11;AC121279.7;AC121959.3;AC125070.4;AC125407.4;AC130841.4;AC134337.3;AC134918.5;AC142167.4;AC147142.2-201;AC148327.3-203;AC150660.4;AC150744.2;AC156283.6;AC158396.2-202;AC159881.2;AC163335.6;AC166827.2-201;CT030181.13;EG277333;GAPDH;Gapdh;Gapdh1;Gapdh2;OTTMUSG00000005300;OTTMUSG00000017911;	CBWU11798.5p	CBWU115071.5p	CBWU11798.3p	CBWU115071.3p
ENSG00000111640	GAPDH	485	125370	DENTATORUBRAL-PALLIDOLUYSIAN ATROPHY; DRPLA ;;MYOCLONIC EPILEPSY WITH CHOREOATHETOSIS;; NAITO-OYANAGI DISEASE; NOD	KH.C11.121	-	AC102196.7;AC117588.11;AC121279.7;AC121959.3;AC125070.4;AC125407.4;AC130841.4;AC134337.3;AC134918.5;AC142167.4;AC147142.2-201;AC148327.3-203;AC150660.4;AC150744.2;AC156283.6;AC158396.2-202;AC159881.2;AC163335.6;AC166827.2-201;CT030181.13;EG277333;GAPDH;Gapdh;Gapdh1;Gapdh2;OTTMUSG00000005300;OTTMUSG00000017911;	CBWU11798.5p	CBWU115071.5p	CBWU11798.3p	CBWU115071.3p
ENSG00000111640	GAPDH	1478	137750	GLAUCOMA 1, OPEN ANGLE, A; GLC1A ;;GLAUCOMA, PRIMARY OPEN ANGLE, JUVENILE-ONSET, 1; JOAG1 GLAUCOMA 1, OPEN ANGLE, L, INCLUDED; GLC1L, INCLUDED	KH.C11.121	-	AC102196.7;AC117588.11;AC121279.7;AC121959.3;AC125070.4;AC125407.4;AC130841.4;AC134337.3;AC134918.5;AC142167.4;AC147142.2-201;AC148327.3-203;AC150660.4;AC150744.2;AC156283.6;AC158396.2-202;AC159881.2;AC163335.6;AC166827.2-201;CT030181.13;EG277333;GAPDH;Gapdh;Gapdh1;Gapdh2;OTTMUSG00000005300;OTTMUSG00000017911;	CBWU11798.5p	CBWU115071.5p	CBWU11798.3p	CBWU115071.3p
ENSG00000111640	GAPDH	1478	137760	GLAUCOMA, PRIMARY OPEN ANGLE; POAG GLAUCOMA 1, OPEN ANGLE, E, INCLUDED; GLC1E, INCLUDED;; GLAUCOMA, PRIMARY OPEN ANGLE, ADULT-ONSET, INCLUDED	KH.C11.121	-	AC102196.7;AC117588.11;AC121279.7;AC121959.3;AC125070.4;AC125407.4;AC130841.4;AC134337.3;AC134918.5;AC142167.4;AC147142.2-201;AC148327.3-203;AC150660.4;AC150744.2;AC156283.6;AC158396.2-202;AC159881.2;AC163335.6;AC166827.2-201;CT030181.13;EG277333;GAPDH;Gapdh;Gapdh1;Gapdh2;OTTMUSG00000005300;OTTMUSG00000017911;	CBWU11798.5p	CBWU115071.5p	CBWU11798.3p	CBWU115071.3p
ENSG00000111640	GAPDH	485	140340	HAW RIVER SYNDROME ;;HRS;; ATAXIA, CHOREA, SEIZURES, AND DEMENTIA	KH.C11.121	-	AC102196.7;AC117588.11;AC121279.7;AC121959.3;AC125070.4;AC125407.4;AC130841.4;AC134337.3;AC134918.5;AC142167.4;AC147142.2-201;AC148327.3-203;AC150660.4;AC150744.2;AC156283.6;AC158396.2-202;AC159881.2;AC163335.6;AC166827.2-201;CT030181.13;EG277333;GAPDH;Gapdh;Gapdh1;Gapdh2;OTTMUSG00000005300;OTTMUSG00000017911;	CBWU11798.5p	CBWU115071.5p	CBWU11798.3p	CBWU115071.3p
ENSG00000111640	GAPDH	1478	151623	LI-FRAUMENI SYNDROME 1; LFS1 ;;SARCOMA FAMILY SYNDROME OF LI AND FRAUMENI;; SBLA SYNDROME	KH.C11.121	-	AC102196.7;AC117588.11;AC121279.7;AC121959.3;AC125070.4;AC125407.4;AC130841.4;AC134337.3;AC134918.5;AC142167.4;AC147142.2-201;AC148327.3-203;AC150660.4;AC150744.2;AC156283.6;AC158396.2-202;AC159881.2;AC163335.6;AC166827.2-201;CT030181.13;EG277333;GAPDH;Gapdh;Gapdh1;Gapdh2;OTTMUSG00000005300;OTTMUSG00000017911;	CBWU11798.5p	CBWU115071.5p	CBWU11798.3p	CBWU115071.3p
ENSG00000111640	GAPDH	1478	211980	LUNG CANCER ALVEOLAR CELL CARCINOMA, INCLUDED;; ADENOCARCINOMA OF LUNG, INCLUDED;; NONSMALL CELL LUNG CANCER, INCLUDED	KH.C11.121	-	AC102196.7;AC117588.11;AC121279.7;AC121959.3;AC125070.4;AC125407.4;AC130841.4;AC134337.3;AC134918.5;AC142167.4;AC147142.2-201;AC148327.3-203;AC150660.4;AC150744.2;AC156283.6;AC158396.2-202;AC159881.2;AC163335.6;AC166827.2-201;CT030181.13;EG277333;GAPDH;Gapdh;Gapdh1;Gapdh2;OTTMUSG00000005300;OTTMUSG00000017911;	CBWU11798.5p	CBWU115071.5p	CBWU11798.3p	CBWU115071.3p
ENSG00000111640	GAPDH	1478	275355	SQUAMOUS CELL CARCINOMA, HEAD AND NECK; HNSCC	KH.C11.121	-	AC102196.7;AC117588.11;AC121279.7;AC121959.3;AC125070.4;AC125407.4;AC130841.4;AC134337.3;AC134918.5;AC142167.4;AC147142.2-201;AC148327.3-203;AC150660.4;AC150744.2;AC156283.6;AC158396.2-202;AC159881.2;AC163335.6;AC166827.2-201;CT030181.13;EG277333;GAPDH;Gapdh;Gapdh1;Gapdh2;OTTMUSG00000005300;OTTMUSG00000017911;	CBWU11798.5p	CBWU115071.5p	CBWU11798.3p	CBWU115071.3p
ENSG00000111640	GAPDH	923	603813	HYPERCHOLESTEROLEMIA, AUTOSOMAL RECESSIVE; ARH ;;HYPERCHOLESTEROLEMIA, AUTOSOMAL RECESSIVE, 1, FORMERLY; ARH1, FORMERLY;; FHCB1, FORMERLY;; HYPERCHOLESTEROLEMIA, AUTOSOMAL RECESSIVE, 2, FORMERLY; ARH2, FORMERLY;; FHCB2, FORMERLY	KH.C11.121	-	AC102196.7;AC117588.11;AC121279.7;AC121959.3;AC125070.4;AC125407.4;AC130841.4;AC134337.3;AC134918.5;AC142167.4;AC147142.2-201;AC148327.3-203;AC150660.4;AC150744.2;AC156283.6;AC158396.2-202;AC159881.2;AC163335.6;AC166827.2-201;CT030181.13;EG277333;GAPDH;Gapdh;Gapdh1;Gapdh2;OTTMUSG00000005300;OTTMUSG00000017911;	CBWU11798.5p	CBWU115071.5p	CBWU11798.3p	CBWU115071.3p
ENSG00000111640	GAPDH	1478	606657	GLAUCOMA, NORMAL TENSION, SUSCEPTIBILITY TO ;;NTG;; GLAUCOMA, NORMAL PRESSURE, SUSCEPTIBILITY TO; NPG	KH.C11.121	-	AC102196.7;AC117588.11;AC121279.7;AC121959.3;AC125070.4;AC125407.4;AC130841.4;AC134337.3;AC134918.5;AC142167.4;AC147142.2-201;AC148327.3-203;AC150660.4;AC150744.2;AC156283.6;AC158396.2-202;AC159881.2;AC163335.6;AC166827.2-201;CT030181.13;EG277333;GAPDH;Gapdh;Gapdh1;Gapdh2;OTTMUSG00000005300;OTTMUSG00000017911;	CBWU11798.5p	CBWU115071.5p	CBWU11798.3p	CBWU115071.3p
ENSG00000111640	GAPDH	1478	608354	CAPILLARY MALFORMATION-ARTERIOVENOUS MALFORMATION ;;CMAVM	KH.C11.121	-	AC102196.7;AC117588.11;AC121279.7;AC121959.3;AC125070.4;AC125407.4;AC130841.4;AC134337.3;AC134918.5;AC142167.4;AC147142.2-201;AC148327.3-203;AC150660.4;AC150744.2;AC156283.6;AC158396.2-202;AC159881.2;AC163335.6;AC166827.2-201;CT030181.13;EG277333;GAPDH;Gapdh;Gapdh1;Gapdh2;OTTMUSG00000005300;OTTMUSG00000017911;	CBWU11798.5p	CBWU115071.5p	CBWU11798.3p	CBWU115071.3p
ENSG00000111640	GAPDH	1478	608355	PARKES WEBER SYNDROME ;;PKWS	KH.C11.121	-	AC102196.7;AC117588.11;AC121279.7;AC121959.3;AC125070.4;AC125407.4;AC130841.4;AC134337.3;AC134918.5;AC142167.4;AC147142.2-201;AC148327.3-203;AC150660.4;AC150744.2;AC156283.6;AC158396.2-202;AC159881.2;AC163335.6;AC166827.2-201;CT030181.13;EG277333;GAPDH;Gapdh;Gapdh1;Gapdh2;OTTMUSG00000005300;OTTMUSG00000017911;	CBWU11798.5p	CBWU115071.5p	CBWU11798.3p	CBWU115071.3p
ENSG00000111640	GAPDH	923	609065	CEREBRAL HEMORRHAGE WITH AMYLOIDOSIS, HEREDITARY, DUTCH TYPE; HCHWAD AMYLOIDOSIS, CEREBROARTERIAL, HEREDITARY, ITALIAN TYPE, INCLUDED	KH.C11.121	-	AC102196.7;AC117588.11;AC121279.7;AC121959.3;AC125070.4;AC125407.4;AC130841.4;AC134337.3;AC134918.5;AC142167.4;AC147142.2-201;AC148327.3-203;AC150660.4;AC150744.2;AC156283.6;AC158396.2-202;AC159881.2;AC163335.6;AC166827.2-201;CT030181.13;EG277333;GAPDH;Gapdh;Gapdh1;Gapdh2;OTTMUSG00000005300;OTTMUSG00000017911;	CBWU11798.5p	CBWU115071.5p	CBWU11798.3p	CBWU115071.3p
ENSG00000147576	ADHFE1	477	270200	SJOGREN-LARSSON SYNDROME; SLS ;;ICHTHYOSIS, SPASTIC NEUROLOGIC DISORDER, AND OLIGOPHRENIA;; FATTY ALCOHOL:NAD+ OXIDOREDUCTASE DEFICIENCY;; FATTY ALDEHYDE DEHYDROGENASE DEFICIENCY;; FALDH DEFICIENCY	KH.C1.1033	-	ADHFE1;Adhfe1;T3dh;	CBWU11916.5p	XABT113054.5p	XABT69913.3p	CBWU11916.3p	XABT113054.3p
ENSG00000147576	ADHFE1	477	300000	OPITZ SYNDROME ;;OS;; OPITZ G/BBB SYNDROME, X-LINKED;; OPITZ SYNDROME, X-LINKED; OSX;; OPITZ-G SYNDROME, TYPE I; OGS1;; OPITZ BBBG SYNDROME, TYPE I; BBBG1;; OPITZ G/BBB SYNDROME, TYPE I	KH.C1.1033	-	ADHFE1;Adhfe1;T3dh;	CBWU11916.5p	XABT113054.5p	XABT69913.3p	CBWU11916.3p	XABT113054.3p
ENSG00000147576	ADHFE1	477	307030	HYPERGLYCEROLEMIA ;;GLYCEROL KINASE DEFICIENCY;; GK DEFICIENCY; GKD;; GK1 DEFICIENCY	KH.C1.1033	-	ADHFE1;Adhfe1;T3dh;	CBWU11916.5p	XABT113054.5p	XABT69913.3p	CBWU11916.3p	XABT113054.3p
ENSG00000149269	PAK1	1411	101000	NEUROFIBROMATOSIS, TYPE II; NF2 ;;NEUROFIBROMATOSIS, CENTRAL TYPE;; ACOUSTIC SCHWANNOMAS, BILATERAL;; BILATERAL ACOUSTIC NEUROFIBROMATOSIS; BANF;; ACOUSTIC NEURINOMA, BILATERAL; ACN	KH.C7.98	-	PAK1;PAK2;PAK3;Pak;Pak1;Pak2;Pak3;	CBWU12297.3p
ENSG00000149269	PAK1	965	101600	PFEIFFER SYNDROME ;;ACROCEPHALOSYNDACTYLY, TYPE V; ACS5;; ACS V NOACK SYNDROME, INCLUDED;; CRANIOFACIAL-SKELETAL-DERMATOLOGIC DYSPLASIA, INCLUDED	KH.C7.98	-	PAK1;PAK2;PAK3;Pak;Pak1;Pak2;Pak3;	CBWU12297.3p
ENSG00000149269	PAK1	1411	122880	CRANIOFACIAL-DEAFNESS-HAND SYNDROME; CDHS	KH.C7.98	-	PAK1;PAK2;PAK3;Pak;Pak1;Pak2;Pak3;	CBWU12297.3p
ENSG00000149269	PAK1	965	123500	CROUZON SYNDROME ;;CRANIOFACIAL DYSOSTOSIS, TYPE I; CFD1;; CROUZON CRANIOFACIAL DYSOSTOSIS PSEUDO-CROUZON SYNDROME, INCLUDED	KH.C7.98	-	PAK1;PAK2;PAK3;Pak;Pak1;Pak2;Pak3;	CBWU12297.3p
ENSG00000149269	PAK1	965	125853	DIABETES MELLITUS, NONINSULIN-DEPENDENT; NIDDM ;;DIABETES MELLITUS, TYPE II;; NONINSULIN-DEPENDENT DIABETES MELLITUS;; MATURITY-ONSET DIABETES INSULIN RESISTANCE, SUSCEPTIBILITY TO, INCLUDED	KH.C7.98	-	PAK1;PAK2;PAK3;Pak;Pak1;Pak2;Pak3;	CBWU12297.3p
ENSG00000149269	PAK1	1411	148820	WAARDENBURG SYNDROME, TYPE III; WS3 ;;KLEIN-WAARDENBURG SYNDROME;; WAARDENBURG SYNDROME WITH UPPER LIMB ANOMALIES;; WHITE FORELOCK WITH MALFORMATIONS	KH.C7.98	-	PAK1;PAK2;PAK3;Pak;Pak1;Pak2;Pak3;	CBWU12297.3p
ENSG00000149269	PAK1	1411	162091	SCHWANNOMATOSIS ;;NEURILEMMOMATOSIS, CONGENITAL CUTANEOUS	KH.C7.98	-	PAK1;PAK2;PAK3;Pak;Pak1;Pak2;Pak3;	CBWU12297.3p
ENSG00000149269	PAK1	118	180849	RUBINSTEIN-TAYBI SYNDROME; RSTS ;;RUBINSTEIN SYNDROME;; BROAD THUMBS AND GREAT TOES, CHARACTERISTIC FACIES, AND MENTAL RETARDATION;; BROAD THUMB-HALLUX SYNDROME	KH.C7.98	-	PAK1;PAK2;PAK3;Pak;Pak1;Pak2;Pak3;	CBWU12297.3p
ENSG00000180370	PAK2	118	180849	RUBINSTEIN-TAYBI SYNDROME; RSTS ;;RUBINSTEIN SYNDROME;; BROAD THUMBS AND GREAT TOES, CHARACTERISTIC FACIES, AND MENTAL RETARDATION;; BROAD THUMB-HALLUX SYNDROME	KH.C7.98	-	PAK1;PAK2;PAK3;Pak;Pak1;Pak2;Pak3;	CBWU12297.3p
ENSG00000149269	PAK1	1411	193500	WAARDENBURG SYNDROME, TYPE I; WS1	KH.C7.98	-	PAK1;PAK2;PAK3;Pak;Pak1;Pak2;Pak3;	CBWU12297.3p
ENSG00000149269	PAK1	965	211980	LUNG CANCER ALVEOLAR CELL CARCINOMA, INCLUDED;; ADENOCARCINOMA OF LUNG, INCLUDED;; NONSMALL CELL LUNG CANCER, INCLUDED	KH.C7.98	-	PAK1;PAK2;PAK3;Pak;Pak1;Pak2;Pak3;	CBWU12297.3p
ENSG00000077264	PAK3	188	300436	MENTAL RETARDATION, X-LINKED 46; MRX46	KH.C7.98	-	PAK1;PAK2;PAK3;Pak;Pak1;Pak2;Pak3;	CBWU12297.3p
ENSG00000077264	PAK3	711	300436	MENTAL RETARDATION, X-LINKED 46; MRX46	KH.C7.98	-	PAK1;PAK2;PAK3;Pak;Pak1;Pak2;Pak3;	CBWU12297.3p
ENSG00000149269	PAK1	711	300436	MENTAL RETARDATION, X-LINKED 46; MRX46	KH.C7.98	-	PAK1;PAK2;PAK3;Pak;Pak1;Pak2;Pak3;	CBWU12297.3p
ENSG00000180370	PAK2	711	300436	MENTAL RETARDATION, X-LINKED 46; MRX46	KH.C7.98	-	PAK1;PAK2;PAK3;Pak;Pak1;Pak2;Pak3;	CBWU12297.3p
ENSG00000077264	PAK3	188	300558	MENTAL RETARDATION, X-LINKED 30; MRX30 ;;MENTAL RETARDATION, X-LINKED 47; MRX47	KH.C7.98	-	PAK1;PAK2;PAK3;Pak;Pak1;Pak2;Pak3;	CBWU12297.3p
ENSG00000077264	PAK3	711	300558	MENTAL RETARDATION, X-LINKED 30; MRX30 ;;MENTAL RETARDATION, X-LINKED 47; MRX47	KH.C7.98	-	PAK1;PAK2;PAK3;Pak;Pak1;Pak2;Pak3;	CBWU12297.3p
ENSG00000149269	PAK1	711	300558	MENTAL RETARDATION, X-LINKED 30; MRX30 ;;MENTAL RETARDATION, X-LINKED 47; MRX47	KH.C7.98	-	PAK1;PAK2;PAK3;Pak;Pak1;Pak2;Pak3;	CBWU12297.3p
ENSG00000180370	PAK2	711	300558	MENTAL RETARDATION, X-LINKED 30; MRX30 ;;MENTAL RETARDATION, X-LINKED 47; MRX47	KH.C7.98	-	PAK1;PAK2;PAK3;Pak;Pak1;Pak2;Pak3;	CBWU12297.3p
ENSG00000149269	PAK1	118	601859	AUTOIMMUNE LYMPHOPROLIFERATIVE SYNDROME; ALPS ;;CANALE-SMITH SYNDROME;; AUTOIMMUNE LYMPHOPROLIFERATIVE SYNDROME, TYPE I, AUTOSOMAL DOMINANT AUTOIMMUNE LYMPHOPROLIFERATIVE SYNDROME, TYPE IA, INCLUDED; ALPS1A, INCLUDED;; AUTOIMMUNE LYMPHOPROLIFERATIVE SYNDROME, TYPE IB, INCLUDED; ALPS1B, INCLUDED;; AUTOIMMUNE LYMPHOPROLIFERATIVE SYNDROME, TYPE I, AUTOSOMAL RECESSIVE, INCLUDED	KH.C7.98	-	PAK1;PAK2;PAK3;Pak;Pak1;Pak2;Pak3;	CBWU12297.3p
ENSG00000180370	PAK2	118	601859	AUTOIMMUNE LYMPHOPROLIFERATIVE SYNDROME; ALPS ;;CANALE-SMITH SYNDROME;; AUTOIMMUNE LYMPHOPROLIFERATIVE SYNDROME, TYPE I, AUTOSOMAL DOMINANT AUTOIMMUNE LYMPHOPROLIFERATIVE SYNDROME, TYPE IA, INCLUDED; ALPS1A, INCLUDED;; AUTOIMMUNE LYMPHOPROLIFERATIVE SYNDROME, TYPE IB, INCLUDED; ALPS1B, INCLUDED;; AUTOIMMUNE LYMPHOPROLIFERATIVE SYNDROME, TYPE I, AUTOSOMAL RECESSIVE, INCLUDED	KH.C7.98	-	PAK1;PAK2;PAK3;Pak;Pak1;Pak2;Pak3;	CBWU12297.3p
ENSG00000149269	PAK1	118	607271	CASPASE 8 DEFICIENCY ;;AUTOIMMUNE LYMPHOPROLIFERATIVE SYNDROME, TYPE IIB; ALPS2B	KH.C7.98	-	PAK1;PAK2;PAK3;Pak;Pak1;Pak2;Pak3;	CBWU12297.3p
ENSG00000180370	PAK2	118	607271	CASPASE 8 DEFICIENCY ;;AUTOIMMUNE LYMPHOPROLIFERATIVE SYNDROME, TYPE IIB; ALPS2B	KH.C7.98	-	PAK1;PAK2;PAK3;Pak;Pak1;Pak2;Pak3;	CBWU12297.3p
ENSG00000077264	PAK3	188	608203	NEUTROPHIL IMMUNODEFICIENCY SYNDROME	KH.C7.98	-	PAK1;PAK2;PAK3;Pak;Pak1;Pak2;Pak3;	CBWU12297.3p
ENSG00000077264	PAK3	711	608203	NEUTROPHIL IMMUNODEFICIENCY SYNDROME	KH.C7.98	-	PAK1;PAK2;PAK3;Pak;Pak1;Pak2;Pak3;	CBWU12297.3p
ENSG00000149269	PAK1	711	608203	NEUTROPHIL IMMUNODEFICIENCY SYNDROME	KH.C7.98	-	PAK1;PAK2;PAK3;Pak;Pak1;Pak2;Pak3;	CBWU12297.3p
ENSG00000180370	PAK2	711	608203	NEUTROPHIL IMMUNODEFICIENCY SYNDROME	KH.C7.98	-	PAK1;PAK2;PAK3;Pak;Pak1;Pak2;Pak3;	CBWU12297.3p
ENSG00000167088	SNRPD1	1360	154500	TREACHER COLLINS-FRANCESCHETTI SYNDROME; TCOF ;;TREACHER COLLINS SYNDROME; TCS;; MANDIBULOFACIAL DYSOSTOSIS; MFD1	KH.C6.20	-	SNRPD1;Snrpd1;snRNP69D;	CBWU12725.5p	CBWU12725.3p
ENSG00000167088	SNRPD1	1360	253300	SPINAL MUSCULAR ATROPHY, TYPE I; SMA1 ;;SMA I;; SMA, INFANTILE ACUTE FORM;; MUSCULAR ATROPHY, INFANTILE;; WERDNIG-HOFFMANN DISEASE	KH.C6.20	-	SNRPD1;Snrpd1;snRNP69D;	CBWU12725.5p	CBWU12725.3p
ENSG00000167088	SNRPD1	1360	253400	SPINAL MUSCULAR ATROPHY, TYPE III; SMA3 ;;SMA III;; MUSCULAR ATROPHY, JUVENILE;; KUGELBERG-WELANDER SYNDROME; KWS;; SPINAL MUSCULAR ATROPHY, MILD CHILDHOOD AND ADOLESCENT FORM	KH.C6.20	-	SNRPD1;Snrpd1;snRNP69D;	CBWU12725.5p	CBWU12725.3p
ENSG00000167088	SNRPD1	1360	253550	SPINAL MUSCULAR ATROPHY, TYPE II; SMA2 ;;SMA II;; MUSCULAR ATROPHY, SPINAL, INTERMEDIATE TYPE;; MUSCULAR ATROPHY, SPINAL, INFANTILE CHRONIC FORM	KH.C6.20	-	SNRPD1;Snrpd1;snRNP69D;	CBWU12725.5p	CBWU12725.3p
ENSG00000167088	SNRPD1	1299	600059	RETINITIS PIGMENTOSA 13; RP13	KH.C6.20	-	SNRPD1;Snrpd1;snRNP69D;	CBWU12725.5p	CBWU12725.3p
ENSG00000167088	SNRPD1	1360	600334	TIBIAL MUSCULAR DYSTROPHY, TARDIVE ;;TMD;; TARDIVE TIBIAL MUSCULAR DYSTROPHY;; UDD MYOPATHY	KH.C6.20	-	SNRPD1;Snrpd1;snRNP69D;	CBWU12725.5p	CBWU12725.3p
ENSG00000167088	SNRPD1	1360	603689	HEREDITARY MYOPATHY WITH EARLY RESPIRATORY FAILURE; HMERF ;;MYOPATHY, PROXIMAL, WITH EARLY RESPIRATORY MUSCLE INVOLVEMENT; MPRM;; EDSTROM MYOPATHY	KH.C6.20	-	SNRPD1;Snrpd1;snRNP69D;	CBWU12725.5p	CBWU12725.3p
ENSG00000167088	SNRPD1	1360	604145	CARDIOMYOPATHY, DILATED, 1G; CMD1G	KH.C6.20	-	SNRPD1;Snrpd1;snRNP69D;	CBWU12725.5p	CBWU12725.3p
ENSG00000167088	SNRPD1	1360	608807	MUSCULAR DYSTROPHY, LIMB-GIRDLE, TYPE 2J; LGMD2J	KH.C6.20	-	SNRPD1;Snrpd1;snRNP69D;	CBWU12725.5p	CBWU12725.3p
ENSG00000167088	SNRPD1	1360	608808	TRANSPOSITION OF THE GREAT ARTERIES, DEXTRO-LOOPED; DTGA ;;D-TGA	KH.C6.20	-	SNRPD1;Snrpd1;snRNP69D;	CBWU12725.5p	CBWU12725.3p
ENSG00000142166	IFNAR1	388	173100	PITUITARY DWARFISM DUE TO ISOLATED GROWTH HORMONE DEFICIENCY, AUTOSOMAL DOMINANT ;;GROWTH HORMONE DEFICIENCY, ISOLATED, AUTOSOMAL DOMINANT;; ISOLATED GROWTH HORMONE DEFICIENCY, TYPE II;; IGHD II	KH.C10.55	-	IFNAR1;IFNGR2;IL10RB;IL20RA;Il20ra;Il22ra1;Il22ra2;	CBWU12759.5p	CBWU12759.3p
ENSG00000142166	IFNAR1	388	209950	ATYPICAL MYCOBACTERIOSIS, FAMILIAL ;;ATYPICAL MYCOBACTERIAL INFECTION, DISSEMINATED;; ATYPICAL MYCOBACTERIAL INFECTION, FAMILIAL DISSEMINATED;; MYCOBACTERIAL DISEASE, MENDELIAN SUSCEPTIBILITY TO; MSMD BCG INFECTION, GENERALIZED FAMILIAL, INCLUDED;; BCG AND SALMONELLA INFECTION, DISSEMINATED, INCLUDED;; BCG INFECTION, GENERALIZED FAMILIAL SEMIBENIGN, AUTOSOMAL DOMINANT, INCLUDED	KH.C10.55	-	IFNAR1;IFNGR2;IL10RB;IL20RA;Il20ra;Il22ra1;Il22ra2;	CBWU12759.5p	CBWU12759.3p
ENSG00000142166	IFNAR1	388	219050	CRYPTORCHIDISM, UNILATERAL OR BILATERAL ;;CRYPTORCHIDISM, IDIOPATHIC;; UNDESCENDED TESTIS	KH.C10.55	-	IFNAR1;IFNGR2;IL10RB;IL20RA;Il20ra;Il22ra1;Il22ra2;	CBWU12759.5p	CBWU12759.3p
ENSG00000142166	IFNAR1	388	262400	PITUITARY DWARFISM I ;;PRIMORDIAL DWARFISM;; SEXUAL ATELEIOTIC DWARFISM;; GROWTH HORMONE DEFICIENCY, ISOLATED, AUTOSOMAL RECESSIVE;; ISOLATED GROWTH HORMONE DEFICIENCY, TYPE IB;; IGHD IB ISOLATED GROWTH HORMONE DEFICIENCY, TYPE IA, INCLUDED;; IGHD IA, INCLUDED;; ILLIG-TYPE GROWTH HORMONE DEFICIENCY, INCLUDED	KH.C10.55	-	IFNAR1;IFNGR2;IL10RB;IL20RA;Il20ra;Il22ra1;Il22ra2;	CBWU12759.5p	CBWU12759.3p
ENSG00000142166	IFNAR1	388	262650	PITUITARY DWARFISM IV ;;PITUITARY DWARFISM WITH NORMAL IMMUNOREACTIVE GROWTH HORMONE AND LOW SOMATOMEDIN;; BIODEFECTIVE GROWTH HORMONE;; KOWARSKI SYNDROME	KH.C10.55	-	IFNAR1;IFNGR2;IL10RB;IL20RA;Il20ra;Il22ra1;Il22ra2;	CBWU12759.5p	CBWU12759.3p
ENSG00000142166	IFNAR1	388	266600	INFLAMMATORY BOWEL DISEASE 1; IBD1 ;;REGIONAL ENTERITIS;; CROHN DISEASE	KH.C10.55	-	IFNAR1;IFNGR2;IL10RB;IL20RA;Il20ra;Il22ra1;Il22ra2;	CBWU12759.5p	CBWU12759.3p
ENSG00000142166	IFNAR1	388	274500	THYROID HORMONOGENESIS, GENETIC DEFECT IN, 2A ;;HYPOTHYROIDISM, CONGENITAL, DUE TO DYSHORMONOGENESIS, 2A;; IODIDE PEROXIDASE DEFICIENCY;; THYROID PEROXIDASE DEFICIENCY;; THYROID HORMONE ORGANIFICATION DEFECT II TOTAL IODIDE ORGANIFICATION DEFECT, INCLUDED; TIOD, INCLUDED	KH.C10.55	-	IFNAR1;IFNGR2;IL10RB;IL20RA;Il20ra;Il22ra1;Il22ra2;	CBWU12759.5p	CBWU12759.3p
ENSG00000142166	IFNAR1	388	600802	SEVERE COMBINED IMMUNODEFICIENCY, AUTOSOMAL RECESSIVE, T CELL-NEGATIVE, B CELL-POSITIVE, NK CELL-NEGATIVE ;;SCID, T CELL-NEGATIVE, B CELL-POSITIVE, NK CELL-NEGATIVE	KH.C10.55	-	IFNAR1;IFNGR2;IL10RB;IL20RA;Il20ra;Il22ra1;Il22ra2;	CBWU12759.5p	CBWU12759.3p
ENSG00000142166	IFNAR1	388	601665	OBESITY LEANNESS, INCLUDED	KH.C10.55	-	IFNAR1;IFNGR2;IL10RB;IL20RA;Il20ra;Il22ra1;Il22ra2;	CBWU12759.5p	CBWU12759.3p
ENSG00000142166	IFNAR1	388	609135	APLASTIC ANEMIA	KH.C10.55	-	IFNAR1;IFNGR2;IL10RB;IL20RA;Il20ra;Il22ra1;Il22ra2;	CBWU12759.5p	CBWU12759.3p
ENSG00000166508	MCM7	892	109800	BLADDER CANCER	KH.C1.124	-	MCM7;Mcm7;	CBWU12940.5p	XABT95383.3p	CBWU12940.3p
ENSG00000166508	MCM7	892	259500	OSTEOGENIC SARCOMA ;;OSTEOSARCOMA; OSRC	KH.C1.124	-	MCM7;Mcm7;	CBWU12940.5p	XABT95383.3p	CBWU12940.3p
ENSG00000166508	MCM7	892	609048	MELANOMA, CUTANEOUS MALIGNANT, 3; CMM3	KH.C1.124	-	MCM7;Mcm7;	CBWU12940.5p	XABT95383.3p	CBWU12940.3p
ENSG00000147677	EIF3H	956	603896	LEUKOENCEPHALOPATHY WITH VANISHING WHITE MATTER; VWM ;;CHILDHOOD ATAXIA WITH CENTRAL NERVOUS SYSTEM HYPOMYELINIZATION; CACH;; VANISHING WHITE MATTER LEUKODYSTROPHY;; CREE LEUKOENCEPHALOPATHY; CLE VANISHING WHITE MATTER LEUKODYSTROPHY WITH OVARIAN FAILURE, INCLUDED;; OVARIOLEUKODYSTROPHY, INCLUDED	KH.S675.4	-	EIF3H;Eif3h;eIF-3p40;	CBWU12945.5p	CBWU4624.5p	CBWU4624.3p
ENSG00000114854	TNNC1	1485	115310	PARAGANGLIOMAS 4; PGL4 ;;CAROTID BODY TUMORS AND MULTIPLE EXTRAADRENAL PHEOCHROMOCYTOMAS;; PHEOCHROMOCYTOMA, EXTRAADRENAL, AND CERVICAL PARAGANGLIOMA;; PARAGANGLIOMAS, HEREDITARY EXTRAADRENAL;; PHEOCHROMOCYTOMA, FAMILIAL EXTRAADRENAL;; PARAGANGLIOMA, FAMILIAL MALIGNANT	KH.C8.251	Ci-TnC1-a	TNNC1;Tnnc1;	CBWU12979.5p	XABT95763.5p	CBWU30367.5p	CBWU12979.3p	CBWU30367.3p
ENSG00000114854	TNNC1	1485	171300	PHEOCHROMOCYTOMA	KH.C8.251	Ci-TnC1-a	TNNC1;Tnnc1;	CBWU12979.5p	XABT95763.5p	CBWU30367.5p	CBWU12979.3p	CBWU30367.3p
ENSG00000114854	TNNC1	1485	607482	CARDIOMYOPATHY, DILATED, 1M; CMD1M	KH.C8.251	Ci-TnC1-a	TNNC1;Tnnc1;	CBWU12979.5p	XABT95763.5p	CBWU30367.5p	CBWU12979.3p	CBWU30367.3p
ENSG00000109099	PMP22	448	145900	HYPERTROPHIC NEUROPATHY OF DEJERINE-SOTTAS ;;DEJERINE-SOTTAS SYNDROME; DSS;; CHARCOT-MARIE-TOOTH DISEASE, TYPE 3; CMT3;; HEREDITARY MOTOR AND SENSORY NEUROPATHY TYPE III; HMSN3;; DEJERINE-SOTTAS NEUROPATHY; DSN;; CHARCOT-MARIE-TOOTH DISEASE, DEMYELINATING, TYPE 4F; CMT4F	KH.C7.503	-	EMP1;EMP2;EMP3;Emp1;Emp2;Emp3;PMP22;Pmp22;	CBWU1314.5p	CBWU74529.5p	CBWU1314.3p	XABT71700.3p	CBWU74529.3p
ENSG00000172497	ACOT12	259	231670	GLUTARIC ACIDEMIA I ;;GLUTARIC ACIDURIA I;; GA I;; GLUTARYL-CoA DEHYDROGENASE DEFICIENCY	KH.C5.211	-	ACOT11;ACOT12;Acot11;Acot12;	CBWU13360.3p
ENSG00000172497	ACOT12	259	248600	MAPLE SYRUP URINE DISEASE ;;MSUD;; BRANCHED-CHAIN KETOACIDURIA;; BRANCHED-CHAIN ALPHA-KETO ACID DEHYDROGENASE DEFICIENCY;; BCKD DEFICIENCY;; KETO ACID DECARBOXYLASE DEFICIENCY MAPLE SYRUP URINE DISEASE, CLASSIC, INCLUDED;; MAPLE SYRUP URINE DISEASE, INTERMEDIATE, INCLUDED;; MAPLE SYRUP URINE DISEASE, INTERMITTENT, INCLUDED;; MAPLE SYRUP URINE DISEASE, THIAMINE-RESPONSIVE, INCLUDED;; MAPLE SYRUP U…	KH.C5.211	-	ACOT11;ACOT12;Acot11;Acot12;	CBWU13360.3p
ENSG00000162390	ACOT11	860	248600	MAPLE SYRUP URINE DISEASE ;;MSUD;; BRANCHED-CHAIN KETOACIDURIA;; BRANCHED-CHAIN ALPHA-KETO ACID DEHYDROGENASE DEFICIENCY;; BCKD DEFICIENCY;; KETO ACID DECARBOXYLASE DEFICIENCY MAPLE SYRUP URINE DISEASE, CLASSIC, INCLUDED;; MAPLE SYRUP URINE DISEASE, INTERMEDIATE, INCLUDED;; MAPLE SYRUP URINE DISEASE, INTERMITTENT, INCLUDED;; MAPLE SYRUP URINE DISEASE, THIAMINE-RESPONSIVE, INCLUDED;; MAPLE SYRUP U…	KH.C5.211	-	ACOT11;ACOT12;Acot11;Acot12;	CBWU13360.3p
ENSG00000162390	ACOT11	860	268300	ROBERTS SYNDROME; RBS ;;LONG BONE DEFICIENCIES ASSOCIATED WITH CLEFT LIP-PALATE	KH.C5.211	-	ACOT11;ACOT12;Acot11;Acot12;	CBWU13360.3p
ENSG00000172497	ACOT12	477	270200	SJOGREN-LARSSON SYNDROME; SLS ;;ICHTHYOSIS, SPASTIC NEUROLOGIC DISORDER, AND OLIGOPHRENIA;; FATTY ALCOHOL:NAD+ OXIDOREDUCTASE DEFICIENCY;; FATTY ALDEHYDE DEHYDROGENASE DEFICIENCY;; FALDH DEFICIENCY	KH.C5.211	-	ACOT11;ACOT12;Acot11;Acot12;	CBWU13360.3p
ENSG00000172497	ACOT12	477	300000	OPITZ SYNDROME ;;OS;; OPITZ G/BBB SYNDROME, X-LINKED;; OPITZ SYNDROME, X-LINKED; OSX;; OPITZ-G SYNDROME, TYPE I; OGS1;; OPITZ BBBG SYNDROME, TYPE I; BBBG1;; OPITZ G/BBB SYNDROME, TYPE I	KH.C5.211	-	ACOT11;ACOT12;Acot11;Acot12;	CBWU13360.3p
ENSG00000172497	ACOT12	477	307030	HYPERGLYCEROLEMIA ;;GLYCEROL KINASE DEFICIENCY;; GK DEFICIENCY; GKD;; GK1 DEFICIENCY	KH.C5.211	-	ACOT11;ACOT12;Acot11;Acot12;	CBWU13360.3p
ENSG00000172497	ACOT12	259	312170	PYRUVATE DECARBOXYLASE DEFICIENCY ;;ATAXIA, INTERMITTENT, WITH ABNORMAL PYRUVATE METABOLISM;; PYRUVATE DEHYDROGENASE DEFICIENCY;; PDH DEFICIENCY;; ATAXIA, INTERMITTENT, WITH PYRUVATE DEHYDROGENASE, OR DECARBOXYLASE, DEFICIENCY;; ATAXIA WITH LACTIC ACIDOSIS I LACTIC ACIDEMIA, THIAMINE-RESPONSIVE, INCLUDED;; THIAMINE-RESPONSIVE LACTIC ACIDEMIA, INCLUDED;; PYRUVATE DEHYDROGENASE E1-ALPHA DEFICIENCY,…	KH.C5.211	-	ACOT11;ACOT12;Acot11;Acot12;	CBWU13360.3p
ENSG00000162390	ACOT11	860	601003	BRODY MYOPATHY	KH.C5.211	-	ACOT11;ACOT12;Acot11;Acot12;	CBWU13360.3p
ENSG00000087586	AURKA	912	133239	ESOPHAGEAL CANCER ESOPHAGEAL SQUAMOUS CELL CARCINOMA, INCLUDED; ESCC, INCLUDED	KH.C7.219	-	AURKA;Aurka;aur;	CBWU13600.5p	XABT212341.5p	XABT134695.5p	CBWU13600.3p	XABT212341.3p	XABT134695.3p
ENSG00000087586	AURKA	912	151623	LI-FRAUMENI SYNDROME 1; LFS1 ;;SARCOMA FAMILY SYNDROME OF LI AND FRAUMENI;; SBLA SYNDROME	KH.C7.219	-	AURKA;Aurka;aur;	CBWU13600.5p	XABT212341.5p	XABT134695.5p	CBWU13600.3p	XABT212341.3p	XABT134695.3p
ENSG00000087586	AURKA	1169	151623	LI-FRAUMENI SYNDROME 1; LFS1 ;;SARCOMA FAMILY SYNDROME OF LI AND FRAUMENI;; SBLA SYNDROME	KH.C7.219	-	AURKA;Aurka;aur;	CBWU13600.5p	XABT212341.5p	XABT134695.5p	CBWU13600.3p	XABT212341.3p	XABT134695.3p
ENSG00000087586	AURKA	1169	210900	BLOOM SYNDROME; BLM ;;BS; BLS	KH.C7.219	-	AURKA;Aurka;aur;	CBWU13600.5p	XABT212341.5p	XABT134695.5p	CBWU13600.3p	XABT212341.3p	XABT134695.3p
ENSG00000087586	AURKA	912	211980	LUNG CANCER ALVEOLAR CELL CARCINOMA, INCLUDED;; ADENOCARCINOMA OF LUNG, INCLUDED;; NONSMALL CELL LUNG CANCER, INCLUDED	KH.C7.219	-	AURKA;Aurka;aur;	CBWU13600.5p	XABT212341.5p	XABT134695.5p	CBWU13600.3p	XABT212341.3p	XABT134695.3p
ENSG00000087586	AURKA	912	260500	PAPILLOMA OF CHOROID PLEXUS ;;CHOROID PLEXUS PAPILLOMA	KH.C7.219	-	AURKA;Aurka;aur;	CBWU13600.5p	XABT212341.5p	XABT134695.5p	CBWU13600.3p	XABT212341.3p	XABT134695.3p
ENSG00000087586	AURKA	912	275355	SQUAMOUS CELL CARCINOMA, HEAD AND NECK; HNSCC	KH.C7.219	-	AURKA;Aurka;aur;	CBWU13600.5p	XABT212341.5p	XABT134695.5p	CBWU13600.3p	XABT212341.3p	XABT134695.3p
ENSG00000087586	AURKA	1169	275355	SQUAMOUS CELL CARCINOMA, HEAD AND NECK; HNSCC	KH.C7.219	-	AURKA;Aurka;aur;	CBWU13600.5p	XABT212341.5p	XABT134695.5p	CBWU13600.3p	XABT212341.3p	XABT134695.3p
ENSG00000087586	AURKA	1169	277700	WERNER SYNDROME; WRN	KH.C7.219	-	AURKA;Aurka;aur;	CBWU13600.5p	XABT212341.5p	XABT134695.5p	CBWU13600.3p	XABT212341.3p	XABT134695.3p
ENSG00000087586	AURKA	963	607785	JUVENILE MYELOMONOCYTIC LEUKEMIA; JMML ;;LEUKEMIA, JUVENILE MYELOMONOCYTIC	KH.C7.219	-	AURKA;Aurka;aur;	CBWU13600.5p	XABT212341.5p	XABT134695.5p	CBWU13600.3p	XABT212341.3p	XABT134695.3p
ENSG00000087586	AURKA	963	608354	CAPILLARY MALFORMATION-ARTERIOVENOUS MALFORMATION ;;CMAVM	KH.C7.219	-	AURKA;Aurka;aur;	CBWU13600.5p	XABT212341.5p	XABT134695.5p	CBWU13600.3p	XABT212341.3p	XABT134695.3p
ENSG00000087586	AURKA	963	608355	PARKES WEBER SYNDROME ;;PKWS	KH.C7.219	-	AURKA;Aurka;aur;	CBWU13600.5p	XABT212341.5p	XABT134695.5p	CBWU13600.3p	XABT212341.3p	XABT134695.3p
ENSG00000120694	HSPH1	22	247200	MILLER-DIEKER LISSENCEPHALY SYNDROME; MDLS ;;MDS MILLER-DIEKER SYNDROME CHROMOSOME REGION, INCLUDED; MDCR, INCLUDED	KH.C14.180	-	HSPA4;HSPA4L;HSPH1;Hsc70Cb;Hspa4;Hspa4l;Hsph1;	CBWU13786.5p	XABT144573.5p	XABT144573.3p
ENSG00000120694	HSPH1	287	603622	DEAFNESS, AUTOSOMAL DOMINANT NONSYNDROMIC SENSORINEURAL 17; DFNA17 COCHLEOSACCULAR DEGENERATION, INCLUDED	KH.C14.180	-	HSPA4;HSPA4L;HSPH1;Hsc70Cb;Hspa4;Hspa4l;Hsph1;	CBWU13786.5p	XABT144573.5p	XABT144573.3p
ENSG00000120694	HSPH1	287	605249	SEBASTIAN SYNDROME; SBS ;;SEBASTIAN PLATELET SYNDROME	KH.C14.180	-	HSPA4;HSPA4L;HSPH1;Hsc70Cb;Hspa4;Hspa4l;Hsph1;	CBWU13786.5p	XABT144573.5p	XABT144573.3p
ENSG00000120694	HSPH1	22	607432	LISSENCEPHALY I; LIS1 ;;LISSENCEPHALY SEQUENCE, ISOLATED; ILS;; LISSENCEPHALY, CLASSIC SUBCORTICAL LAMINAR HETEROTOPIA, INCLUDED; SCLH, INCLUDED;; SUBCORTICAL BAND HETEROTOPIA, INCLUDED; SBH, INCLUDED	KH.C14.180	-	HSPA4;HSPA4L;HSPH1;Hsc70Cb;Hspa4;Hspa4l;Hsph1;	CBWU13786.5p	XABT144573.5p	XABT144573.3p
ENSG00000120694	HSPH1	287	609322	RHABDOID TUMOR; RDT ;;MALIGNANT RHABDOID TUMOR; MRT TERATOID TUMOR, ATYPICAL, INCLUDED;; BRAIN TUMOR, POSTERIOR FOSSA, OF INFANCY, FAMILIAL, INCLUDED	KH.C14.180	-	HSPA4;HSPA4L;HSPH1;Hsc70Cb;Hspa4;Hspa4l;Hsph1;	CBWU13786.5p	XABT144573.5p	XABT144573.3p
ENSG00000160410	SHKBP1	524	131705	TRANSIENT BULLOUS DERMOLYSIS OF THE NEWBORN; TBDN ;;EPIDERMOLYSIS BULLOSA DYSTROPHICA, DOMINANT NEONATAL FORM	KH.S675.1	-	CG9467;KCTD3;Kctd3;SHKBP1;Shkbp1;	CBWU14166.5p	CBWU64669.5p	CBWU14166.3p	CBWU64669.3p
ENSG00000160410	SHKBP1	524	131750	EPIDERMOLYSIS BULLOSA DYSTROPHICA, PASINI TYPE ;;ALBOPAPULOID DOMINANT DYSTROPHIC EB; EBDD EPIDERMOLYSIS BULLOSA, PRETIBIAL, WITH LICHENOID FEATURES, INCLUDED	KH.S675.1	-	CG9467;KCTD3;Kctd3;SHKBP1;Shkbp1;	CBWU14166.5p	CBWU64669.5p	CBWU14166.3p	CBWU64669.3p
ENSG00000160410	SHKBP1	524	131850	EPIDERMOLYSIS BULLOSA, PRETIBIAL	KH.S675.1	-	CG9467;KCTD3;Kctd3;SHKBP1;Shkbp1;	CBWU14166.5p	CBWU64669.5p	CBWU14166.3p	CBWU64669.3p
ENSG00000160410	SHKBP1	524	132000	EPIDERMOLYSIS BULLOSA WITH CONGENITAL LOCALIZED ABSENCE OF SKIN AND DEFORMITY OF NAILS ;;EPIDERMOLYSIS BULLOSA DYSTROPHICA, BART TYPE	KH.S675.1	-	CG9467;KCTD3;Kctd3;SHKBP1;Shkbp1;	CBWU14166.5p	CBWU64669.5p	CBWU14166.3p	CBWU64669.3p
ENSG00000160410	SHKBP1	524	226600	EPIDERMOLYSIS BULLOSA DYSTROPHICA, HALLOPEAU-SIEMENS TYPE; EBR1 ;;RDEB	KH.S675.1	-	CG9467;KCTD3;Kctd3;SHKBP1;Shkbp1;	CBWU14166.5p	CBWU64669.5p	CBWU14166.3p	CBWU64669.3p
ENSG00000160410	SHKBP1	524	604129	EPIDERMOLYSIS BULLOSA PRURIGINOSA	KH.S675.1	-	CG9467;KCTD3;Kctd3;SHKBP1;Shkbp1;	CBWU14166.5p	CBWU64669.5p	CBWU14166.3p	CBWU64669.3p
ENSG00000160410	SHKBP1	524	607523	TOENAIL DYSTROPHY, ISOLATED	KH.S675.1	-	CG9467;KCTD3;Kctd3;SHKBP1;Shkbp1;	CBWU14166.5p	CBWU64669.5p	CBWU14166.3p	CBWU64669.3p
ENSG00000160410	SHKBP1	524	607600	EPIDERMOLYSIS BULLOSA DYSTROPHICA WITH SUBCORNEAL CLEAVAGE; EBDSC ;;EPIDERMOLYSIS BULLOSA SIMPLEX SUPERFICIALIS; EBSS	KH.S675.1	-	CG9467;KCTD3;Kctd3;SHKBP1;Shkbp1;	CBWU14166.5p	CBWU64669.5p	CBWU14166.3p	CBWU64669.3p
ENSG00000030582	GRN	928	123700	CUTIS LAXA, AUTOSOMAL DOMINANT	KH.C1.1239	-	GRN;Grn;	CBWU1425.5p	CBWU64217.5p	CBWU1425.3p	CBWU64217.3p
ENSG00000030582	GRN	928	185500	SUPRAVALVULAR AORTIC STENOSIS; SVAS ;;SUPRAVALVAR AORTIC STENOSIS, EISENBERG TYPE	KH.C1.1239	-	GRN;Grn;	CBWU1425.5p	CBWU64217.5p	CBWU1425.3p	CBWU64217.3p
ENSG00000030582	GRN	928	194050	WILLIAMS-BEUREN SYNDROME; WBS ;;WILLIAMS SYNDROME; WMS; WS HYPERCALCEMIA, INFANTILE, INCLUDED;; SUPRAVALVAR AORTIC STENOSIS, INCLUDED;; ELFIN FACIES WITH HYPERCALCEMIA	KH.C1.1239	-	GRN;Grn;	CBWU1425.5p	CBWU64217.5p	CBWU1425.3p	CBWU64217.3p
ENSG00000030582	GRN	397	219100	CUTIS LAXA, AUTOSOMAL RECESSIVE, TYPE I ;;CUTIS LAXA, AUTOSOMAL RECESSIVE	KH.C1.1239	-	GRN;Grn;	CBWU1425.5p	CBWU64217.5p	CBWU1425.3p	CBWU64217.3p
ENSG00000030582	GRN	928	224410	DYSSEGMENTAL DYSPLASIA, SILVERMAN-HANDMAKER TYPE; DDSH	KH.C1.1239	-	GRN;Grn;	CBWU1425.5p	CBWU64217.5p	CBWU1425.3p	CBWU64217.3p
ENSG00000030582	GRN	928	255800	SCHWARTZ-JAMPEL SYNDROME, TYPE 1; SJS1 ;;SCHWARTZ-JAMPEL SYNDROME; SJS;; MYOTONIC MYOPATHY, DWARFISM, CHONDRODYSTROPHY, AND OCULAR AND FACIAL ABNORMALITIES;; SCHWARTZ-JAMPEL-ABERFELD SYNDROME;; SJA SYNDROME;; CHONDRODYSTROPHIC MYOTONIA	KH.C1.1239	-	GRN;Grn;	CBWU1425.5p	CBWU64217.5p	CBWU1425.3p	CBWU64217.3p
ENSG00000112658	SRF	1379	108900	ATRIAL SEPTAL DEFECT WITH ATRIOVENTRICULAR CONDUCTION DEFECTS ;;ASD WITH ATRIOVENTRICULAR CONDUCTION DEFECTS	KH.S406.15	-	SRF;Srf;	CBWU14601.5p	XABT123657.5p	CBWU14601.3p	XABT123657.3p
ENSG00000112658	SRF	1379	142900	HOLT-ORAM SYNDROME; HOS ;;HOS1;; HEART-HAND SYNDROME;; ATRIODIGITAL DYSPLASIA	KH.S406.15	-	SRF;Srf;	CBWU14601.5p	XABT123657.5p	CBWU14601.3p	XABT123657.3p
ENSG00000112658	SRF	1379	187500	TETRALOGY OF FALLOT ;;TOF	KH.S406.15	-	SRF;Srf;	CBWU14601.5p	XABT123657.5p	CBWU14601.3p	XABT123657.3p
ENSG00000112658	SRF	1379	607941	ATRIAL SEPTAL DEFECT 2; ASD2	KH.S406.15	-	SRF;Srf;	CBWU14601.5p	XABT123657.5p	CBWU14601.3p	XABT123657.3p
ENSG00000131747	TOP2A	892	109800	BLADDER CANCER	KH.C9.262	DNAtopoisomeraseIIa	TOP2A;TOP2B;Top2;Top2a;Top2b;	CBWU14763.5p
ENSG00000131747	TOP2A	892	259500	OSTEOGENIC SARCOMA ;;OSTEOSARCOMA; OSRC	KH.C9.262	DNAtopoisomeraseIIa	TOP2A;TOP2B;Top2;Top2a;Top2b;	CBWU14763.5p
ENSG00000131747	TOP2A	892	609048	MELANOMA, CUTANEOUS MALIGNANT, 3; CMM3	KH.C9.262	DNAtopoisomeraseIIa	TOP2A;TOP2B;Top2;Top2a;Top2b;	CBWU14763.5p
ENSG00000101624	CEP76	746	123400	CREUTZFELDT-JAKOB DISEASE; CJD ;;CREUTZFELDT-JAKOB DISEASE, FAMILIAL CREUTZFELDT-JAKOB DISEASE, SPORADIC, INCLUDED; sCJD, INCLUDED;; CREUTZFELDT-JAKOB DISEASE, VARIANT, INCLUDED; vCJD, INCLUDED	KH.C7.170	-	CEP76;Cep76;	CBWU14781.5p	XABT73795.3p
ENSG00000101624	CEP76	746	137440	GERSTMANN-STRAUSSLER DISEASE; GSD ;;ENCEPHALOPATHY, SUBACUTE SPONGIFORM, GERSTMANN-STRAUSSLER TYPE;; GERSTMANN-STRAUSSLER-SCHEINKER DISEASE; GSSD;; CEREBELLAR ATAXIA, PROGRESSIVE DEMENTIA, AND AMYLOID DEPOSITS IN CNS;; AMYLOIDOSIS, CEREBRAL, WITH SPONGIFORM ENCEPHALOPATHY;; PRION DEMENTIA	KH.C7.170	-	CEP76;Cep76;	CBWU14781.5p	XABT73795.3p
ENSG00000101624	CEP76	746	203450	ALEXANDER DISEASE	KH.C7.170	-	CEP76;Cep76;	CBWU14781.5p	XABT73795.3p
ENSG00000101624	CEP76	746	245300	KURU, SUSCEPTIBILITY TO	KH.C7.170	-	CEP76;Cep76;	CBWU14781.5p	XABT73795.3p
ENSG00000101624	CEP76	1524	268000	RETINITIS PIGMENTOSA; RP	KH.C7.170	-	CEP76;Cep76;	CBWU14781.5p	XABT73795.3p
ENSG00000101624	CEP76	746	600072	FATAL FAMILIAL INSOMNIA; FFI ;;INSOMNIA, FATAL FAMILIAL	KH.C7.170	-	CEP76;Cep76;	CBWU14781.5p	XABT73795.3p
ENSG00000101624	CEP76	746	603218	HUNTINGTON DISEASE-LIKE 1; HDL1 ;;HUNTINGTON-LIKE NEURODEGENERATIVE DISORDER 1; HLN1;; HUNTINGTON-LIKE NEURODEGENERATIVE DISORDER, AUTOSOMAL DOMINANT;; PRION DISEASE, EARLY-ONSET, WITH PROMINENT PSYCHIATRIC FEATURES	KH.C7.170	-	CEP76;Cep76;	CBWU14781.5p	XABT73795.3p
ENSG00000101624	CEP76	746	606688	SPONGIFORM ENCEPHALOPATHY WITH NEUROPSYCHIATRIC FEATURES	KH.C7.170	-	CEP76;Cep76;	CBWU14781.5p	XABT73795.3p
ENSG00000101624	CEP76	1524	609460	GOLDBERG-SHPRINTZEN MEGACOLON SYNDROME ;;GOSHS	KH.C7.170	-	CEP76;Cep76;	CBWU14781.5p	XABT73795.3p
ENSG00000104921	FCER2	617	275355	SQUAMOUS CELL CARCINOMA, HEAD AND NECK; HNSCC	KH.C6.300	-	ASGR1;ASGR2;CD209;CLEC4G;CLEC4M;FCER2;	CBWU14846.5p	CBWU14846.3p	CBWU13886.3p	XABT73633.3p
ENSG00000104921	FCER2	617	601859	AUTOIMMUNE LYMPHOPROLIFERATIVE SYNDROME; ALPS ;;CANALE-SMITH SYNDROME;; AUTOIMMUNE LYMPHOPROLIFERATIVE SYNDROME, TYPE I, AUTOSOMAL DOMINANT AUTOIMMUNE LYMPHOPROLIFERATIVE SYNDROME, TYPE IA, INCLUDED; ALPS1A, INCLUDED;; AUTOIMMUNE LYMPHOPROLIFERATIVE SYNDROME, TYPE IB, INCLUDED; ALPS1B, INCLUDED;; AUTOIMMUNE LYMPHOPROLIFERATIVE SYNDROME, TYPE I, AUTOSOMAL RECESSIVE, INCLUDED	KH.C6.300	-	ASGR1;ASGR2;CD209;CLEC4G;CLEC4M;FCER2;	CBWU14846.5p	CBWU14846.3p	CBWU13886.3p	XABT73633.3p
ENSG00000104921	FCER2	617	609446	GENERALIZED EPILEPSY AND PAROXYSMAL DYSKINESIA; GEPD ;;EPILEPSY, GENERALIZED, WITH PAROXYSMAL DYSKINESIA	KH.C6.300	-	ASGR1;ASGR2;CD209;CLEC4G;CLEC4M;FCER2;	CBWU14846.5p	CBWU14846.3p	CBWU13886.3p	XABT73633.3p
ENSG00000111052	LIN7A	1023	164200	OCULODENTODIGITAL DYSPLASIA; ODDD ;;ODD SYNDROME;; OCULODENTOOSSEOUS DYSPLASIA; ODOD	KH.S562.8	-	LIN7A;LIN7B;LIN7C;Lin7a;Lin7b;Lin7c;veli;	CBWU1486.5p	CBWU111724.5p	CBWU1486.3p	CBWU111724.3p
ENSG00000148943	LIN7C	650	170390	ANDERSEN CARDIODYSRHYTHMIC PERIODIC PARALYSIS ;;ANDERSEN SYNDROME;; LONG QT SYNDROME 7; LQT7;; PERIODIC PARALYSIS, POTASSIUM-SENSITIVE CARDIODYSRHYTHMIC TYPE;; ANDERSEN-TAWIL SYNDROME; ATS	KH.S562.8	-	LIN7A;LIN7B;LIN7C;Lin7a;Lin7b;Lin7c;veli;	CBWU1486.5p	CBWU111724.5p	CBWU1486.3p	CBWU111724.3p
ENSG00000111052	LIN7A	1023	186100	SYNDACTYLY, TYPE III ;;SDTY3;; RING AND LITTLE FINGER SYNDACTYLY;; SYNDACTYLY OF FINGERS IV AND V	KH.S562.8	-	LIN7A;LIN7B;LIN7C;Lin7a;Lin7b;Lin7c;veli;	CBWU1486.5p	CBWU111724.5p	CBWU1486.3p	CBWU111724.3p
ENSG00000111052	LIN7A	1023	304400	DEAFNESS, CONDUCTIVE, WITH STAPES FIXATION ;;DEAFNESS 3, CONDUCTIVE, WITH STAPES FIXATION; DFN3;; PERILYMPHATIC GUSHER-DEAFNESS SYNDROME;; DEAFNESS, MIXED, WITH PERILYMPHATIC GUSHER;; NANCE DEAFNESS;; SENSORINEURAL DEAFNESS, PROFOUND, WITH OR WITHOUT A CONDUCTIVE COMPONENT, ASSOCIATED WITH A UNIQUE DEVELOPMENTAL ABNORMALITY OF THE EAR PERILYMPHATIC GUSHER DURING STAPES SURGERY, INCLUDED	KH.S562.8	-	LIN7A;LIN7B;LIN7C;Lin7a;Lin7b;Lin7c;veli;	CBWU1486.5p	CBWU111724.5p	CBWU1486.3p	CBWU111724.3p
ENSG00000148943	LIN7C	650	609622	SHORT QT SYNDROME 3; SQT3	KH.S562.8	-	LIN7A;LIN7B;LIN7C;Lin7a;Lin7b;Lin7c;veli;	CBWU1486.5p	CBWU111724.5p	CBWU1486.3p	CBWU111724.3p
ENSG00000138326	RPS24	956	603896	LEUKOENCEPHALOPATHY WITH VANISHING WHITE MATTER; VWM ;;CHILDHOOD ATAXIA WITH CENTRAL NERVOUS SYSTEM HYPOMYELINIZATION; CACH;; VANISHING WHITE MATTER LEUKODYSTROPHY;; CREE LEUKOENCEPHALOPATHY; CLE VANISHING WHITE MATTER LEUKODYSTROPHY WITH OVARIAN FAILURE, INCLUDED;; OVARIOLEUKODYSTROPHY, INCLUDED	KH.C14.120	-	AC129601.4-201;AC157926.4;RPS24;RpS24;Rps24;	CBWU15061.5p	XABT73819.5p	CBWU29529.5p	CBWU15061.3p	XABT73819.3p	CBWU29529.3p
ENSG00000165629	ATP5C1	1014	500003	STRIATONIGRAL DEGENERATION, INFANTILE, MITOCHONDRIAL ;;BILATERAL STRIATAL NECROSIS, INFANTILE, MITOCHONDRIAL;; INFANTILE BILATERAL STRIATAL NECROSIS, MITOCHONDRIAL	KH.C1.670	-	ATP5C1;ATPsyn-gamma;Atp5c1;	CBWU15151.5p	CBWU111211.5p	CBWU15151.3p	CBWU111211.3p
ENSG00000165629	ATP5C1	1014	551500	NEUROPATHY, ATAXIA, AND RETINITIS PIGMENTOSA ;;NARP SYNDROME	KH.C1.670	-	ATP5C1;ATPsyn-gamma;Atp5c1;	CBWU15151.5p	CBWU111211.5p	CBWU15151.3p	CBWU111211.3p
ENSG00000165629	ATP5C1	1014	609283	PROGRESSIVE EXTERNAL OPHTHALMOPLEGIA WITH MITOCHONDRIAL DNA DELETIONS, AUTOSOMAL DOMINANT, 2 ;;PEOA2;; PROGRESSIVE EXTERNAL OPHTHALMOPLEGIA, AUTOSOMAL DOMINANT, 2	KH.C1.670	-	ATP5C1;ATPsyn-gamma;Atp5c1;	CBWU15151.5p	CBWU111211.5p	CBWU15151.3p	CBWU111211.3p
ENSG00000103423	DNAJA3	963	607785	JUVENILE MYELOMONOCYTIC LEUKEMIA; JMML ;;LEUKEMIA, JUVENILE MYELOMONOCYTIC	KH.C14.219	-	DNAJA3;Dnaja3;l(2)tid;	CBWU15339.5p
ENSG00000103423	DNAJA3	963	608354	CAPILLARY MALFORMATION-ARTERIOVENOUS MALFORMATION ;;CMAVM	KH.C14.219	-	DNAJA3;Dnaja3;l(2)tid;	CBWU15339.5p
ENSG00000103423	DNAJA3	963	608355	PARKES WEBER SYNDROME ;;PKWS	KH.C14.219	-	DNAJA3;Dnaja3;l(2)tid;	CBWU15339.5p
ENSG00000008988	RPS20	956	603896	LEUKOENCEPHALOPATHY WITH VANISHING WHITE MATTER; VWM ;;CHILDHOOD ATAXIA WITH CENTRAL NERVOUS SYSTEM HYPOMYELINIZATION; CACH;; VANISHING WHITE MATTER LEUKODYSTROPHY;; CREE LEUKOENCEPHALOPATHY; CLE VANISHING WHITE MATTER LEUKODYSTROPHY WITH OVARIAN FAILURE, INCLUDED;; OVARIOLEUKODYSTROPHY, INCLUDED	KH.C8.308	40S ribosomal protein S20	RPS20;RpS20;Rps20;	CBWU15500.5p	CBWU28311.5p	CBWU15500.3p	XABT93142.3p	CBWU28311.3p
ENSG00000101444	AHCY	906	212065	CONGENITAL DISORDER OF GLYCOSYLATION, TYPE Ia ;;CDG Ia; CDGIa;; CARBOHYDRATE-DEFICIENT GLYCOPROTEIN SYNDROME, TYPE Ia; CDGS1A;; CARBOHYDRATE-DEFICIENT GLYCOPROTEIN SYNDROME, TYPE I; CDGS1;; JAEKEN SYNDROME;; PHOSPHOMANNOMUTASE 2 DEFICIENCY;; PMM2 DEFICIENCY OLIVOPONTOCEREBELLAR ATROPHY, NEONATAL, INCLUDED;; OPCA, NEONATAL, INCLUDED;; CDG X, INCLUDED	KH.C3.329	putative Adenosylhomocysteinase (EC 3.3.1.1) (S-adenosyl-L-homocysteine hydrolase) (AdoHcyase)	AHCY;Ahcy;Ahcy13;	CBWU15741.5p	CBWU102812.5p	CBWU15741.3p	CBWU102812.3p
ENSG00000101444	AHCY	1088	219500	CYSTATHIONINURIA ;;CYSTATHIONASE DEFICIENCY	KH.C3.329	putative Adenosylhomocysteinase (EC 3.3.1.1) (S-adenosyl-L-homocysteine hydrolase) (AdoHcyase)	AHCY;Ahcy;Ahcy13;	CBWU15741.5p	CBWU102812.5p	CBWU15741.3p	CBWU102812.3p
ENSG00000101444	AHCY	568	229100	FORMIMINOTRANSFERASE DEFICIENCY ;;GLUTAMATE FORMIMINOTRANSFERASE DEFICIENCY;; FORMIMINOGLUTAMIC ACIDURIA;; FIGLU-URIA	KH.C3.329	putative Adenosylhomocysteinase (EC 3.3.1.1) (S-adenosyl-L-homocysteine hydrolase) (AdoHcyase)	AHCY;Ahcy;Ahcy13;	CBWU15741.5p	CBWU102812.5p	CBWU15741.3p	CBWU102812.3p
ENSG00000101444	AHCY	906	242860	IMMUNODEFICIENCY-CENTROMERIC INSTABILITY-FACIAL ANOMALIES SYNDROME ;;ICF SYNDROME;; IMMUNE DEFICIENCY, VARIABLE, WITH CENTROMERIC INSTABILITY OF CHROMOSOMES 1, 9, AND 16;; CENTROMERIC INSTABILITY, IMMUNODEFICIENCY SYNDROME; CIID;; IMMUNODEFICIENCY SYNDROME, VARIABLE	KH.C3.329	putative Adenosylhomocysteinase (EC 3.3.1.1) (S-adenosyl-L-homocysteine hydrolase) (AdoHcyase)	AHCY;Ahcy;Ahcy13;	CBWU15741.5p	CBWU102812.5p	CBWU15741.3p	CBWU102812.3p
ENSG00000101444	AHCY	568	250940	METHYLCOBALAMIN DEFICIENCY, cblG TYPE ;;HOMOCYSTINURIA-MEGALOBLASTIC ANEMIA DUE TO DEFECT IN COBALAMIN METABOLISM, cblG COMPLEMENTATION TYPE	KH.C3.329	putative Adenosylhomocysteinase (EC 3.3.1.1) (S-adenosyl-L-homocysteine hydrolase) (AdoHcyase)	AHCY;Ahcy;Ahcy13;	CBWU15741.5p	CBWU102812.5p	CBWU15741.3p	CBWU102812.3p
ENSG00000101444	AHCY	1088	250940	METHYLCOBALAMIN DEFICIENCY, cblG TYPE ;;HOMOCYSTINURIA-MEGALOBLASTIC ANEMIA DUE TO DEFECT IN COBALAMIN METABOLISM, cblG COMPLEMENTATION TYPE	KH.C3.329	putative Adenosylhomocysteinase (EC 3.3.1.1) (S-adenosyl-L-homocysteine hydrolase) (AdoHcyase)	AHCY;Ahcy;Ahcy13;	CBWU15741.5p	CBWU102812.5p	CBWU15741.3p	CBWU102812.3p
ENSG00000101444	AHCY	1088	259900	HYPEROXALURIA, PRIMARY, TYPE I ;;HP1;; OXALOSIS I;; GLYCOLIC ACIDURIA;; ALANINE-GLYOXYLATE AMINOTRANSFERASE DEFICIENCY;; PEROXISOMAL ALANINE:GLYOXYLATE AMINOTRANSFERASE DEFICIENCY;; HEPATIC AGT DEFICIENCY;; SERINE:PYRUVATE AMINOTRANSFERASE DEFICIENCY	KH.C3.329	putative Adenosylhomocysteinase (EC 3.3.1.1) (S-adenosyl-L-homocysteine hydrolase) (AdoHcyase)	AHCY;Ahcy;Ahcy13;	CBWU15741.5p	CBWU102812.5p	CBWU15741.3p	CBWU102812.3p
ENSG00000101444	AHCY	906	602579	CONGENITAL DISORDER OF GLYCOSYLATION, TYPE Ib ;;CDG Ib; CDGIb;; CARBOHYDRATE-DEFICIENT GLYCOPROTEIN SYNDROME, TYPE Ib; CDGS1B;; CDG, GASTROINTESTINAL TYPE;; MANNOSEPHOSPHATE ISOMERASE DEFICIENCY;; MPI DEFICIENCY;; PROTEIN-LOSING ENTEROPATHY-HEPATIC FIBROSIS SYNDROME;; SAGUENAY-LAC SAINT-JEAN SYNDROME; SLSJ SYNDROME	KH.C3.329	putative Adenosylhomocysteinase (EC 3.3.1.1) (S-adenosyl-L-homocysteine hydrolase) (AdoHcyase)	AHCY;Ahcy;Ahcy13;	CBWU15741.5p	CBWU102812.5p	CBWU15741.3p	CBWU102812.3p
ENSG00000101444	AHCY	568	605899	GLYCINE ENCEPHALOPATHY; GCE ;;HYPERGLYCINEMIA, NONKETOTIC; NKH HYPERGLYCINEMIA, TRANSIENT NEONATAL, INCLUDED; TNH, INCLUDED	KH.C3.329	putative Adenosylhomocysteinase (EC 3.3.1.1) (S-adenosyl-L-homocysteine hydrolase) (AdoHcyase)	AHCY;Ahcy;Ahcy13;	CBWU15741.5p	CBWU102812.5p	CBWU15741.3p	CBWU102812.3p
ENSG00000163879	DNALI1	1360	154500	TREACHER COLLINS-FRANCESCHETTI SYNDROME; TCOF ;;TREACHER COLLINS SYNDROME; TCS;; MANDIBULOFACIAL DYSOSTOSIS; MFD1	KH.C2.682	DLC-I1	CG6971;DNALI1;Dnali1;	CBWU15752.5p	CBWU61645.5p	CBWU15752.3p	CBWU61645.3p
ENSG00000163879	DNALI1	1360	253300	SPINAL MUSCULAR ATROPHY, TYPE I; SMA1 ;;SMA I;; SMA, INFANTILE ACUTE FORM;; MUSCULAR ATROPHY, INFANTILE;; WERDNIG-HOFFMANN DISEASE	KH.C2.682	DLC-I1	CG6971;DNALI1;Dnali1;	CBWU15752.5p	CBWU61645.5p	CBWU15752.3p	CBWU61645.3p
ENSG00000163879	DNALI1	1360	253400	SPINAL MUSCULAR ATROPHY, TYPE III; SMA3 ;;SMA III;; MUSCULAR ATROPHY, JUVENILE;; KUGELBERG-WELANDER SYNDROME; KWS;; SPINAL MUSCULAR ATROPHY, MILD CHILDHOOD AND ADOLESCENT FORM	KH.C2.682	DLC-I1	CG6971;DNALI1;Dnali1;	CBWU15752.5p	CBWU61645.5p	CBWU15752.3p	CBWU61645.3p
ENSG00000163879	DNALI1	1360	253550	SPINAL MUSCULAR ATROPHY, TYPE II; SMA2 ;;SMA II;; MUSCULAR ATROPHY, SPINAL, INTERMEDIATE TYPE;; MUSCULAR ATROPHY, SPINAL, INFANTILE CHRONIC FORM	KH.C2.682	DLC-I1	CG6971;DNALI1;Dnali1;	CBWU15752.5p	CBWU61645.5p	CBWU15752.3p	CBWU61645.3p
ENSG00000163879	DNALI1	1360	600334	TIBIAL MUSCULAR DYSTROPHY, TARDIVE ;;TMD;; TARDIVE TIBIAL MUSCULAR DYSTROPHY;; UDD MYOPATHY	KH.C2.682	DLC-I1	CG6971;DNALI1;Dnali1;	CBWU15752.5p	CBWU61645.5p	CBWU15752.3p	CBWU61645.3p
ENSG00000163879	DNALI1	1360	603689	HEREDITARY MYOPATHY WITH EARLY RESPIRATORY FAILURE; HMERF ;;MYOPATHY, PROXIMAL, WITH EARLY RESPIRATORY MUSCLE INVOLVEMENT; MPRM;; EDSTROM MYOPATHY	KH.C2.682	DLC-I1	CG6971;DNALI1;Dnali1;	CBWU15752.5p	CBWU61645.5p	CBWU15752.3p	CBWU61645.3p
ENSG00000163879	DNALI1	1360	604145	CARDIOMYOPATHY, DILATED, 1G; CMD1G	KH.C2.682	DLC-I1	CG6971;DNALI1;Dnali1;	CBWU15752.5p	CBWU61645.5p	CBWU15752.3p	CBWU61645.3p
ENSG00000163879	DNALI1	1360	608807	MUSCULAR DYSTROPHY, LIMB-GIRDLE, TYPE 2J; LGMD2J	KH.C2.682	DLC-I1	CG6971;DNALI1;Dnali1;	CBWU15752.5p	CBWU61645.5p	CBWU15752.3p	CBWU61645.3p
ENSG00000163879	DNALI1	1360	608808	TRANSPOSITION OF THE GREAT ARTERIES, DEXTRO-LOOPED; DTGA ;;D-TGA	KH.C2.682	DLC-I1	CG6971;DNALI1;Dnali1;	CBWU15752.5p	CBWU61645.5p	CBWU15752.3p	CBWU61645.3p
ENSG00000108179	PPIF	1014	500003	STRIATONIGRAL DEGENERATION, INFANTILE, MITOCHONDRIAL ;;BILATERAL STRIATAL NECROSIS, INFANTILE, MITOCHONDRIAL;; INFANTILE BILATERAL STRIATAL NECROSIS, MITOCHONDRIAL	KH.C9.410	-	AC120869.12;CG7768;Cyp1;PPIA;PPIF;Ppia;Ppif;	CBWU15812.5p	CBWU92701.5p	XABT74339.3p	CBWU15812.3p	CBWU92701.3p
ENSG00000108179	PPIF	1014	551500	NEUROPATHY, ATAXIA, AND RETINITIS PIGMENTOSA ;;NARP SYNDROME	KH.C9.410	-	AC120869.12;CG7768;Cyp1;PPIA;PPIF;Ppia;Ppif;	CBWU15812.5p	CBWU92701.5p	XABT74339.3p	CBWU15812.3p	CBWU92701.3p
ENSG00000108179	PPIF	1014	609283	PROGRESSIVE EXTERNAL OPHTHALMOPLEGIA WITH MITOCHONDRIAL DNA DELETIONS, AUTOSOMAL DOMINANT, 2 ;;PEOA2;; PROGRESSIVE EXTERNAL OPHTHALMOPLEGIA, AUTOSOMAL DOMINANT, 2	KH.C9.410	-	AC120869.12;CG7768;Cyp1;PPIA;PPIF;Ppia;Ppif;	CBWU15812.5p	CBWU92701.5p	XABT74339.3p	CBWU15812.3p	CBWU92701.3p
ENSG00000131069	ACSS2	477	270200	SJOGREN-LARSSON SYNDROME; SLS ;;ICHTHYOSIS, SPASTIC NEUROLOGIC DISORDER, AND OLIGOPHRENIA;; FATTY ALCOHOL:NAD+ OXIDOREDUCTASE DEFICIENCY;; FATTY ALDEHYDE DEHYDROGENASE DEFICIENCY;; FALDH DEFICIENCY	KH.C4.468	-	ACSS2;AcCoAS;Acss2;	CBWU15865.5p	CBWU29373.5p	XABT94398.3p	CBWU15865.3p	CBWU29373.3p
ENSG00000131069	ACSS2	477	300000	OPITZ SYNDROME ;;OS;; OPITZ G/BBB SYNDROME, X-LINKED;; OPITZ SYNDROME, X-LINKED; OSX;; OPITZ-G SYNDROME, TYPE I; OGS1;; OPITZ BBBG SYNDROME, TYPE I; BBBG1;; OPITZ G/BBB SYNDROME, TYPE I	KH.C4.468	-	ACSS2;AcCoAS;Acss2;	CBWU15865.5p	CBWU29373.5p	XABT94398.3p	CBWU15865.3p	CBWU29373.3p
ENSG00000131069	ACSS2	477	307030	HYPERGLYCEROLEMIA ;;GLYCEROL KINASE DEFICIENCY;; GK DEFICIENCY; GKD;; GK1 DEFICIENCY	KH.C4.468	-	ACSS2;AcCoAS;Acss2;	CBWU15865.5p	CBWU29373.5p	XABT94398.3p	CBWU15865.3p	CBWU29373.3p
ENSG00000112305	SMAP1	269	601815	PHOSPHOGLYCERATE DEHYDROGENASE DEFICIENCY ;;PHGDH DEFICIENCY	KH.S1446.2	Ci-znf042	CG8243;SMAP1;SMAP2;Smap1;Smap2;	CBWU15873.5p	XABT144804.5p	XABT74411.3p	CBWU15873.3p	XABT144804.3p
ENSG00000112305	SMAP1	269	607330	LATHOSTEROLOSIS ;;STEROL C5-DESATURASE DEFICIENCY;; SC5D DEFICIENCY	KH.S1446.2	Ci-znf042	CG8243;SMAP1;SMAP2;Smap1;Smap2;	CBWU15873.5p	XABT144804.5p	XABT74411.3p	CBWU15873.3p	XABT144804.3p
ENSG00000112305	SMAP1	269	608093	CONGENITAL DISORDER OF GLYCOSYLATION, TYPE Ij ;;CDG Ij; CDGIj	KH.S1446.2	Ci-znf042	CG8243;SMAP1;SMAP2;Smap1;Smap2;	CBWU15873.5p	XABT144804.5p	XABT74411.3p	CBWU15873.3p	XABT144804.3p
ENSG00000070950	RAD18	598	243800	JOHANSON-BLIZZARD SYNDROME; JBS ;;NASAL ALAR HYPOPLASIA, HYPOTHYROIDISM, PANCREATIC ACHYLIA, AND CONGENITAL DEAFNESS	KH.S761.7	-	RAD18;Rad18;	CBWU15880.5p	CBWU101070.5p	CBWU15880.3p	XABT47606.3p	CBWU101070.3p
ENSG00000170275	CRTAP	617	275355	SQUAMOUS CELL CARCINOMA, HEAD AND NECK; HNSCC	KH.L37.59	-	1110036O03Rik;AC109319.17;CRTAP;Crtap;	CBWU15910.5p	XABT105436.5p	XABT105436.3p
ENSG00000170275	CRTAP	617	601859	AUTOIMMUNE LYMPHOPROLIFERATIVE SYNDROME; ALPS ;;CANALE-SMITH SYNDROME;; AUTOIMMUNE LYMPHOPROLIFERATIVE SYNDROME, TYPE I, AUTOSOMAL DOMINANT AUTOIMMUNE LYMPHOPROLIFERATIVE SYNDROME, TYPE IA, INCLUDED; ALPS1A, INCLUDED;; AUTOIMMUNE LYMPHOPROLIFERATIVE SYNDROME, TYPE IB, INCLUDED; ALPS1B, INCLUDED;; AUTOIMMUNE LYMPHOPROLIFERATIVE SYNDROME, TYPE I, AUTOSOMAL RECESSIVE, INCLUDED	KH.L37.59	-	1110036O03Rik;AC109319.17;CRTAP;Crtap;	CBWU15910.5p	XABT105436.5p	XABT105436.3p
ENSG00000170275	CRTAP	617	609446	GENERALIZED EPILEPSY AND PAROXYSMAL DYSKINESIA; GEPD ;;EPILEPSY, GENERALIZED, WITH PAROXYSMAL DYSKINESIA	KH.L37.59	-	1110036O03Rik;AC109319.17;CRTAP;Crtap;	CBWU15910.5p	XABT105436.5p	XABT105436.3p
ENSG00000134508	CABLES1	912	133239	ESOPHAGEAL CANCER ESOPHAGEAL SQUAMOUS CELL CARCINOMA, INCLUDED; ESCC, INCLUDED	KH.C9.191	-	CABLES1;CABLES2;	CBWU16188.5p	XABT178439.5p	XABT178439.3p
ENSG00000134508	CABLES1	912	151623	LI-FRAUMENI SYNDROME 1; LFS1 ;;SARCOMA FAMILY SYNDROME OF LI AND FRAUMENI;; SBLA SYNDROME	KH.C9.191	-	CABLES1;CABLES2;	CBWU16188.5p	XABT178439.5p	XABT178439.3p
ENSG00000134508	CABLES1	912	211980	LUNG CANCER ALVEOLAR CELL CARCINOMA, INCLUDED;; ADENOCARCINOMA OF LUNG, INCLUDED;; NONSMALL CELL LUNG CANCER, INCLUDED	KH.C9.191	-	CABLES1;CABLES2;	CBWU16188.5p	XABT178439.5p	XABT178439.3p
ENSG00000134508	CABLES1	912	260500	PAPILLOMA OF CHOROID PLEXUS ;;CHOROID PLEXUS PAPILLOMA	KH.C9.191	-	CABLES1;CABLES2;	CBWU16188.5p	XABT178439.5p	XABT178439.3p
ENSG00000134508	CABLES1	912	275355	SQUAMOUS CELL CARCINOMA, HEAD AND NECK; HNSCC	KH.C9.191	-	CABLES1;CABLES2;	CBWU16188.5p	XABT178439.5p	XABT178439.3p
ENSG00000105649	RAB3A	1223	115150	CARDIOFACIOCUTANEOUS SYNDROME ;;CFC SYNDROME	KH.C8.400	-	RAB3A;RAB3B;RAB3C;Rab3;Rab3a;Rab3b;Rab3c;	CBWU16251.5p	XABT214575.5p	CBWU16251.3p	XABT214575.3p
ENSG00000105649	RAB3A	1208	125853	DIABETES MELLITUS, NONINSULIN-DEPENDENT; NIDDM ;;DIABETES MELLITUS, TYPE II;; NONINSULIN-DEPENDENT DIABETES MELLITUS;; MATURITY-ONSET DIABETES INSULIN RESISTANCE, SUSCEPTIBILITY TO, INCLUDED	KH.C8.400	-	RAB3A;RAB3B;RAB3C;Rab3;Rab3a;Rab3b;Rab3c;	CBWU16251.5p	XABT214575.5p	CBWU16251.3p	XABT214575.3p
ENSG00000105649	RAB3A	1223	125853	DIABETES MELLITUS, NONINSULIN-DEPENDENT; NIDDM ;;DIABETES MELLITUS, TYPE II;; NONINSULIN-DEPENDENT DIABETES MELLITUS;; MATURITY-ONSET DIABETES INSULIN RESISTANCE, SUSCEPTIBILITY TO, INCLUDED	KH.C8.400	-	RAB3A;RAB3B;RAB3C;Rab3;Rab3a;Rab3b;Rab3c;	CBWU16251.5p	XABT214575.5p	CBWU16251.3p	XABT214575.3p
ENSG00000105649	RAB3A	1208	132600	PILOMATRIXOMA ;;PILOMATRICOMA; PTR;; EPITHELIOMA CALCIFICANS OF MALHERBE	KH.C8.400	-	RAB3A;RAB3B;RAB3C;Rab3;Rab3a;Rab3b;Rab3c;	CBWU16251.5p	XABT214575.5p	CBWU16251.3p	XABT214575.3p
ENSG00000105649	RAB3A	1208	155255	MEDULLOBLASTOMA ;;MDB MEDULLOBLASTOMA, DESMOPLASTIC, INCLUDED	KH.C8.400	-	RAB3A;RAB3B;RAB3C;Rab3;Rab3a;Rab3b;Rab3c;	CBWU16251.5p	XABT214575.5p	CBWU16251.3p	XABT214575.3p
ENSG00000105649	RAB3A	1481	214450	GRISCELLI SYNDROME, TYPE 1; GS1 ;;GRISCELLI SYNDROME WITH NEUROLOGIC IMPAIRMENT;; PARTIAL ALBINISM AND PRIMARY NEUROLOGIC DISEASE WITHOUT HEMOPHAGOCYTIC SYNDROME;; GRISCELLI SYNDROME, CUTANEOUS AND NEUROLOGIC TYPE	KH.C8.400	-	RAB3A;RAB3B;RAB3C;Rab3;Rab3a;Rab3b;Rab3c;	CBWU16251.5p	XABT214575.5p	CBWU16251.3p	XABT214575.3p
ENSG00000105649	RAB3A	1481	256710	ELEJALDE DISEASE ;;NEUROECTODERMAL MELANOLYSOSOMAL DISEASE	KH.C8.400	-	RAB3A;RAB3B;RAB3C;Rab3;Rab3a;Rab3b;Rab3c;	CBWU16251.5p	XABT214575.5p	CBWU16251.3p	XABT214575.3p
ENSG00000105649	RAB3A	1223	607785	JUVENILE MYELOMONOCYTIC LEUKEMIA; JMML ;;LEUKEMIA, JUVENILE MYELOMONOCYTIC	KH.C8.400	-	RAB3A;RAB3B;RAB3C;Rab3;Rab3a;Rab3b;Rab3c;	CBWU16251.5p	XABT214575.5p	CBWU16251.3p	XABT214575.3p
ENSG00000105649	RAB3A	1481	609227	GRISCELLI SYNDROME, TYPE 3; GS3	KH.C8.400	-	RAB3A;RAB3B;RAB3C;Rab3;Rab3a;Rab3b;Rab3c;	CBWU16251.5p	XABT214575.5p	CBWU16251.3p	XABT214575.3p
ENSG00000099783	HNRNPM	1360	154500	TREACHER COLLINS-FRANCESCHETTI SYNDROME; TCOF ;;TREACHER COLLINS SYNDROME; TCS;; MANDIBULOFACIAL DYSOSTOSIS; MFD1	KH.L18.26	-	AC113990.10;HNRNPM;Hnrnpm;Hrp59;MYEF2;Myef2;	CBWU16465.5p	XABT125590.5p	XABT75304.3p	CBWU16465.3p	XABT125590.3p
ENSG00000099783	HNRNPM	1360	253300	SPINAL MUSCULAR ATROPHY, TYPE I; SMA1 ;;SMA I;; SMA, INFANTILE ACUTE FORM;; MUSCULAR ATROPHY, INFANTILE;; WERDNIG-HOFFMANN DISEASE	KH.L18.26	-	AC113990.10;HNRNPM;Hnrnpm;Hrp59;MYEF2;Myef2;	CBWU16465.5p	XABT125590.5p	XABT75304.3p	CBWU16465.3p	XABT125590.3p
ENSG00000099783	HNRNPM	1360	253400	SPINAL MUSCULAR ATROPHY, TYPE III; SMA3 ;;SMA III;; MUSCULAR ATROPHY, JUVENILE;; KUGELBERG-WELANDER SYNDROME; KWS;; SPINAL MUSCULAR ATROPHY, MILD CHILDHOOD AND ADOLESCENT FORM	KH.L18.26	-	AC113990.10;HNRNPM;Hnrnpm;Hrp59;MYEF2;Myef2;	CBWU16465.5p	XABT125590.5p	XABT75304.3p	CBWU16465.3p	XABT125590.3p
ENSG00000099783	HNRNPM	1360	253550	SPINAL MUSCULAR ATROPHY, TYPE II; SMA2 ;;SMA II;; MUSCULAR ATROPHY, SPINAL, INTERMEDIATE TYPE;; MUSCULAR ATROPHY, SPINAL, INFANTILE CHRONIC FORM	KH.L18.26	-	AC113990.10;HNRNPM;Hnrnpm;Hrp59;MYEF2;Myef2;	CBWU16465.5p	XABT125590.5p	XABT75304.3p	CBWU16465.3p	XABT125590.3p
ENSG00000099783	HNRNPM	1360	600334	TIBIAL MUSCULAR DYSTROPHY, TARDIVE ;;TMD;; TARDIVE TIBIAL MUSCULAR DYSTROPHY;; UDD MYOPATHY	KH.L18.26	-	AC113990.10;HNRNPM;Hnrnpm;Hrp59;MYEF2;Myef2;	CBWU16465.5p	XABT125590.5p	XABT75304.3p	CBWU16465.3p	XABT125590.3p
ENSG00000099783	HNRNPM	1360	603689	HEREDITARY MYOPATHY WITH EARLY RESPIRATORY FAILURE; HMERF ;;MYOPATHY, PROXIMAL, WITH EARLY RESPIRATORY MUSCLE INVOLVEMENT; MPRM;; EDSTROM MYOPATHY	KH.L18.26	-	AC113990.10;HNRNPM;Hnrnpm;Hrp59;MYEF2;Myef2;	CBWU16465.5p	XABT125590.5p	XABT75304.3p	CBWU16465.3p	XABT125590.3p
ENSG00000099783	HNRNPM	1360	604145	CARDIOMYOPATHY, DILATED, 1G; CMD1G	KH.L18.26	-	AC113990.10;HNRNPM;Hnrnpm;Hrp59;MYEF2;Myef2;	CBWU16465.5p	XABT125590.5p	XABT75304.3p	CBWU16465.3p	XABT125590.3p
ENSG00000099783	HNRNPM	1360	608807	MUSCULAR DYSTROPHY, LIMB-GIRDLE, TYPE 2J; LGMD2J	KH.L18.26	-	AC113990.10;HNRNPM;Hnrnpm;Hrp59;MYEF2;Myef2;	CBWU16465.5p	XABT125590.5p	XABT75304.3p	CBWU16465.3p	XABT125590.3p
ENSG00000099783	HNRNPM	1360	608808	TRANSPOSITION OF THE GREAT ARTERIES, DEXTRO-LOOPED; DTGA ;;D-TGA	KH.L18.26	-	AC113990.10;HNRNPM;Hnrnpm;Hrp59;MYEF2;Myef2;	CBWU16465.5p	XABT125590.5p	XABT75304.3p	CBWU16465.3p	XABT125590.3p
ENSG00000106688	SLC1A1	1377	145500	HYPERTENSION, ESSENTIAL ;;EHT	KH.C8.716	excitatory amino acid transporter (sodium dependent); EAA	Eaat2;SLC1A1;Slc1a1;	CBWU16480.5p	CBWU19705.5p	XABT75321.5p	CBWU16480.3p	CBWU19705.3p
ENSG00000106688	SLC1A1	1377	203450	ALEXANDER DISEASE	KH.C8.716	excitatory amino acid transporter (sodium dependent); EAA	Eaat2;SLC1A1;Slc1a1;	CBWU16480.5p	CBWU19705.5p	XABT75321.5p	CBWU16480.3p	CBWU19705.3p
ENSG00000106688	SLC1A1	1377	245349	PYRUVATE DEHYDROGENASE E3-BINDING PROTEIN DEFICIENCY ;;LACTIC ACIDEMIA DUE TO DEFECT IN LIPOYL-CONTAINING COMPONENT X OF THE PYRUVATE DEHYDROGENASE COMPLEX	KH.C8.716	excitatory amino acid transporter (sodium dependent); EAA	Eaat2;SLC1A1;Slc1a1;	CBWU16480.5p	CBWU19705.5p	XABT75321.5p	CBWU16480.3p	CBWU19705.3p
ENSG00000106688	SLC1A1	1377	252010	MITOCHONDRIAL COMPLEX I DEFICIENCY ;;NADH:Q(1) OXIDOREDUCTASE DEFICIENCY;; NADH-COENZYME Q REDUCTASE DEFICIENCY;; MITOCHONDRIAL NADH DEHYDROGENASE COMPONENT OF COMPLEX I, DEFICIENCY OF	KH.C8.716	excitatory amino acid transporter (sodium dependent); EAA	Eaat2;SLC1A1;Slc1a1;	CBWU16480.5p	CBWU19705.5p	XABT75321.5p	CBWU16480.3p	CBWU19705.3p
ENSG00000106688	SLC1A1	1377	256000	LEIGH SYNDROME; LS ;;NECROTIZING ENCEPHALOPATHY, INFANTILE SUBACUTE, OF LEIGH; SNE LEIGH SYNDROME DUE TO MITOCHONDRIAL COMPLEX I DEFICIENCY, INCLUDED;; LEIGH SYNDROME DUE TO MITOCHONDRIAL COMPLEX II DEFICIENCY, INCLUDED;; LEIGH SYNDROME DUE TO MITOCHONDRIAL COMPLEX III DEFICIENCY, INCLUDED;; LEIGH SYNDROME DUE TO MITOCHONDRIAL COMPLEX IV DEFICIENCY, INCLUDED;; LEIGH SYNDROME DUE TO MITOCHONDRIAL …	KH.C8.716	excitatory amino acid transporter (sodium dependent); EAA	Eaat2;SLC1A1;Slc1a1;	CBWU16480.5p	CBWU19705.5p	XABT75321.5p	CBWU16480.3p	CBWU19705.3p
ENSG00000106688	SLC1A1	1377	607322	CHOLESTERYL ESTER TRANSFER PROTEIN DEFICIENCY ;;CETP DEFICIENCY	KH.C8.716	excitatory amino acid transporter (sodium dependent); EAA	Eaat2;SLC1A1;Slc1a1;	CBWU16480.5p	CBWU19705.5p	XABT75321.5p	CBWU16480.3p	CBWU19705.3p
ENSG00000188986	COBRA1	1127	214150	CEREBROOCULOFACIOSKELETAL SYNDROME 1; COFS1 ;;COFS SYNDROME;; PENA-SHOKEIR SYNDROME, TYPE II	KH.L147.9	-	CG32721;COBRA1;Cobra1;	CBWU16499.5p	XABT227622.5p	CBWU16499.3p	XABT227622.3p
ENSG00000188986	COBRA1	1127	216400	COCKAYNE SYNDROME, TYPE A; CSA ;;CKN1	KH.L147.9	-	CG32721;COBRA1;Cobra1;	CBWU16499.5p	XABT227622.5p	CBWU16499.3p	XABT227622.3p
ENSG00000188986	COBRA1	1127	601675	TRICHOTHIODYSTROPHY, PHOTOSENSITIVE; TTDP ICHTHYOSIFORM ERYTHRODERMA WITH HAIR ABNORMALITY AND MENTAL AND GROWTH RETARDATION, INCLUDED;; TAY SYNDROME, INCLUDED;; TRICHOTHIODYSTROPHY WITH CONGENITAL ICHTHYOSIS, INCLUDED;; ICHTHYOSIS, CONGENITAL, WITH TRICHOTHIODYSTROPHY, INCLUDED;; IBIDS SYNDROME, INCLUDED	KH.L147.9	-	CG32721;COBRA1;Cobra1;	CBWU16499.5p	XABT227622.5p	CBWU16499.3p	XABT227622.3p
ENSG00000132254	ARFIP2	711	300436	MENTAL RETARDATION, X-LINKED 46; MRX46	KH.L15.1	-	ARFIP1;ARFIP2;Arfip1;Arfip2;CG17184;	CBWU16617.5p	CBWU58602.5p	XABT192930.5p	CBWU96263.5p	CBWU58602.3p
ENSG00000132254	ARFIP2	711	300558	MENTAL RETARDATION, X-LINKED 30; MRX30 ;;MENTAL RETARDATION, X-LINKED 47; MRX47	KH.L15.1	-	ARFIP1;ARFIP2;Arfip1;Arfip2;CG17184;	CBWU16617.5p	CBWU58602.5p	XABT192930.5p	CBWU96263.5p	CBWU58602.3p
ENSG00000132254	ARFIP2	711	608203	NEUTROPHIL IMMUNODEFICIENCY SYNDROME	KH.L15.1	-	ARFIP1;ARFIP2;Arfip1;Arfip2;CG17184;	CBWU16617.5p	CBWU58602.5p	XABT192930.5p	CBWU96263.5p	CBWU58602.3p
ENSG00000111275	ALDH2	819	105830	ANGELMAN SYNDROME; AS ;;HAPPY PUPPET SYNDROME, FORMERLY ANGELMAN SYNDROME CHROMOSOME REGION, INCLUDED; ANCR, INCLUDED	KH.C3.903	-	ALDH1B1;ALDH2;Aldh;Aldh1b1;Aldh2;	CBWU16759.5p	XABT100048.5p	CBWU16759.3p	CBWU92026.3p	XABT100048.3p
ENSG00000137124	ALDH1B1	819	105830	ANGELMAN SYNDROME; AS ;;HAPPY PUPPET SYNDROME, FORMERLY ANGELMAN SYNDROME CHROMOSOME REGION, INCLUDED; ANCR, INCLUDED	KH.C3.903	-	ALDH1B1;ALDH2;Aldh;Aldh1b1;Aldh2;	CBWU16759.5p	XABT100048.5p	CBWU16759.3p	CBWU92026.3p	XABT100048.3p
ENSG00000111275	ALDH2	1465	105830	ANGELMAN SYNDROME; AS ;;HAPPY PUPPET SYNDROME, FORMERLY ANGELMAN SYNDROME CHROMOSOME REGION, INCLUDED; ANCR, INCLUDED	KH.C3.903	-	ALDH1B1;ALDH2;Aldh;Aldh1b1;Aldh2;	CBWU16759.5p	XABT100048.5p	CBWU16759.3p	CBWU92026.3p	XABT100048.3p
ENSG00000137124	ALDH1B1	1465	105830	ANGELMAN SYNDROME; AS ;;HAPPY PUPPET SYNDROME, FORMERLY ANGELMAN SYNDROME CHROMOSOME REGION, INCLUDED; ANCR, INCLUDED	KH.C3.903	-	ALDH1B1;ALDH2;Aldh;Aldh1b1;Aldh2;	CBWU16759.5p	XABT100048.5p	CBWU16759.3p	CBWU92026.3p	XABT100048.3p
ENSG00000111275	ALDH2	1465	139300	GYNECOMASTIA, HEREDITARY ;;GYNECOMASTIA, FAMILIAL, DUE TO INCREASED AROMATASE ACTIVITY, INCLUDED;; AROMATASE ACTIVITY, INCREASED, INCLUDED	KH.C3.903	-	ALDH1B1;ALDH2;Aldh;Aldh1b1;Aldh2;	CBWU16759.5p	XABT100048.5p	CBWU16759.3p	CBWU92026.3p	XABT100048.3p
ENSG00000137124	ALDH1B1	1465	139300	GYNECOMASTIA, HEREDITARY ;;GYNECOMASTIA, FAMILIAL, DUE TO INCREASED AROMATASE ACTIVITY, INCLUDED;; AROMATASE ACTIVITY, INCREASED, INCLUDED	KH.C3.903	-	ALDH1B1;ALDH2;Aldh;Aldh1b1;Aldh2;	CBWU16759.5p	XABT100048.5p	CBWU16759.3p	CBWU92026.3p	XABT100048.3p
ENSG00000111275	ALDH2	819	151623	LI-FRAUMENI SYNDROME 1; LFS1 ;;SARCOMA FAMILY SYNDROME OF LI AND FRAUMENI;; SBLA SYNDROME	KH.C3.903	-	ALDH1B1;ALDH2;Aldh;Aldh1b1;Aldh2;	CBWU16759.5p	XABT100048.5p	CBWU16759.3p	CBWU92026.3p	XABT100048.3p
ENSG00000137124	ALDH1B1	819	151623	LI-FRAUMENI SYNDROME 1; LFS1 ;;SARCOMA FAMILY SYNDROME OF LI AND FRAUMENI;; SBLA SYNDROME	KH.C3.903	-	ALDH1B1;ALDH2;Aldh;Aldh1b1;Aldh2;	CBWU16759.5p	XABT100048.5p	CBWU16759.3p	CBWU92026.3p	XABT100048.3p
ENSG00000111275	ALDH2	819	180849	RUBINSTEIN-TAYBI SYNDROME; RSTS ;;RUBINSTEIN SYNDROME;; BROAD THUMBS AND GREAT TOES, CHARACTERISTIC FACIES, AND MENTAL RETARDATION;; BROAD THUMB-HALLUX SYNDROME	KH.C3.903	-	ALDH1B1;ALDH2;Aldh;Aldh1b1;Aldh2;	CBWU16759.5p	XABT100048.5p	CBWU16759.3p	CBWU92026.3p	XABT100048.3p
ENSG00000137124	ALDH1B1	819	180849	RUBINSTEIN-TAYBI SYNDROME; RSTS ;;RUBINSTEIN SYNDROME;; BROAD THUMBS AND GREAT TOES, CHARACTERISTIC FACIES, AND MENTAL RETARDATION;; BROAD THUMB-HALLUX SYNDROME	KH.C3.903	-	ALDH1B1;ALDH2;Aldh;Aldh1b1;Aldh2;	CBWU16759.5p	XABT100048.5p	CBWU16759.3p	CBWU92026.3p	XABT100048.3p
ENSG00000111275	ALDH2	1465	227650	FANCONI ANEMIA; FA FANCONI ANEMIA, ESTREN-DAMESHEK VARIANT, INCLUDED;; ESTREN-DAMESHEK VARIANT OF FANCONI ANEMIA, INCLUDED;; ESTREN-DAMESHEK VARIANT OF FANCONI PANCYTOPENIA, INCLUDED	KH.C3.903	-	ALDH1B1;ALDH2;Aldh;Aldh1b1;Aldh2;	CBWU16759.5p	XABT100048.5p	CBWU16759.3p	CBWU92026.3p	XABT100048.3p
ENSG00000137124	ALDH1B1	1465	227650	FANCONI ANEMIA; FA FANCONI ANEMIA, ESTREN-DAMESHEK VARIANT, INCLUDED;; ESTREN-DAMESHEK VARIANT OF FANCONI ANEMIA, INCLUDED;; ESTREN-DAMESHEK VARIANT OF FANCONI PANCYTOPENIA, INCLUDED	KH.C3.903	-	ALDH1B1;ALDH2;Aldh;Aldh1b1;Aldh2;	CBWU16759.5p	XABT100048.5p	CBWU16759.3p	CBWU92026.3p	XABT100048.3p
ENSG00000111275	ALDH2	1465	231300	GLAUCOMA 3, PRIMARY CONGENITAL, A; GLC3A ;;GLAUCOMA, CONGENITAL; GLC3;; BUPHTHALMOS	KH.C3.903	-	ALDH1B1;ALDH2;Aldh;Aldh1b1;Aldh2;	CBWU16759.5p	XABT100048.5p	CBWU16759.3p	CBWU92026.3p	XABT100048.3p
ENSG00000137124	ALDH1B1	1465	231300	GLAUCOMA 3, PRIMARY CONGENITAL, A; GLC3A ;;GLAUCOMA, CONGENITAL; GLC3;; BUPHTHALMOS	KH.C3.903	-	ALDH1B1;ALDH2;Aldh;Aldh1b1;Aldh2;	CBWU16759.5p	XABT100048.5p	CBWU16759.3p	CBWU92026.3p	XABT100048.3p
ENSG00000111275	ALDH2	819	260500	PAPILLOMA OF CHOROID PLEXUS ;;CHOROID PLEXUS PAPILLOMA	KH.C3.903	-	ALDH1B1;ALDH2;Aldh;Aldh1b1;Aldh2;	CBWU16759.5p	XABT100048.5p	CBWU16759.3p	CBWU92026.3p	XABT100048.3p
ENSG00000137124	ALDH1B1	819	260500	PAPILLOMA OF CHOROID PLEXUS ;;CHOROID PLEXUS PAPILLOMA	KH.C3.903	-	ALDH1B1;ALDH2;Aldh;Aldh1b1;Aldh2;	CBWU16759.5p	XABT100048.5p	CBWU16759.3p	CBWU92026.3p	XABT100048.3p
ENSG00000111275	ALDH2	477	270200	SJOGREN-LARSSON SYNDROME; SLS ;;ICHTHYOSIS, SPASTIC NEUROLOGIC DISORDER, AND OLIGOPHRENIA;; FATTY ALCOHOL:NAD+ OXIDOREDUCTASE DEFICIENCY;; FATTY ALDEHYDE DEHYDROGENASE DEFICIENCY;; FALDH DEFICIENCY	KH.C3.903	-	ALDH1B1;ALDH2;Aldh;Aldh1b1;Aldh2;	CBWU16759.5p	XABT100048.5p	CBWU16759.3p	CBWU92026.3p	XABT100048.3p
ENSG00000111275	ALDH2	1465	270200	SJOGREN-LARSSON SYNDROME; SLS ;;ICHTHYOSIS, SPASTIC NEUROLOGIC DISORDER, AND OLIGOPHRENIA;; FATTY ALCOHOL:NAD+ OXIDOREDUCTASE DEFICIENCY;; FATTY ALDEHYDE DEHYDROGENASE DEFICIENCY;; FALDH DEFICIENCY	KH.C3.903	-	ALDH1B1;ALDH2;Aldh;Aldh1b1;Aldh2;	CBWU16759.5p	XABT100048.5p	CBWU16759.3p	CBWU92026.3p	XABT100048.3p
ENSG00000137124	ALDH1B1	1465	270200	SJOGREN-LARSSON SYNDROME; SLS ;;ICHTHYOSIS, SPASTIC NEUROLOGIC DISORDER, AND OLIGOPHRENIA;; FATTY ALCOHOL:NAD+ OXIDOREDUCTASE DEFICIENCY;; FATTY ALDEHYDE DEHYDROGENASE DEFICIENCY;; FALDH DEFICIENCY	KH.C3.903	-	ALDH1B1;ALDH2;Aldh;Aldh1b1;Aldh2;	CBWU16759.5p	XABT100048.5p	CBWU16759.3p	CBWU92026.3p	XABT100048.3p
ENSG00000111275	ALDH2	819	275355	SQUAMOUS CELL CARCINOMA, HEAD AND NECK; HNSCC	KH.C3.903	-	ALDH1B1;ALDH2;Aldh;Aldh1b1;Aldh2;	CBWU16759.5p	XABT100048.5p	CBWU16759.3p	CBWU92026.3p	XABT100048.3p
ENSG00000137124	ALDH1B1	819	275355	SQUAMOUS CELL CARCINOMA, HEAD AND NECK; HNSCC	KH.C3.903	-	ALDH1B1;ALDH2;Aldh;Aldh1b1;Aldh2;	CBWU16759.5p	XABT100048.5p	CBWU16759.3p	CBWU92026.3p	XABT100048.3p
ENSG00000111275	ALDH2	477	300000	OPITZ SYNDROME ;;OS;; OPITZ G/BBB SYNDROME, X-LINKED;; OPITZ SYNDROME, X-LINKED; OSX;; OPITZ-G SYNDROME, TYPE I; OGS1;; OPITZ BBBG SYNDROME, TYPE I; BBBG1;; OPITZ G/BBB SYNDROME, TYPE I	KH.C3.903	-	ALDH1B1;ALDH2;Aldh;Aldh1b1;Aldh2;	CBWU16759.5p	XABT100048.5p	CBWU16759.3p	CBWU92026.3p	XABT100048.3p
ENSG00000111275	ALDH2	1465	300000	OPITZ SYNDROME ;;OS;; OPITZ G/BBB SYNDROME, X-LINKED;; OPITZ SYNDROME, X-LINKED; OSX;; OPITZ-G SYNDROME, TYPE I; OGS1;; OPITZ BBBG SYNDROME, TYPE I; BBBG1;; OPITZ G/BBB SYNDROME, TYPE I	KH.C3.903	-	ALDH1B1;ALDH2;Aldh;Aldh1b1;Aldh2;	CBWU16759.5p	XABT100048.5p	CBWU16759.3p	CBWU92026.3p	XABT100048.3p
ENSG00000137124	ALDH1B1	1465	300000	OPITZ SYNDROME ;;OS;; OPITZ G/BBB SYNDROME, X-LINKED;; OPITZ SYNDROME, X-LINKED; OSX;; OPITZ-G SYNDROME, TYPE I; OGS1;; OPITZ BBBG SYNDROME, TYPE I; BBBG1;; OPITZ G/BBB SYNDROME, TYPE I	KH.C3.903	-	ALDH1B1;ALDH2;Aldh;Aldh1b1;Aldh2;	CBWU16759.5p	XABT100048.5p	CBWU16759.3p	CBWU92026.3p	XABT100048.3p
ENSG00000111275	ALDH2	819	300068	ANDROGEN INSENSITIVITY SYNDROME; AIS ;;TESTICULAR FEMINIZATION SYNDROME; TFM;; ANDROGEN RECEPTOR DEFICIENCY;; AR DEFICIENCY;; DIHYDROTESTOSTERONE RECEPTOR DEFICIENCY;; DHTR DEFICIENCY	KH.C3.903	-	ALDH1B1;ALDH2;Aldh;Aldh1b1;Aldh2;	CBWU16759.5p	XABT100048.5p	CBWU16759.3p	CBWU92026.3p	XABT100048.3p
ENSG00000137124	ALDH1B1	819	300068	ANDROGEN INSENSITIVITY SYNDROME; AIS ;;TESTICULAR FEMINIZATION SYNDROME; TFM;; ANDROGEN RECEPTOR DEFICIENCY;; AR DEFICIENCY;; DIHYDROTESTOSTERONE RECEPTOR DEFICIENCY;; DHTR DEFICIENCY	KH.C3.903	-	ALDH1B1;ALDH2;Aldh;Aldh1b1;Aldh2;	CBWU16759.5p	XABT100048.5p	CBWU16759.3p	CBWU92026.3p	XABT100048.3p
ENSG00000111275	ALDH2	477	307030	HYPERGLYCEROLEMIA ;;GLYCEROL KINASE DEFICIENCY;; GK DEFICIENCY; GKD;; GK1 DEFICIENCY	KH.C3.903	-	ALDH1B1;ALDH2;Aldh;Aldh1b1;Aldh2;	CBWU16759.5p	XABT100048.5p	CBWU16759.3p	CBWU92026.3p	XABT100048.3p
ENSG00000111275	ALDH2	1465	307030	HYPERGLYCEROLEMIA ;;GLYCEROL KINASE DEFICIENCY;; GK DEFICIENCY; GKD;; GK1 DEFICIENCY	KH.C3.903	-	ALDH1B1;ALDH2;Aldh;Aldh1b1;Aldh2;	CBWU16759.5p	XABT100048.5p	CBWU16759.3p	CBWU92026.3p	XABT100048.3p
ENSG00000137124	ALDH1B1	1465	307030	HYPERGLYCEROLEMIA ;;GLYCEROL KINASE DEFICIENCY;; GK DEFICIENCY; GKD;; GK1 DEFICIENCY	KH.C3.903	-	ALDH1B1;ALDH2;Aldh;Aldh1b1;Aldh2;	CBWU16759.5p	XABT100048.5p	CBWU16759.3p	CBWU92026.3p	XABT100048.3p
ENSG00000111275	ALDH2	819	308370	INFERTILE MALE SYNDROME ;;AZOOSPERMIA OR SEVERE OLIGOSPERMIA IN OTHERWISE NORMAL MEN DUE TO ANDROGEN INSENSITIVITY	KH.C3.903	-	ALDH1B1;ALDH2;Aldh;Aldh1b1;Aldh2;	CBWU16759.5p	XABT100048.5p	CBWU16759.3p	CBWU92026.3p	XABT100048.3p
ENSG00000137124	ALDH1B1	819	308370	INFERTILE MALE SYNDROME ;;AZOOSPERMIA OR SEVERE OLIGOSPERMIA IN OTHERWISE NORMAL MEN DUE TO ANDROGEN INSENSITIVITY	KH.C3.903	-	ALDH1B1;ALDH2;Aldh;Aldh1b1;Aldh2;	CBWU16759.5p	XABT100048.5p	CBWU16759.3p	CBWU92026.3p	XABT100048.3p
ENSG00000111275	ALDH2	819	312300	REIFENSTEIN SYNDROME ;;ANDROGEN INSENSITIVITY, PARTIAL	KH.C3.903	-	ALDH1B1;ALDH2;Aldh;Aldh1b1;Aldh2;	CBWU16759.5p	XABT100048.5p	CBWU16759.3p	CBWU92026.3p	XABT100048.3p
ENSG00000137124	ALDH1B1	819	312300	REIFENSTEIN SYNDROME ;;ANDROGEN INSENSITIVITY, PARTIAL	KH.C3.903	-	ALDH1B1;ALDH2;Aldh;Aldh1b1;Aldh2;	CBWU16759.5p	XABT100048.5p	CBWU16759.3p	CBWU92026.3p	XABT100048.3p
ENSG00000111275	ALDH2	819	313200	SPINAL AND BULBAR MUSCULAR ATROPHY, X-LINKED 1; SMAX1 ;;SPINAL AND BULBAR MUSCULAR ATROPHY; SBMA;; KENNEDY DISEASE; KD;; KENNEDY SPINAL AND BULBAR MUSCULAR ATROPHY;; BULBOSPINAL MUSCULAR ATROPHY, X-LINKED;; BULBOSPINAL NEURONOPATHY, X-LINKED RECESSIVE; XBSN SPINAL MUSCULAR ATROPHY, BENIGN, WITH HYPERTROPHY OF CALVES, INCLUDED	KH.C3.903	-	ALDH1B1;ALDH2;Aldh;Aldh1b1;Aldh2;	CBWU16759.5p	XABT100048.5p	CBWU16759.3p	CBWU92026.3p	XABT100048.3p
ENSG00000137124	ALDH1B1	819	313200	SPINAL AND BULBAR MUSCULAR ATROPHY, X-LINKED 1; SMAX1 ;;SPINAL AND BULBAR MUSCULAR ATROPHY; SBMA;; KENNEDY DISEASE; KD;; KENNEDY SPINAL AND BULBAR MUSCULAR ATROPHY;; BULBOSPINAL MUSCULAR ATROPHY, X-LINKED;; BULBOSPINAL NEURONOPATHY, X-LINKED RECESSIVE; XBSN SPINAL MUSCULAR ATROPHY, BENIGN, WITH HYPERTROPHY OF CALVES, INCLUDED	KH.C3.903	-	ALDH1B1;ALDH2;Aldh;Aldh1b1;Aldh2;	CBWU16759.5p	XABT100048.5p	CBWU16759.3p	CBWU92026.3p	XABT100048.3p
ENSG00000111275	ALDH2	1465	604229	PETERS ANOMALY	KH.C3.903	-	ALDH1B1;ALDH2;Aldh;Aldh1b1;Aldh2;	CBWU16759.5p	XABT100048.5p	CBWU16759.3p	CBWU92026.3p	XABT100048.3p
ENSG00000137124	ALDH1B1	1465	604229	PETERS ANOMALY	KH.C3.903	-	ALDH1B1;ALDH2;Aldh;Aldh1b1;Aldh2;	CBWU16759.5p	XABT100048.5p	CBWU16759.3p	CBWU92026.3p	XABT100048.3p
ENSG00000111275	ALDH2	1465	608902	DRUG METABOLISM, POOR, CYP2D6-RELATED DRUG METABOLISM, ULTRARAPID, CYP2D6-RELATED, INCLUDED;; DEBRISOQUINE, POOR METABOLISM OF, INCLUDED;; DEBRISOQUINE, ULTRARAPID METABOLISM OF, INCLUDED;; SPARTEINE, POOR METABOLISM OF, INCLUDED;; NORTRIPTYLINE, POOR METABOLISM OF, INCLUDED;; CODEINE, ULTRARAPID METABOLISM OF, INCLUDED	KH.C3.903	-	ALDH1B1;ALDH2;Aldh;Aldh1b1;Aldh2;	CBWU16759.5p	XABT100048.5p	CBWU16759.3p	CBWU92026.3p	XABT100048.3p
ENSG00000137124	ALDH1B1	1465	608902	DRUG METABOLISM, POOR, CYP2D6-RELATED DRUG METABOLISM, ULTRARAPID, CYP2D6-RELATED, INCLUDED;; DEBRISOQUINE, POOR METABOLISM OF, INCLUDED;; DEBRISOQUINE, ULTRARAPID METABOLISM OF, INCLUDED;; SPARTEINE, POOR METABOLISM OF, INCLUDED;; NORTRIPTYLINE, POOR METABOLISM OF, INCLUDED;; CODEINE, ULTRARAPID METABOLISM OF, INCLUDED	KH.C3.903	-	ALDH1B1;ALDH2;Aldh;Aldh1b1;Aldh2;	CBWU16759.5p	XABT100048.5p	CBWU16759.3p	CBWU92026.3p	XABT100048.3p
ENSG00000111275	ALDH2	1465	609535	DRUG METABOLISM, POOR, CYP2C19-RELATED MEPHENYTOIN, POOR METABOLISM OF, INCLUDED;; OPREMAZOLE, POOR METABOLISM OF, INCLUDED;; PROGUANIL, POOR METABOLISM OF, INCLUDED	KH.C3.903	-	ALDH1B1;ALDH2;Aldh;Aldh1b1;Aldh2;	CBWU16759.5p	XABT100048.5p	CBWU16759.3p	CBWU92026.3p	XABT100048.3p
ENSG00000137124	ALDH1B1	1465	609535	DRUG METABOLISM, POOR, CYP2C19-RELATED MEPHENYTOIN, POOR METABOLISM OF, INCLUDED;; OPREMAZOLE, POOR METABOLISM OF, INCLUDED;; PROGUANIL, POOR METABOLISM OF, INCLUDED	KH.C3.903	-	ALDH1B1;ALDH2;Aldh;Aldh1b1;Aldh2;	CBWU16759.5p	XABT100048.5p	CBWU16759.3p	CBWU92026.3p	XABT100048.3p
ENSG00000175054	ATR	44	114480	BREAST CANCER ;;BREAST CANCER, FAMILIAL BREAST CANCER, FAMILIAL MALE, INCLUDED	KH.C2.173	-	ATR;Atr;mei-41;	CBWU16867.5p	XABT130446.5p	XABT92920.5p	CBWU16867.3p	XABT130446.3p
ENSG00000175054	ATR	1385	114480	BREAST CANCER ;;BREAST CANCER, FAMILIAL BREAST CANCER, FAMILIAL MALE, INCLUDED	KH.C2.173	-	ATR;Atr;mei-41;	CBWU16867.5p	XABT130446.5p	XABT92920.5p	CBWU16867.3p	XABT130446.3p
ENSG00000175054	ATR	44	151623	LI-FRAUMENI SYNDROME 1; LFS1 ;;SARCOMA FAMILY SYNDROME OF LI AND FRAUMENI;; SBLA SYNDROME	KH.C2.173	-	ATR;Atr;mei-41;	CBWU16867.5p	XABT130446.5p	XABT92920.5p	CBWU16867.3p	XABT130446.3p
ENSG00000175054	ATR	1385	210600	SECKEL SYNDROME 1 ;;SCKL1;; SCKL;; BIRD-HEADED DWARFISM;; SECKEL-TYPE DWARFISM;; NANOCEPHALIC DWARFISM;; MICROCEPHALIC PRIMORDIAL DWARFISM I	KH.C2.173	-	ATR;Atr;mei-41;	CBWU16867.5p	XABT130446.5p	XABT92920.5p	CBWU16867.3p	XABT130446.3p
ENSG00000175054	ATR	44	608089	ENDOMETRIAL CANCER	KH.C2.173	-	ATR;Atr;mei-41;	CBWU16867.5p	XABT130446.5p	XABT92920.5p	CBWU16867.3p	XABT130446.3p
ENSG00000175054	ATR	1385	609265	LI-FRAUMENI SYNDROME 2; LFS2	KH.C2.173	-	ATR;Atr;mei-41;	CBWU16867.5p	XABT130446.5p	XABT92920.5p	CBWU16867.3p	XABT130446.3p
ENSG00000026025	VIM	1023	164200	OCULODENTODIGITAL DYSPLASIA; ODDD ;;ODD SYNDROME;; OCULODENTOOSSEOUS DYSPLASIA; ODOD	KH.C9.543	intermediate filament protein D2	-	CBWU1698.5p	CBWU60868.5p	CBWU1698.3p	CBWU60868.3p
ENSG00000026025	VIM	1023	186100	SYNDACTYLY, TYPE III ;;SDTY3;; RING AND LITTLE FINGER SYNDACTYLY;; SYNDACTYLY OF FINGERS IV AND V	KH.C9.543	intermediate filament protein D2	-	CBWU1698.5p	CBWU60868.5p	CBWU1698.3p	CBWU60868.3p
ENSG00000026025	VIM	1023	304400	DEAFNESS, CONDUCTIVE, WITH STAPES FIXATION ;;DEAFNESS 3, CONDUCTIVE, WITH STAPES FIXATION; DFN3;; PERILYMPHATIC GUSHER-DEAFNESS SYNDROME;; DEAFNESS, MIXED, WITH PERILYMPHATIC GUSHER;; NANCE DEAFNESS;; SENSORINEURAL DEAFNESS, PROFOUND, WITH OR WITHOUT A CONDUCTIVE COMPONENT, ASSOCIATED WITH A UNIQUE DEVELOPMENTAL ABNORMALITY OF THE EAR PERILYMPHATIC GUSHER DURING STAPES SURGERY, INCLUDED	KH.C9.543	intermediate filament protein D2	-	CBWU1698.5p	CBWU60868.5p	CBWU1698.3p	CBWU60868.3p
ENSG00000062485	CS	259	231670	GLUTARIC ACIDEMIA I ;;GLUTARIC ACIDURIA I;; GA I;; GLUTARYL-CoA DEHYDROGENASE DEFICIENCY	KH.L55.3	-	CS;Cs;Csl;kdn;	CBWU16989.5p	CBWU76596.5p	CBWU16989.3p	CBWU76596.3p
ENSG00000062485	CS	259	248600	MAPLE SYRUP URINE DISEASE ;;MSUD;; BRANCHED-CHAIN KETOACIDURIA;; BRANCHED-CHAIN ALPHA-KETO ACID DEHYDROGENASE DEFICIENCY;; BCKD DEFICIENCY;; KETO ACID DECARBOXYLASE DEFICIENCY MAPLE SYRUP URINE DISEASE, CLASSIC, INCLUDED;; MAPLE SYRUP URINE DISEASE, INTERMEDIATE, INCLUDED;; MAPLE SYRUP URINE DISEASE, INTERMITTENT, INCLUDED;; MAPLE SYRUP URINE DISEASE, THIAMINE-RESPONSIVE, INCLUDED;; MAPLE SYRUP U…	KH.L55.3	-	CS;Cs;Csl;kdn;	CBWU16989.5p	CBWU76596.5p	CBWU16989.3p	CBWU76596.3p
ENSG00000062485	CS	259	312170	PYRUVATE DECARBOXYLASE DEFICIENCY ;;ATAXIA, INTERMITTENT, WITH ABNORMAL PYRUVATE METABOLISM;; PYRUVATE DEHYDROGENASE DEFICIENCY;; PDH DEFICIENCY;; ATAXIA, INTERMITTENT, WITH PYRUVATE DEHYDROGENASE, OR DECARBOXYLASE, DEFICIENCY;; ATAXIA WITH LACTIC ACIDOSIS I LACTIC ACIDEMIA, THIAMINE-RESPONSIVE, INCLUDED;; THIAMINE-RESPONSIVE LACTIC ACIDEMIA, INCLUDED;; PYRUVATE DEHYDROGENASE E1-ALPHA DEFICIENCY,…	KH.L55.3	-	CS;Cs;Csl;kdn;	CBWU16989.5p	CBWU76596.5p	CBWU16989.3p	CBWU76596.3p
ENSG00000175970	UNC119B	959	600919	SICK SINUS SYNDROME WITH BRADYCARDIA LONG QT SYNDROME 4, INCLUDED; LQT4, INCLUDED	KH.C4.811	Ci-Unc119	UNC119B;Unc119b;unc-119;	CBWU17069.5p	CBWU17069.3p
ENSG00000065978	YBX1	912	133239	ESOPHAGEAL CANCER ESOPHAGEAL SQUAMOUS CELL CARCINOMA, INCLUDED; ESCC, INCLUDED	KH.C1.264	Y-box protein 1/2/3	CSDA;Csda;E130201H02Rik;YBX1;YBX2;Ybx1;Ybx2;yps;	CBWU17116.5p	XABT214327.5p	CBWU17116.3p	XABT214327.3p
ENSG00000065978	YBX1	912	151623	LI-FRAUMENI SYNDROME 1; LFS1 ;;SARCOMA FAMILY SYNDROME OF LI AND FRAUMENI;; SBLA SYNDROME	KH.C1.264	Y-box protein 1/2/3	CSDA;Csda;E130201H02Rik;YBX1;YBX2;Ybx1;Ybx2;yps;	CBWU17116.5p	XABT214327.5p	CBWU17116.3p	XABT214327.3p
ENSG00000065978	YBX1	1360	154500	TREACHER COLLINS-FRANCESCHETTI SYNDROME; TCOF ;;TREACHER COLLINS SYNDROME; TCS;; MANDIBULOFACIAL DYSOSTOSIS; MFD1	KH.C1.264	Y-box protein 1/2/3	CSDA;Csda;E130201H02Rik;YBX1;YBX2;Ybx1;Ybx2;yps;	CBWU17116.5p	XABT214327.5p	CBWU17116.3p	XABT214327.3p
ENSG00000065978	YBX1	912	211980	LUNG CANCER ALVEOLAR CELL CARCINOMA, INCLUDED;; ADENOCARCINOMA OF LUNG, INCLUDED;; NONSMALL CELL LUNG CANCER, INCLUDED	KH.C1.264	Y-box protein 1/2/3	CSDA;Csda;E130201H02Rik;YBX1;YBX2;Ybx1;Ybx2;yps;	CBWU17116.5p	XABT214327.5p	CBWU17116.3p	XABT214327.3p
ENSG00000065978	YBX1	1360	253300	SPINAL MUSCULAR ATROPHY, TYPE I; SMA1 ;;SMA I;; SMA, INFANTILE ACUTE FORM;; MUSCULAR ATROPHY, INFANTILE;; WERDNIG-HOFFMANN DISEASE	KH.C1.264	Y-box protein 1/2/3	CSDA;Csda;E130201H02Rik;YBX1;YBX2;Ybx1;Ybx2;yps;	CBWU17116.5p	XABT214327.5p	CBWU17116.3p	XABT214327.3p
ENSG00000065978	YBX1	1360	253400	SPINAL MUSCULAR ATROPHY, TYPE III; SMA3 ;;SMA III;; MUSCULAR ATROPHY, JUVENILE;; KUGELBERG-WELANDER SYNDROME; KWS;; SPINAL MUSCULAR ATROPHY, MILD CHILDHOOD AND ADOLESCENT FORM	KH.C1.264	Y-box protein 1/2/3	CSDA;Csda;E130201H02Rik;YBX1;YBX2;Ybx1;Ybx2;yps;	CBWU17116.5p	XABT214327.5p	CBWU17116.3p	XABT214327.3p
ENSG00000065978	YBX1	1360	253550	SPINAL MUSCULAR ATROPHY, TYPE II; SMA2 ;;SMA II;; MUSCULAR ATROPHY, SPINAL, INTERMEDIATE TYPE;; MUSCULAR ATROPHY, SPINAL, INFANTILE CHRONIC FORM	KH.C1.264	Y-box protein 1/2/3	CSDA;Csda;E130201H02Rik;YBX1;YBX2;Ybx1;Ybx2;yps;	CBWU17116.5p	XABT214327.5p	CBWU17116.3p	XABT214327.3p
ENSG00000065978	YBX1	912	260500	PAPILLOMA OF CHOROID PLEXUS ;;CHOROID PLEXUS PAPILLOMA	KH.C1.264	Y-box protein 1/2/3	CSDA;Csda;E130201H02Rik;YBX1;YBX2;Ybx1;Ybx2;yps;	CBWU17116.5p	XABT214327.5p	CBWU17116.3p	XABT214327.3p
ENSG00000065978	YBX1	912	275355	SQUAMOUS CELL CARCINOMA, HEAD AND NECK; HNSCC	KH.C1.264	Y-box protein 1/2/3	CSDA;Csda;E130201H02Rik;YBX1;YBX2;Ybx1;Ybx2;yps;	CBWU17116.5p	XABT214327.5p	CBWU17116.3p	XABT214327.3p
ENSG00000065978	YBX1	1360	600334	TIBIAL MUSCULAR DYSTROPHY, TARDIVE ;;TMD;; TARDIVE TIBIAL MUSCULAR DYSTROPHY;; UDD MYOPATHY	KH.C1.264	Y-box protein 1/2/3	CSDA;Csda;E130201H02Rik;YBX1;YBX2;Ybx1;Ybx2;yps;	CBWU17116.5p	XABT214327.5p	CBWU17116.3p	XABT214327.3p
ENSG00000065978	YBX1	1360	603689	HEREDITARY MYOPATHY WITH EARLY RESPIRATORY FAILURE; HMERF ;;MYOPATHY, PROXIMAL, WITH EARLY RESPIRATORY MUSCLE INVOLVEMENT; MPRM;; EDSTROM MYOPATHY	KH.C1.264	Y-box protein 1/2/3	CSDA;Csda;E130201H02Rik;YBX1;YBX2;Ybx1;Ybx2;yps;	CBWU17116.5p	XABT214327.5p	CBWU17116.3p	XABT214327.3p
ENSG00000065978	YBX1	1360	604145	CARDIOMYOPATHY, DILATED, 1G; CMD1G	KH.C1.264	Y-box protein 1/2/3	CSDA;Csda;E130201H02Rik;YBX1;YBX2;Ybx1;Ybx2;yps;	CBWU17116.5p	XABT214327.5p	CBWU17116.3p	XABT214327.3p
ENSG00000065978	YBX1	1360	608807	MUSCULAR DYSTROPHY, LIMB-GIRDLE, TYPE 2J; LGMD2J	KH.C1.264	Y-box protein 1/2/3	CSDA;Csda;E130201H02Rik;YBX1;YBX2;Ybx1;Ybx2;yps;	CBWU17116.5p	XABT214327.5p	CBWU17116.3p	XABT214327.3p
ENSG00000065978	YBX1	1360	608808	TRANSPOSITION OF THE GREAT ARTERIES, DEXTRO-LOOPED; DTGA ;;D-TGA	KH.C1.264	Y-box protein 1/2/3	CSDA;Csda;E130201H02Rik;YBX1;YBX2;Ybx1;Ybx2;yps;	CBWU17116.5p	XABT214327.5p	CBWU17116.3p	XABT214327.3p
ENSG00000145362	ANK2	959	600919	SICK SINUS SYNDROME WITH BRADYCARDIA LONG QT SYNDROME 4, INCLUDED; LQT4, INCLUDED	KH.C1.88	-	ANK2;ANK3;Ank1;Ank2;Ank3;	CBWU17232.5p	CBWU17232.3p	XABT76754.3p	XABT87429.3p
ENSG00000142453	CARM1	912	133239	ESOPHAGEAL CANCER ESOPHAGEAL SQUAMOUS CELL CARCINOMA, INCLUDED; ESCC, INCLUDED	KH.C5.598	-	Art4;CARM1;Carm1;	CBWU17458.5p	XABT129717.5p	CBWU17458.3p	XABT129717.3p
ENSG00000142453	CARM1	303	142946	HOLOPROSENCEPHALY 4; HPE4	KH.C5.598	-	Art4;CARM1;Carm1;	CBWU17458.5p	XABT129717.5p	CBWU17458.3p	XABT129717.3p
ENSG00000142453	CARM1	303	151623	LI-FRAUMENI SYNDROME 1; LFS1 ;;SARCOMA FAMILY SYNDROME OF LI AND FRAUMENI;; SBLA SYNDROME	KH.C5.598	-	Art4;CARM1;Carm1;	CBWU17458.5p	XABT129717.5p	CBWU17458.3p	XABT129717.3p
ENSG00000142453	CARM1	912	151623	LI-FRAUMENI SYNDROME 1; LFS1 ;;SARCOMA FAMILY SYNDROME OF LI AND FRAUMENI;; SBLA SYNDROME	KH.C5.598	-	Art4;CARM1;Carm1;	CBWU17458.5p	XABT129717.5p	CBWU17458.3p	XABT129717.3p
ENSG00000142453	CARM1	303	166600	OSTEOPETROSIS, AUTOSOMAL DOMINANT, TYPE II; OPTA2 ;;MARBLE BONES, AUTOSOMAL DOMINANT;; OSTEOSCLEROSIS FRAGILIS GENERALISATA;; ALBERS-SCHONBERG DISEASE, AUTOSOMAL DOMINANT	KH.C5.598	-	Art4;CARM1;Carm1;	CBWU17458.5p	XABT129717.5p	CBWU17458.3p	XABT129717.3p
ENSG00000142453	CARM1	303	180849	RUBINSTEIN-TAYBI SYNDROME; RSTS ;;RUBINSTEIN SYNDROME;; BROAD THUMBS AND GREAT TOES, CHARACTERISTIC FACIES, AND MENTAL RETARDATION;; BROAD THUMB-HALLUX SYNDROME	KH.C5.598	-	Art4;CARM1;Carm1;	CBWU17458.5p	XABT129717.5p	CBWU17458.3p	XABT129717.3p
ENSG00000142453	CARM1	912	211980	LUNG CANCER ALVEOLAR CELL CARCINOMA, INCLUDED;; ADENOCARCINOMA OF LUNG, INCLUDED;; NONSMALL CELL LUNG CANCER, INCLUDED	KH.C5.598	-	Art4;CARM1;Carm1;	CBWU17458.5p	XABT129717.5p	CBWU17458.3p	XABT129717.3p
ENSG00000142453	CARM1	303	245590	LARON SYNDROME, TYPE II ;;LARON SYNDROME DUE TO POSTRECEPTOR DEFECT;; LARON TYPE DWARFISM II; LTD2 GROWTH HORMONE INSENSITIVITY WITH IMMUNODEFICIENCY, INCLUDED	KH.C5.598	-	Art4;CARM1;Carm1;	CBWU17458.5p	XABT129717.5p	CBWU17458.3p	XABT129717.3p
ENSG00000142453	CARM1	912	260500	PAPILLOMA OF CHOROID PLEXUS ;;CHOROID PLEXUS PAPILLOMA	KH.C5.598	-	Art4;CARM1;Carm1;	CBWU17458.5p	XABT129717.5p	CBWU17458.3p	XABT129717.3p
ENSG00000142453	CARM1	912	275355	SQUAMOUS CELL CARCINOMA, HEAD AND NECK; HNSCC	KH.C5.598	-	Art4;CARM1;Carm1;	CBWU17458.5p	XABT129717.5p	CBWU17458.3p	XABT129717.3p
ENSG00000125952	MAX	587	145000	HYPERPARATHYROIDISM 1; HRPT1 ;;HYPERPARATHYROIDISM, FAMILIAL ISOLATED PRIMARY; FIHP PARATHYROID ADENOMA, FAMILIAL, INCLUDED	KH.C5.373	-	MAX;Max;	CBWU17468.5p	CBWU115397.5p	CBWU17468.3p	CBWU115397.3p
ENSG00000124383	MPHOSPH10	909	137760	GLAUCOMA, PRIMARY OPEN ANGLE; POAG GLAUCOMA 1, OPEN ANGLE, E, INCLUDED; GLC1E, INCLUDED;; GLAUCOMA, PRIMARY OPEN ANGLE, ADULT-ONSET, INCLUDED	KH.C1.172	-	CG13097;MPHOSPH10;Mphosph10;	CBWU17506.5p	CBWU113505.5p	XABT66802.5p	XABT77595.3p	CBWU17506.3p	CBWU113505.3p
ENSG00000124383	MPHOSPH10	909	604901	NORTH AMERICAN INDIAN CHILDHOOD CIRRHOSIS; NAIC	KH.C1.172	-	CG13097;MPHOSPH10;Mphosph10;	CBWU17506.5p	CBWU113505.5p	XABT66802.5p	XABT77595.3p	CBWU17506.3p	CBWU113505.3p
ENSG00000124383	MPHOSPH10	909	609887	GLAUCOMA 1, OPEN ANGLE, G; GLC1G	KH.C1.172	-	CG13097;MPHOSPH10;Mphosph10;	CBWU17506.5p	CBWU113505.5p	XABT66802.5p	XABT77595.3p	CBWU17506.3p	CBWU113505.3p
ENSG00000171759	PAH	1009	264070	HYPERPHENYLALANINEMIA WITH PRIMAPTERINURIA ;;HYPERPHENYLALANINEMIA DUE TO PTERIN-4-ALPHA-CARBINOLAMINE DEHYDRATASE DEFICIENCY;; PRIMAPTERINURIA;; CADH DEFICIENCY;; PCBD DEFICIENCY	KH.C2.545	phenylalanine hydroxylase	Hn;PAH;Pah;	CBWU17534.5p	CBWU79852.5p	CBWU17534.3p	CBWU79852.3p	XABT77673.3p
ENSG00000171759	PAH	1009	608323	CHARCOT-MARIE-TOOTH DISEASE, DOMINANT INTERMEDIATE C ;;CHARCOT-MARIE-TOOTH NEUROPATHY, DOMINANT INTERMEDIATE C; CMTDIC;; DI-CMTC	KH.C2.545	phenylalanine hydroxylase	Hn;PAH;Pah;	CBWU17534.5p	CBWU79852.5p	CBWU17534.3p	CBWU79852.3p	XABT77673.3p
ENSG00000158467	AHCYL2	1088	219500	CYSTATHIONINURIA ;;CYSTATHIONASE DEFICIENCY	KH.C8.144	-	AHCYL1;AHCYL2;Ahcy89E;Ahcyl1;Ahcyl2;CG9977;	CBWU17642.5p	XABT77808.5p	CBWU9712.5p	CBWU91849.5p	CBWU28199.5p	CBWU9712.3p	CBWU91849.3p	CBWU28199.3p
ENSG00000168710	AHCYL1	1088	219500	CYSTATHIONINURIA ;;CYSTATHIONASE DEFICIENCY	KH.C8.144	-	AHCYL1;AHCYL2;Ahcy89E;Ahcyl1;Ahcyl2;CG9977;	CBWU17642.5p	XABT77808.5p	CBWU9712.5p	CBWU91849.5p	CBWU28199.5p	CBWU9712.3p	CBWU91849.3p	CBWU28199.3p
ENSG00000158467	AHCYL2	568	229100	FORMIMINOTRANSFERASE DEFICIENCY ;;GLUTAMATE FORMIMINOTRANSFERASE DEFICIENCY;; FORMIMINOGLUTAMIC ACIDURIA;; FIGLU-URIA	KH.C8.144	-	AHCYL1;AHCYL2;Ahcy89E;Ahcyl1;Ahcyl2;CG9977;	CBWU17642.5p	XABT77808.5p	CBWU9712.5p	CBWU91849.5p	CBWU28199.5p	CBWU9712.3p	CBWU91849.3p	CBWU28199.3p
ENSG00000168710	AHCYL1	568	229100	FORMIMINOTRANSFERASE DEFICIENCY ;;GLUTAMATE FORMIMINOTRANSFERASE DEFICIENCY;; FORMIMINOGLUTAMIC ACIDURIA;; FIGLU-URIA	KH.C8.144	-	AHCYL1;AHCYL2;Ahcy89E;Ahcyl1;Ahcyl2;CG9977;	CBWU17642.5p	XABT77808.5p	CBWU9712.5p	CBWU91849.5p	CBWU28199.5p	CBWU9712.3p	CBWU91849.3p	CBWU28199.3p
ENSG00000158467	AHCYL2	568	250940	METHYLCOBALAMIN DEFICIENCY, cblG TYPE ;;HOMOCYSTINURIA-MEGALOBLASTIC ANEMIA DUE TO DEFECT IN COBALAMIN METABOLISM, cblG COMPLEMENTATION TYPE	KH.C8.144	-	AHCYL1;AHCYL2;Ahcy89E;Ahcyl1;Ahcyl2;CG9977;	CBWU17642.5p	XABT77808.5p	CBWU9712.5p	CBWU91849.5p	CBWU28199.5p	CBWU9712.3p	CBWU91849.3p	CBWU28199.3p
ENSG00000168710	AHCYL1	568	250940	METHYLCOBALAMIN DEFICIENCY, cblG TYPE ;;HOMOCYSTINURIA-MEGALOBLASTIC ANEMIA DUE TO DEFECT IN COBALAMIN METABOLISM, cblG COMPLEMENTATION TYPE	KH.C8.144	-	AHCYL1;AHCYL2;Ahcy89E;Ahcyl1;Ahcyl2;CG9977;	CBWU17642.5p	XABT77808.5p	CBWU9712.5p	CBWU91849.5p	CBWU28199.5p	CBWU9712.3p	CBWU91849.3p	CBWU28199.3p
ENSG00000158467	AHCYL2	1088	250940	METHYLCOBALAMIN DEFICIENCY, cblG TYPE ;;HOMOCYSTINURIA-MEGALOBLASTIC ANEMIA DUE TO DEFECT IN COBALAMIN METABOLISM, cblG COMPLEMENTATION TYPE	KH.C8.144	-	AHCYL1;AHCYL2;Ahcy89E;Ahcyl1;Ahcyl2;CG9977;	CBWU17642.5p	XABT77808.5p	CBWU9712.5p	CBWU91849.5p	CBWU28199.5p	CBWU9712.3p	CBWU91849.3p	CBWU28199.3p
ENSG00000168710	AHCYL1	1088	250940	METHYLCOBALAMIN DEFICIENCY, cblG TYPE ;;HOMOCYSTINURIA-MEGALOBLASTIC ANEMIA DUE TO DEFECT IN COBALAMIN METABOLISM, cblG COMPLEMENTATION TYPE	KH.C8.144	-	AHCYL1;AHCYL2;Ahcy89E;Ahcyl1;Ahcyl2;CG9977;	CBWU17642.5p	XABT77808.5p	CBWU9712.5p	CBWU91849.5p	CBWU28199.5p	CBWU9712.3p	CBWU91849.3p	CBWU28199.3p
ENSG00000158467	AHCYL2	1088	259900	HYPEROXALURIA, PRIMARY, TYPE I ;;HP1;; OXALOSIS I;; GLYCOLIC ACIDURIA;; ALANINE-GLYOXYLATE AMINOTRANSFERASE DEFICIENCY;; PEROXISOMAL ALANINE:GLYOXYLATE AMINOTRANSFERASE DEFICIENCY;; HEPATIC AGT DEFICIENCY;; SERINE:PYRUVATE AMINOTRANSFERASE DEFICIENCY	KH.C8.144	-	AHCYL1;AHCYL2;Ahcy89E;Ahcyl1;Ahcyl2;CG9977;	CBWU17642.5p	XABT77808.5p	CBWU9712.5p	CBWU91849.5p	CBWU28199.5p	CBWU9712.3p	CBWU91849.3p	CBWU28199.3p
ENSG00000168710	AHCYL1	1088	259900	HYPEROXALURIA, PRIMARY, TYPE I ;;HP1;; OXALOSIS I;; GLYCOLIC ACIDURIA;; ALANINE-GLYOXYLATE AMINOTRANSFERASE DEFICIENCY;; PEROXISOMAL ALANINE:GLYOXYLATE AMINOTRANSFERASE DEFICIENCY;; HEPATIC AGT DEFICIENCY;; SERINE:PYRUVATE AMINOTRANSFERASE DEFICIENCY	KH.C8.144	-	AHCYL1;AHCYL2;Ahcy89E;Ahcyl1;Ahcyl2;CG9977;	CBWU17642.5p	XABT77808.5p	CBWU9712.5p	CBWU91849.5p	CBWU28199.5p	CBWU9712.3p	CBWU91849.3p	CBWU28199.3p
ENSG00000158467	AHCYL2	568	605899	GLYCINE ENCEPHALOPATHY; GCE ;;HYPERGLYCINEMIA, NONKETOTIC; NKH HYPERGLYCINEMIA, TRANSIENT NEONATAL, INCLUDED; TNH, INCLUDED	KH.C8.144	-	AHCYL1;AHCYL2;Ahcy89E;Ahcyl1;Ahcyl2;CG9977;	CBWU17642.5p	XABT77808.5p	CBWU9712.5p	CBWU91849.5p	CBWU28199.5p	CBWU9712.3p	CBWU91849.3p	CBWU28199.3p
ENSG00000168710	AHCYL1	568	605899	GLYCINE ENCEPHALOPATHY; GCE ;;HYPERGLYCINEMIA, NONKETOTIC; NKH HYPERGLYCINEMIA, TRANSIENT NEONATAL, INCLUDED; TNH, INCLUDED	KH.C8.144	-	AHCYL1;AHCYL2;Ahcy89E;Ahcyl1;Ahcyl2;CG9977;	CBWU17642.5p	XABT77808.5p	CBWU9712.5p	CBWU91849.5p	CBWU28199.5p	CBWU9712.3p	CBWU91849.3p	CBWU28199.3p
ENSG00000183207	RUVBL2	451	300291	ECTODERMAL DYSPLASIA, HYPOHIDROTIC, WITH IMMUNE DEFICIENCY ;;HED-ID ECTODERMAL DYSPLASIA, ANHIDROTIC, WITH IMMUNE DEFICIENCY, INCLUDED;; EDA-ID, INCLUDED;; HYPER-IgM IMMUNODEFICIENCY, X-LINKED, WITH ECTODERMAL DYSPLASIA, HYPOHIDROTIC, INCLUDED;; XHM-ED, INCLUDED	KH.C5.467	-	RUVBL2;Ruvbl2;rept;	CBWU17905.5p	CBWU87521.5p	CBWU17905.3p	CBWU87521.3p
ENSG00000183207	RUVBL2	451	300301	ECTODERMAL DYSPLASIA, ANHIDROTIC, WITH IMMUNODEFICIENCY, OSTEOPETROSIS, AND LYMPHEDEMA; OLEDAID	KH.C5.467	-	RUVBL2;Ruvbl2;rept;	CBWU17905.5p	CBWU87521.5p	CBWU17905.3p	CBWU87521.3p
ENSG00000183207	RUVBL2	451	300584	IMMUNODEFICIENCY WITHOUT ANHIDROTIC ECTODERMAL DYSPLASIA ;;IMMUNODEFICIENCY, ISOLATED;; IMMUNODEFICIENCY, PURE	KH.C5.467	-	RUVBL2;Ruvbl2;rept;	CBWU17905.5p	CBWU87521.5p	CBWU17905.3p	CBWU87521.3p
ENSG00000183207	RUVBL2	451	308300	INCONTINENTIA PIGMENTI; IP ;;INCONTINENTIA PIGMENTI, FAMILIAL MALE-LETHAL TYPE;; BLOCH-SULZBERGER SYNDROME;; INCONTINENTIA PIGMENTI, TYPE II, FORMERLY; IP2, FORMERLY	KH.C5.467	-	RUVBL2;Ruvbl2;rept;	CBWU17905.5p	CBWU87521.5p	CBWU17905.3p	CBWU87521.3p
ENSG00000101152	DNAJC5	3	219700	CYSTIC FIBROSIS; CF ;;MUCOVISCIDOSIS	KH.C2.944	-	Csp;DNAJC5;DNAJC5B;Dnajc5;Dnajc5b;	CBWU17966.5p	XABT78368.5p	CBWU79930.5p	CBWU17966.3p	CBWU79930.3p
ENSG00000101152	DNAJC5	3	241200	BARTTER SYNDROME, ANTENATAL, TYPE 2 ;;HYPOKALEMIC ALKALOSIS WITH HYPERCALCIURIA, ANTENATAL, 2;; HYPERPROSTAGLANDIN E SYNDROME 2	KH.C2.944	-	Csp;DNAJC5;DNAJC5B;Dnajc5;Dnajc5b;	CBWU17966.5p	XABT78368.5p	CBWU79930.5p	CBWU17966.3p	CBWU79930.3p
ENSG00000101152	DNAJC5	3	277180	VAS DEFERENS, CONGENITAL BILATERAL APLASIA OF; CBAVD ;;CAVD	KH.C2.944	-	Csp;DNAJC5;DNAJC5B;Dnajc5;Dnajc5b;	CBWU17966.5p	XABT78368.5p	CBWU79930.5p	CBWU17966.3p	CBWU79930.3p
ENSG00000166225	FRS2	1178	142623	HIRSCHSPRUNG DISEASE ;;HSCR;; HIRSCHSPRUNG DISEASE 1; HSCR1;; MEGACOLON, AGANGLIONIC; MGC	KH.C14.464	-	FRS2;FRS3;Frs2;Frs3;	CBWU18038.5p	XABT174760.5p	XABT174760.3p
ENSG00000166225	FRS2	1178	155240	THYROID CARCINOMA, FAMILIAL MEDULLARY; MTC ;;FMTC;; MTC1	KH.C14.464	-	FRS2;FRS3;Frs2;Frs3;	CBWU18038.5p	XABT174760.5p	XABT174760.3p
ENSG00000166225	FRS2	1178	162300	MULTIPLE ENDOCRINE NEOPLASIA, TYPE IIB; MEN2B ;;MEN IIB;; NEUROMATA, MUCOSAL, WITH ENDOCRINE TUMORS;; MUCOSAL NEUROMA SYNDROME;; MULTIPLE ENDOCRINE NEOPLASIA, TYPE III, FORMERLY; MEN3, FORMERLY;; WAGENMANN-FROBOESE SYNDROME GANGLIONEUROMATOSIS OF THE ALIMENTARY TRACT, INCLUDED	KH.C14.464	-	FRS2;FRS3;Frs2;Frs3;	CBWU18038.5p	XABT174760.5p	XABT174760.3p
ENSG00000166225	FRS2	1178	171400	MULTIPLE ENDOCRINE NEOPLASIA, TYPE IIA; MEN2A ;;PHEOCHROMOCYTOMA AND AMYLOID-PRODUCING MEDULLARY THYROID CARCINOMA;; PTC SYNDROME;; SIPPLE SYNDROME THYROID CARCINOMA, FAMILIAL MEDULLARY, INCLUDED	KH.C14.464	-	FRS2;FRS3;Frs2;Frs3;	CBWU18038.5p	XABT174760.5p	XABT174760.3p
ENSG00000166225	FRS2	1178	188550	THYROID CARCINOMA, PAPILLARY ;;PAPILLARY CARCINOMA OF THYROID; PACT; PTC; TPC;; FAMILIAL NONMEDULLARY THYROID CANCER; FNMTC;; NONMEDULLARY THYROID CARCINOMA; NMTC	KH.C14.464	-	FRS2;FRS3;Frs2;Frs3;	CBWU18038.5p	XABT174760.5p	XABT174760.3p
ENSG00000166225	FRS2	1178	209880	AUTONOMIC CONTROL, CONGENITAL FAILURE OF ;;ONDINE CURSE, CONGENITAL;; CENTRAL HYPOVENTILATION SYNDROME, CONGENITAL; CCHS ONDINE-HIRSCHSPRUNG DISEASE, INCLUDED; OHD, INCLUDED;; CCHS WITH HIRSCHSPRUNG DISEASE, INCLUDED;; HADDAD SYNDROME, INCLUDED	KH.C14.464	-	FRS2;FRS3;Frs2;Frs3;	CBWU18038.5p	XABT174760.5p	XABT174760.3p
ENSG00000183010	PYCR1	176	227300	FACTOR V AND FACTOR VIII, COMBINED DEFICIENCY OF; F5F8D ;;FAMILIAL MULTIPLE COAGULATION FACTOR DEFICIENCY I; FMFD I; FMFD1;; MULTIPLE COAGULATION FACTOR DEFICIENCY I; MCFD1	KH.L37.15	-	AC145207.1-208;CG5840;PYCR1;PYCR2;Pycr1;Pycr2;	CBWU1819.5p	CBWU100696.5p	CBWU100696.3p
ENSG00000183010	PYCR1	680	234200	PANTOTHENATE KINASE-ASSOCIATED NEURODEGENERATION; PKAN ;;NEUROAXONAL DYSTROPHY, JUVENILE-ONSET;; HALLERVORDEN-SPATZ DISEASE	KH.L37.15	-	AC145207.1-208;CG5840;PYCR1;PYCR2;Pycr1;Pycr2;	CBWU1819.5p	CBWU100696.5p	CBWU100696.3p
ENSG00000183010	PYCR1	680	607236	HYPOPREBETALIPOPROTEINEMIA, ACANTHOCYTOSIS, RETINITIS PIGMENTOSA, AND PALLIDAL DEGENERATION ;;HARP SYNDROME	KH.L37.15	-	AC145207.1-208;CG5840;PYCR1;PYCR2;Pycr1;Pycr2;	CBWU1819.5p	CBWU100696.5p	CBWU100696.3p
ENSG00000104419	NDRG1	363	601455	CHARCOT-MARIE-TOOTH DISEASE, TYPE 4D; CMT4D ;;NEUROPATHY, HEREDITARY MOTOR AND SENSORY, LOM TYPE; HMSNL;; CHARCOT-MARIE-TOOTH DISEASE, DEMYELINATING, AUTOSOMAL RECESSIVE, TYPE 4D;; CHARCOT-MARIE-TOOTH NEUROPATHY, TYPE 4D;; HMSN4D	KH.C11.483	-	MESK2;NDRG1;NDRG2;NDRG3;NDRG4;Ndrg1;Ndrg2;Ndrg3;Ndrg4;	CBWU18340.5p	CBWU103779.5p	CBWU103779.3p
ENSG00000130656	HBZ	1432	603903	SICKLE CELL ANEMIA	KH.L116.94	-	AC157554.7;CYGB;Cygb;HBA1;HBA2;HBB;HBE1;HBG1;HBG2;HBZ;Hba-x;Hbb-bh1;Hbb-y;MB;Z84721.1;glob1;	CBWU1839.5p	CBWU1839.3p
ENSG00000188536	HBA2	1432	603903	SICKLE CELL ANEMIA	KH.L116.94	-	AC157554.7;CYGB;Cygb;HBA1;HBA2;HBB;HBE1;HBG1;HBG2;HBZ;Hba-x;Hbb-bh1;Hbb-y;MB;Z84721.1;glob1;	CBWU1839.5p	CBWU1839.3p
ENSG00000130312	MRPL34	739	601680	ARTHROGRYPOSIS, DISTAL, TYPE 2B; DA2B ;;ARTHROGRYPOSIS MULTIPLEX CONGENITA, DISTAL, TYPE 2B;; SHELDON-HALL SYNDROME; SHS;; FREEMAN-SHELDON SYNDROME VARIANT; FSSV;; ARTHROGRYPOSIS MULTIPLEX CONGENITA, DISTAL, TYPE II, WITH CRANIOFACIAL ABNORMALITIES	KH.C1.679	-	-	CBWU18450.5p	CBWU102027.5p	CBWU18450.3p	CBWU102027.3p
ENSG00000174827	PDZK1	746	123400	CREUTZFELDT-JAKOB DISEASE; CJD ;;CREUTZFELDT-JAKOB DISEASE, FAMILIAL CREUTZFELDT-JAKOB DISEASE, SPORADIC, INCLUDED; sCJD, INCLUDED;; CREUTZFELDT-JAKOB DISEASE, VARIANT, INCLUDED; vCJD, INCLUDED	KH.C10.93	-	BX537254.7;PDZK1;PDZK1P2;Pdzk1;	CBWU18485.3p
ENSG00000174827	PDZK1	746	137440	GERSTMANN-STRAUSSLER DISEASE; GSD ;;ENCEPHALOPATHY, SUBACUTE SPONGIFORM, GERSTMANN-STRAUSSLER TYPE;; GERSTMANN-STRAUSSLER-SCHEINKER DISEASE; GSSD;; CEREBELLAR ATAXIA, PROGRESSIVE DEMENTIA, AND AMYLOID DEPOSITS IN CNS;; AMYLOIDOSIS, CEREBRAL, WITH SPONGIFORM ENCEPHALOPATHY;; PRION DEMENTIA	KH.C10.93	-	BX537254.7;PDZK1;PDZK1P2;Pdzk1;	CBWU18485.3p
ENSG00000174827	PDZK1	746	203450	ALEXANDER DISEASE	KH.C10.93	-	BX537254.7;PDZK1;PDZK1P2;Pdzk1;	CBWU18485.3p
ENSG00000174827	PDZK1	746	245300	KURU, SUSCEPTIBILITY TO	KH.C10.93	-	BX537254.7;PDZK1;PDZK1P2;Pdzk1;	CBWU18485.3p
ENSG00000174827	PDZK1	746	600072	FATAL FAMILIAL INSOMNIA; FFI ;;INSOMNIA, FATAL FAMILIAL	KH.C10.93	-	BX537254.7;PDZK1;PDZK1P2;Pdzk1;	CBWU18485.3p
ENSG00000174827	PDZK1	746	603218	HUNTINGTON DISEASE-LIKE 1; HDL1 ;;HUNTINGTON-LIKE NEURODEGENERATIVE DISORDER 1; HLN1;; HUNTINGTON-LIKE NEURODEGENERATIVE DISORDER, AUTOSOMAL DOMINANT;; PRION DISEASE, EARLY-ONSET, WITH PROMINENT PSYCHIATRIC FEATURES	KH.C10.93	-	BX537254.7;PDZK1;PDZK1P2;Pdzk1;	CBWU18485.3p
ENSG00000174827	PDZK1	746	606688	SPONGIFORM ENCEPHALOPATHY WITH NEUROPSYCHIATRIC FEATURES	KH.C10.93	-	BX537254.7;PDZK1;PDZK1P2;Pdzk1;	CBWU18485.3p
ENSG00000143252	SDHC	934	115310	PARAGANGLIOMAS 4; PGL4 ;;CAROTID BODY TUMORS AND MULTIPLE EXTRAADRENAL PHEOCHROMOCYTOMAS;; PHEOCHROMOCYTOMA, EXTRAADRENAL, AND CERVICAL PARAGANGLIOMA;; PARAGANGLIOMAS, HEREDITARY EXTRAADRENAL;; PHEOCHROMOCYTOMA, FAMILIAL EXTRAADRENAL;; PARAGANGLIOMA, FAMILIAL MALIGNANT	KH.C12.470	-	CG6666;SDHC;Sdhc;	CBWU18735.5p	XABT149102.5p	CBWU18735.3p	XABT149102.3p
ENSG00000143252	SDHC	934	150800	LEIOMYOMA, HEREDITARY MULTIPLE, OF SKIN ;;MULTIPLE CUTANEOUS AND UTERINE LEIOMYOMATA 1; MCUL1;; LEIOMYOMA, MULTIPLE CUTANEOUS; MCL	KH.C12.470	-	CG6666;SDHC;Sdhc;	CBWU18735.5p	XABT149102.5p	CBWU18735.3p	XABT149102.3p
ENSG00000143252	SDHC	934	171300	PHEOCHROMOCYTOMA	KH.C12.470	-	CG6666;SDHC;Sdhc;	CBWU18735.5p	XABT149102.5p	CBWU18735.3p	XABT149102.3p
ENSG00000143252	SDHC	934	252011	MITOCHONDRIAL COMPLEX II DEFICIENCY ;;SUCCINATE CoQ REDUCTASE DEFICIENCY	KH.C12.470	-	CG6666;SDHC;Sdhc;	CBWU18735.5p	XABT149102.5p	CBWU18735.3p	XABT149102.3p
ENSG00000143252	SDHC	934	256000	LEIGH SYNDROME; LS ;;NECROTIZING ENCEPHALOPATHY, INFANTILE SUBACUTE, OF LEIGH; SNE LEIGH SYNDROME DUE TO MITOCHONDRIAL COMPLEX I DEFICIENCY, INCLUDED;; LEIGH SYNDROME DUE TO MITOCHONDRIAL COMPLEX II DEFICIENCY, INCLUDED;; LEIGH SYNDROME DUE TO MITOCHONDRIAL COMPLEX III DEFICIENCY, INCLUDED;; LEIGH SYNDROME DUE TO MITOCHONDRIAL COMPLEX IV DEFICIENCY, INCLUDED;; LEIGH SYNDROME DUE TO MITOCHONDRIAL …	KH.C12.470	-	CG6666;SDHC;Sdhc;	CBWU18735.5p	XABT149102.5p	CBWU18735.3p	XABT149102.3p
ENSG00000143252	SDHC	934	605373	PARAGANGLIOMAS 3; PGL3 ;;GLOMUS TUMORS, FAMILIAL, 3	KH.C12.470	-	CG6666;SDHC;Sdhc;	CBWU18735.5p	XABT149102.5p	CBWU18735.3p	XABT149102.3p
ENSG00000143252	SDHC	934	605839	LEIOMYOMATOSIS AND RENAL CELL CANCER, HEREDITARY ;;LRCC;; HEREDITARY LEIOMYOMATOSIS AND RENAL CELL CANCER; HLRCC	KH.C12.470	-	CG6666;SDHC;Sdhc;	CBWU18735.5p	XABT149102.5p	CBWU18735.3p	XABT149102.3p
ENSG00000143252	SDHC	934	606812	FUMARASE DEFICIENCY ;;FUMARIC ACIDURIA	KH.C12.470	-	CG6666;SDHC;Sdhc;	CBWU18735.5p	XABT149102.5p	CBWU18735.3p	XABT149102.3p
ENSG00000156873	PHKG2	348	232600	GLYCOGEN STORAGE DISEASE V ;;MCARDLE DISEASE;; MYOPHOSPHORYLASE DEFICIENCY;; MUSCLE GLYCOGEN PHOSPHORYLASE DEFICIENCY;; PYGM DEFICIENCY	KH.L87.11	-	PHKG1;PHKG2;PhKgamma;Phkg1;Phkg2;	CBWU1891.5p	XABT61180.5p
ENSG00000164776	PHKG1	348	232600	GLYCOGEN STORAGE DISEASE V ;;MCARDLE DISEASE;; MYOPHOSPHORYLASE DEFICIENCY;; MUSCLE GLYCOGEN PHOSPHORYLASE DEFICIENCY;; PYGM DEFICIENCY	KH.L87.11	-	PHKG1;PHKG2;PhKgamma;Phkg1;Phkg2;	CBWU1891.5p	XABT61180.5p
ENSG00000156873	PHKG2	348	261750	PHOSPHORYLASE KINASE DEFICIENCY OF LIVER AND MUSCLE, AUTOSOMAL RECESSIVE ;;GLYCOGENOSIS OF LIVER AND MUSCLE, AUTOSOMAL RECESSIVE	KH.L87.11	-	PHKG1;PHKG2;PhKgamma;Phkg1;Phkg2;	CBWU1891.5p	XABT61180.5p
ENSG00000164776	PHKG1	348	261750	PHOSPHORYLASE KINASE DEFICIENCY OF LIVER AND MUSCLE, AUTOSOMAL RECESSIVE ;;GLYCOGENOSIS OF LIVER AND MUSCLE, AUTOSOMAL RECESSIVE	KH.L87.11	-	PHKG1;PHKG2;PhKgamma;Phkg1;Phkg2;	CBWU1891.5p	XABT61180.5p
ENSG00000156873	PHKG2	348	300559	MUSCLE GLYCOGENOSIS, X-LINKED ;;MUSCLE PHOSPHORYLASE KINASE DEFICIENCY	KH.L87.11	-	PHKG1;PHKG2;PhKgamma;Phkg1;Phkg2;	CBWU1891.5p	XABT61180.5p
ENSG00000164776	PHKG1	348	300559	MUSCLE GLYCOGENOSIS, X-LINKED ;;MUSCLE PHOSPHORYLASE KINASE DEFICIENCY	KH.L87.11	-	PHKG1;PHKG2;PhKgamma;Phkg1;Phkg2;	CBWU1891.5p	XABT61180.5p
ENSG00000138175	ARL3	1082	243800	JOHANSON-BLIZZARD SYNDROME; JBS ;;NASAL ALAR HYPOPLASIA, HYPOTHYROIDISM, PANCREATIC ACHYLIA, AND CONGENITAL DEAFNESS	KH.L152.36	-	ARL3;Arl3;CG6560;	CBWU18913.5p	CBWU18913.3p	XABT165056.3p	XABT64625.3p
ENSG00000138175	ARL3	1082	600886	HYPERFERRITINEMIA-CATARACT SYNDROME ;;HYPERFERRITINEMIA, HEREDITARY, WITH CONGENITAL CATARACTS	KH.L152.36	-	ARL3;Arl3;CG6560;	CBWU18913.5p	CBWU18913.3p	XABT165056.3p	XABT64625.3p
ENSG00000138175	ARL3	1082	606159	BASAL GANGLIA DISEASE, ADULT-ONSET ;;NEUROFERRITINOPATHY	KH.L152.36	-	ARL3;Arl3;CG6560;	CBWU18913.5p	CBWU18913.3p	XABT165056.3p	XABT64625.3p
ENSG00000135925	WNT10A	1306	133780	EXUDATIVE VITREORETINOPATHY 1; EVR1 ;;EXUDATIVE VITREORETINOPATHY, FAMILIAL, AUTOSOMAL DOMINANT;; FEVR, AUTOSOMAL DOMINANT;; CRISWICK-SCHEPENS SYNDROME RETINOPATHY OF PREMATURITY, INCLUDED; ROP, INCLUDED	KH.L19.12	-	WNT10A;WNT10B;Wnt10a;Wnt10b;	CBWU18983.5p	XABT90967.5p	CBWU27042.5p	CBWU18983.3p	CBWU27042.3p
ENSG00000169884	WNT10B	1306	133780	EXUDATIVE VITREORETINOPATHY 1; EVR1 ;;EXUDATIVE VITREORETINOPATHY, FAMILIAL, AUTOSOMAL DOMINANT;; FEVR, AUTOSOMAL DOMINANT;; CRISWICK-SCHEPENS SYNDROME RETINOPATHY OF PREMATURITY, INCLUDED; ROP, INCLUDED	KH.L19.12	-	WNT10A;WNT10B;Wnt10a;Wnt10b;	CBWU18983.5p	XABT90967.5p	CBWU27042.5p	CBWU18983.3p	CBWU27042.3p
ENSG00000135925	WNT10A	1306	305390	EXUDATIVE VITREORETINOPATHY, FAMILIAL, X-LINKED RECESSIVE; EVR2 ;;EXUDATIVE VITREORETINOPATHY, FAMILIAL, 2;; EVRX;; FEVR, X-LINKED; FEVRX	KH.L19.12	-	WNT10A;WNT10B;Wnt10a;Wnt10b;	CBWU18983.5p	XABT90967.5p	CBWU27042.5p	CBWU18983.3p	CBWU27042.3p
ENSG00000169884	WNT10B	1306	305390	EXUDATIVE VITREORETINOPATHY, FAMILIAL, X-LINKED RECESSIVE; EVR2 ;;EXUDATIVE VITREORETINOPATHY, FAMILIAL, 2;; EVRX;; FEVR, X-LINKED; FEVRX	KH.L19.12	-	WNT10A;WNT10B;Wnt10a;Wnt10b;	CBWU18983.5p	XABT90967.5p	CBWU27042.5p	CBWU18983.3p	CBWU27042.3p
ENSG00000135925	WNT10A	1306	605909	PARKINSON DISEASE 6, AUTOSOMAL RECESSIVE EARLY-ONSET; PARK6 ;;PARKINSON DISEASE 6, EARLY-ONSET; PARK6	KH.L19.12	-	WNT10A;WNT10B;Wnt10a;Wnt10b;	CBWU18983.5p	XABT90967.5p	CBWU27042.5p	CBWU18983.3p	CBWU27042.3p
ENSG00000169884	WNT10B	1306	605909	PARKINSON DISEASE 6, AUTOSOMAL RECESSIVE EARLY-ONSET; PARK6 ;;PARKINSON DISEASE 6, EARLY-ONSET; PARK6	KH.L19.12	-	WNT10A;WNT10B;Wnt10a;Wnt10b;	CBWU18983.5p	XABT90967.5p	CBWU27042.5p	CBWU18983.3p	CBWU27042.3p
ENSG00000076685	NT5C2	59	251880	MITOCHONDRIAL DNA DEPLETION SYNDROME, HEPATOCEREBRAL FORM	KH.C8.126	-	CG32549;NT5C2;Nt5c2;	CBWU19093.5p	CBWU38312.5p	CBWU19093.3p	CBWU38312.3p
ENSG00000076685	NT5C2	59	603041	MITOCHONDRIAL NEUROGASTROINTESTINAL ENCEPHALOPATHY SYNDROME; MNGIE ;;MYONEUROGASTROINTESTINAL ENCEPHALOPATHY SYNDROME;; POLYNEUROPATHY, OPHTHALMOPLEGIA, LEUKOENCEPHALOPATHY, AND INTESTINAL PSEUDOOBSTRUCTION;; POLIP SYNDROME MNGIE WITHOUT LEUKOENCEPHALOPATHY, INCLUDED	KH.C8.126	-	CG32549;NT5C2;Nt5c2;	CBWU19093.5p	CBWU38312.5p	CBWU19093.3p	CBWU38312.3p
ENSG00000076685	NT5C2	59	609560	MITOCHONDRIAL DNA DEPLETION SYNDROME, MYOPATHIC FORM ;;MITOCHONDRIAL DNA DEPLETION MYOPATHY MITOCHONDRIAL DNA DEPLETION SYNDROME, ENCEPHALOMYOPATHIC FORM, INCLUDED	KH.C8.126	-	CG32549;NT5C2;Nt5c2;	CBWU19093.5p	CBWU38312.5p	CBWU19093.3p	CBWU38312.3p
ENSG00000105829	BET1	1024	607689	ANDERSON DISEASE ;;ANDD	KH.C8.609	-	BET1;Bet1;CG14084;	CBWU19353.5p	XABT80142.3p	CBWU19353.3p
ENSG00000105829	BET1	1024	607692	CHYLOMICRON RETENTION DISEASE WITH MARINESCO-SJOGREN SYNDROME ;;CMRDMSS	KH.C8.609	-	BET1;Bet1;CG14084;	CBWU19353.5p	XABT80142.3p	CBWU19353.3p
ENSG00000108312	UBTF	856	115196	CARDIOMYOPATHY, FAMILIAL HYPERTROPHIC, 3; CMH3	KH.C2.376	UBF	UBTF;Ubtf;	CBWU19532.5p	CBWU81471.5p	CBWU19532.3p	CBWU81471.3p
ENSG00000108312	UBTF	856	161800	NEMALINE MYOPATHY 3; NEM3 ;;NEMALINE MYOPATHY CAUSED BY MUTATION IN THE ALPHA-ACTIN GENE NEMALINE MYOPATHY, TYPICAL, INCLUDED;; NEMALINE MYOPATHY, SEVERE, INCLUDED;; MYOPATHY, ACTIN, CONGENITAL, WITH EXCESS OF THIN MYOFILAMENTS, INCLUDED	KH.C2.376	UBF	UBTF;Ubtf;	CBWU19532.5p	CBWU81471.5p	CBWU19532.3p	CBWU81471.3p
ENSG00000108312	UBTF	1127	214150	CEREBROOCULOFACIOSKELETAL SYNDROME 1; COFS1 ;;COFS SYNDROME;; PENA-SHOKEIR SYNDROME, TYPE II	KH.C2.376	UBF	UBTF;Ubtf;	CBWU19532.5p	CBWU81471.5p	CBWU19532.3p	CBWU81471.3p
ENSG00000108312	UBTF	1127	216400	COCKAYNE SYNDROME, TYPE A; CSA ;;CKN1	KH.C2.376	UBF	UBTF;Ubtf;	CBWU19532.5p	CBWU81471.5p	CBWU19532.3p	CBWU81471.3p
ENSG00000108312	UBTF	856	266140	PYROPOIKILOCYTOSIS, HEREDITARY; HPP	KH.C2.376	UBF	UBTF;Ubtf;	CBWU19532.5p	CBWU81471.5p	CBWU19532.3p	CBWU81471.3p
ENSG00000108312	UBTF	1127	601675	TRICHOTHIODYSTROPHY, PHOTOSENSITIVE; TTDP ICHTHYOSIFORM ERYTHRODERMA WITH HAIR ABNORMALITY AND MENTAL AND GROWTH RETARDATION, INCLUDED;; TAY SYNDROME, INCLUDED;; TRICHOTHIODYSTROPHY WITH CONGENITAL ICHTHYOSIS, INCLUDED;; ICHTHYOSIS, CONGENITAL, WITH TRICHOTHIODYSTROPHY, INCLUDED;; IBIDS SYNDROME, INCLUDED	KH.C2.376	UBF	UBTF;Ubtf;	CBWU19532.5p	CBWU81471.5p	CBWU19532.3p	CBWU81471.3p
ENSG00000101189	C20orf20	156	101400	SAETHRE-CHOTZEN SYNDROME; SCS ;;ACROCEPHALOSYNDACTYLY, TYPE III; ACS3;; ACS III;; CHOTZEN SYNDROME;; ACROCEPHALY, SKULL ASYMMETRY, AND MILD SYNDACTYLY SAETHRE-CHOTZEN SYNDROME WITH EYELID ANOMALIES, INCLUDED;; BLEPHAROPHIMOSIS, EPICANTHUS INVERSUS, AND PTOSIS 3, FORMERLY, INCLUDED; BPES3, FORMERLY, INCLUDED	KH.C2.331	RBJ protein	1600027N09Rik;C20orf20;MrgBP;	CBWU1989.5p	CBWU74747.5p	XABT80812.3p	CBWU92263.3p	CBWU60908.3p	CBWU1989.3p	CBWU74747.3p
ENSG00000101189	C20orf20	156	180750	ROBINOW-SORAUF SYNDROME ;;CRANIOSYNOSTOSIS-BIFID HALLUX SYNDROME;; ACROCEPHALOSYNDACTYLY, ROBINOW-SORAUF TYPE	KH.C2.331	RBJ protein	1600027N09Rik;C20orf20;MrgBP;	CBWU1989.5p	CBWU74747.5p	XABT80812.3p	CBWU92263.3p	CBWU60908.3p	CBWU1989.3p	CBWU74747.3p
ENSG00000101189	C20orf20	630	193670	WHIM SYNDROME ;;WARTS, HYPOGAMMAGLOBULINEMIA, INFECTIONS, AND MYELOKATHEXIS	KH.C2.331	RBJ protein	1600027N09Rik;C20orf20;MrgBP;	CBWU1989.5p	CBWU74747.5p	XABT80812.3p	CBWU92263.3p	CBWU60908.3p	CBWU1989.3p	CBWU74747.3p
ENSG00000101189	C20orf20	630	275355	SQUAMOUS CELL CARCINOMA, HEAD AND NECK; HNSCC	KH.C2.331	RBJ protein	1600027N09Rik;C20orf20;MrgBP;	CBWU1989.5p	CBWU74747.5p	XABT80812.3p	CBWU92263.3p	CBWU60908.3p	CBWU1989.3p	CBWU74747.3p
ENSG00000101189	C20orf20	630	609423	HUMAN IMMUNODEFICIENCY VIRUS TYPE 1, SUSCEPTIBILITY TO ;;HIV-1, SUSCEPTIBILITY TO HUMAN IMMUNODEFICIENCY VIRUS TYPE 1, RESISTANCE TO, INCLUDED;; HIV-1, RESISTANCE TO, INCLUDED;; ACQUIRED IMMUNODEFICIENCY SYNDROME, PROGRESSION TO, INCLUDED;; AIDS, PROGRESSION TO, INCLUDED	KH.C2.331	RBJ protein	1600027N09Rik;C20orf20;MrgBP;	CBWU1989.5p	CBWU74747.5p	XABT80812.3p	CBWU92263.3p	CBWU60908.3p	CBWU1989.3p	CBWU74747.3p
ENSG00000148180	GSN	965	101600	PFEIFFER SYNDROME ;;ACROCEPHALOSYNDACTYLY, TYPE V; ACS5;; ACS V NOACK SYNDROME, INCLUDED;; CRANIOFACIAL-SKELETAL-DERMATOLOGIC DYSPLASIA, INCLUDED	KH.C9.534	-	GSN;Gel;Gsn;SCIN;Scin;	CBWU21011.5p	CBWU20819.5p	CBWU20819.3p
ENSG00000148180	GSN	965	123500	CROUZON SYNDROME ;;CRANIOFACIAL DYSOSTOSIS, TYPE I; CFD1;; CROUZON CRANIOFACIAL DYSOSTOSIS PSEUDO-CROUZON SYNDROME, INCLUDED	KH.C9.534	-	GSN;Gel;Gsn;SCIN;Scin;	CBWU21011.5p	CBWU20819.5p	CBWU20819.3p
ENSG00000148180	GSN	965	125853	DIABETES MELLITUS, NONINSULIN-DEPENDENT; NIDDM ;;DIABETES MELLITUS, TYPE II;; NONINSULIN-DEPENDENT DIABETES MELLITUS;; MATURITY-ONSET DIABETES INSULIN RESISTANCE, SUSCEPTIBILITY TO, INCLUDED	KH.C9.534	-	GSN;Gel;Gsn;SCIN;Scin;	CBWU21011.5p	CBWU20819.5p	CBWU20819.3p
ENSG00000148180	GSN	940	161800	NEMALINE MYOPATHY 3; NEM3 ;;NEMALINE MYOPATHY CAUSED BY MUTATION IN THE ALPHA-ACTIN GENE NEMALINE MYOPATHY, TYPICAL, INCLUDED;; NEMALINE MYOPATHY, SEVERE, INCLUDED;; MYOPATHY, ACTIN, CONGENITAL, WITH EXCESS OF THIN MYOFILAMENTS, INCLUDED	KH.C9.534	-	GSN;Gel;Gsn;SCIN;Scin;	CBWU21011.5p	CBWU20819.5p	CBWU20819.3p
ENSG00000148180	GSN	965	211980	LUNG CANCER ALVEOLAR CELL CARCINOMA, INCLUDED;; ADENOCARCINOMA OF LUNG, INCLUDED;; NONSMALL CELL LUNG CANCER, INCLUDED	KH.C9.534	-	GSN;Gel;Gsn;SCIN;Scin;	CBWU21011.5p	CBWU20819.5p	CBWU20819.3p
ENSG00000148180	GSN	940	301000	WISKOTT-ALDRICH SYNDROME; WAS ;;ALDRICH SYNDROME;; ECZEMA-THROMBOCYTOPENIA-IMMUNODEFICIENCY SYNDROME;; IMMUNODEFICIENCY 2; IMD2	KH.C9.534	-	GSN;Gel;Gsn;SCIN;Scin;	CBWU21011.5p	CBWU20819.5p	CBWU20819.3p
ENSG00000148180	GSN	940	313900	THROMBOCYTOPENIA 1; THC1 ;;THC;; THROMBOCYTOPENIA, X-LINKED; XLT THROMBOCYTOPENIA, X-LINKED, INTERMITTENT, INCLUDED	KH.C9.534	-	GSN;Gel;Gsn;SCIN;Scin;	CBWU21011.5p	CBWU20819.5p	CBWU20819.3p
ENSG00000006747	SCIN	1463	606346	DEAFNESS, AUTOSOMAL DOMINANT NONSYNDROMIC SENSORINEURAL 22; DFNA22 DEAFNESS, SENSORINEURAL, WITH HYPERTROPHIC CARDIOMYOPATHY, INCLUDED	KH.C9.534	-	GSN;Gel;Gsn;SCIN;Scin;	CBWU21011.5p	CBWU20819.5p	CBWU20819.3p
ENSG00000006747	SCIN	1463	607821	DEAFNESS, CONGENITAL NEUROSENSORY, AUTOSOMAL RECESSIVE 37; DFNB37	KH.C9.534	-	GSN;Gel;Gsn;SCIN;Scin;	CBWU21011.5p	CBWU20819.5p	CBWU20819.3p
ENSG00000171862	PTEN	961	114480	BREAST CANCER ;;BREAST CANCER, FAMILIAL BREAST CANCER, FAMILIAL MALE, INCLUDED	KH.S787.1	-	PTEN;Pten;	CBWU2134.5p	XABT215698.5p	CBWU2134.3p	XABT215698.3p
ENSG00000171862	PTEN	961	114500	COLORECTAL CANCER; CRC ;;COLON CANCER	KH.S787.1	-	PTEN;Pten;	CBWU2134.5p	XABT215698.5p	CBWU2134.3p	XABT215698.3p
ENSG00000171862	PTEN	924	125853	DIABETES MELLITUS, NONINSULIN-DEPENDENT; NIDDM ;;DIABETES MELLITUS, TYPE II;; NONINSULIN-DEPENDENT DIABETES MELLITUS;; MATURITY-ONSET DIABETES INSULIN RESISTANCE, SUSCEPTIBILITY TO, INCLUDED	KH.S787.1	-	PTEN;Pten;	CBWU2134.5p	XABT215698.5p	CBWU2134.3p	XABT215698.3p
ENSG00000171862	PTEN	924	191100	TUBEROUS SCLEROSIS; TS ;;TUBEROSE SCLEROSIS;; TUBEROUS SCLEROSIS COMPLEX; TSC;; EPILOIA TUBEROUS SCLEROSIS 1, INCLUDED;; TUBEROUS SCLEROSIS 2, INCLUDED;; ADENOMA SEBACEUM, INCLUDED	KH.S787.1	-	PTEN;Pten;	CBWU2134.5p	XABT215698.5p	CBWU2134.3p	XABT215698.3p
ENSG00000171862	PTEN	924	300291	ECTODERMAL DYSPLASIA, HYPOHIDROTIC, WITH IMMUNE DEFICIENCY ;;HED-ID ECTODERMAL DYSPLASIA, ANHIDROTIC, WITH IMMUNE DEFICIENCY, INCLUDED;; EDA-ID, INCLUDED;; HYPER-IgM IMMUNODEFICIENCY, X-LINKED, WITH ECTODERMAL DYSPLASIA, HYPOHIDROTIC, INCLUDED;; XHM-ED, INCLUDED	KH.S787.1	-	PTEN;Pten;	CBWU2134.5p	XABT215698.5p	CBWU2134.3p	XABT215698.3p
ENSG00000171862	PTEN	924	300301	ECTODERMAL DYSPLASIA, ANHIDROTIC, WITH IMMUNODEFICIENCY, OSTEOPETROSIS, AND LYMPHEDEMA; OLEDAID	KH.S787.1	-	PTEN;Pten;	CBWU2134.5p	XABT215698.5p	CBWU2134.3p	XABT215698.3p
ENSG00000171862	PTEN	924	300584	IMMUNODEFICIENCY WITHOUT ANHIDROTIC ECTODERMAL DYSPLASIA ;;IMMUNODEFICIENCY, ISOLATED;; IMMUNODEFICIENCY, PURE	KH.S787.1	-	PTEN;Pten;	CBWU2134.5p	XABT215698.5p	CBWU2134.3p	XABT215698.3p
ENSG00000171862	PTEN	924	308300	INCONTINENTIA PIGMENTI; IP ;;INCONTINENTIA PIGMENTI, FAMILIAL MALE-LETHAL TYPE;; BLOCH-SULZBERGER SYNDROME;; INCONTINENTIA PIGMENTI, TYPE II, FORMERLY; IP2, FORMERLY	KH.S787.1	-	PTEN;Pten;	CBWU2134.5p	XABT215698.5p	CBWU2134.3p	XABT215698.3p
ENSG00000171862	PTEN	961	604370	OVARIAN CANCER, EPITHELIAL ;;EPITHELIAL OVARIAN CANCER;; EOC ADENOCARCINOMA, OVARIAN, INCLUDED	KH.S787.1	-	PTEN;Pten;	CBWU2134.5p	XABT215698.5p	CBWU2134.3p	XABT215698.3p
ENSG00000102575	ACP5	641	118200	CHARCOT-MARIE-TOOTH DISEASE, DEMYELINATING, TYPE 1B; CMT1B ;;HEREDITARY MOTOR AND SENSORY NEUROPATHY I; HMSN I;; HEREDITARY MOTOR AND SENSORY NEUROPATHY IB; HMSN IB;; HMSN1;; HMSN1B;; CHARCOT-MARIE-TOOTH NEUROPATHY, TYPE 1B;; CHARCOT-MARIE-TOOTH DISEASE, SLOW NERVE CONDUCTION TYPE, LINKED TO DUFFY;; CHARCOT-MARIE-TOOTH DISEASE, DEMYELINATING, TYPE 1B;; PERONEAL MUSCULAR ATROPHY;; CHARCOT-MARIE-TO…	KH.L95.12	-	ACP5;Acp5;	CBWU21351.5p	CBWU93248.5p	CBWU21351.3p	CBWU93248.3p
ENSG00000102575	ACP5	641	145900	HYPERTROPHIC NEUROPATHY OF DEJERINE-SOTTAS ;;DEJERINE-SOTTAS SYNDROME; DSS;; CHARCOT-MARIE-TOOTH DISEASE, TYPE 3; CMT3;; HEREDITARY MOTOR AND SENSORY NEUROPATHY TYPE III; HMSN3;; DEJERINE-SOTTAS NEUROPATHY; DSN;; CHARCOT-MARIE-TOOTH DISEASE, DEMYELINATING, TYPE 4F; CMT4F	KH.L95.12	-	ACP5;Acp5;	CBWU21351.5p	CBWU93248.5p	CBWU21351.3p	CBWU93248.3p
ENSG00000102575	ACP5	641	605253	NEUROPATHY, CONGENITAL HYPOMYELINATING ;;CONGENITAL HYPOMYELINATING NEUROPATHY; CHN;; HYPOMYELINATION, SEVERE CONGENITAL;; CHARCOT-MARIE-TOOTH DISEASE, TYPE 4E; CMT4E;; CHARCOT-MARIE-TOOTH NEUROPATHY, TYPE 4E	KH.L95.12	-	ACP5;Acp5;	CBWU21351.5p	CBWU93248.5p	CBWU21351.3p	CBWU93248.3p
ENSG00000102575	ACP5	641	607678	CHARCOT-MARIE-TOOTH DISEASE, DEMYELINATING, TYPE 1D; CMT1D ;;HEREDITARY MOTOR AND SENSORY NEUROPATHY 1D;; HMSN ID;; HMSN1D;; CHARCOT-MARIE-TOOTH NEUROPATHY, TYPE 1D	KH.L95.12	-	ACP5;Acp5;	CBWU21351.5p	CBWU93248.5p	CBWU21351.3p	CBWU93248.3p
ENSG00000106546	AHR	892	109800	BLADDER CANCER	KH.C12.93	-	AHR;Ahr;	CBWU21364.5p	CBWU32134.5p	CBWU21364.3p
ENSG00000106546	AHR	892	259500	OSTEOGENIC SARCOMA ;;OSTEOSARCOMA; OSRC	KH.C12.93	-	AHR;Ahr;	CBWU21364.5p	CBWU32134.5p	CBWU21364.3p
ENSG00000106546	AHR	892	609048	MELANOMA, CUTANEOUS MALIGNANT, 3; CMM3	KH.C12.93	-	AHR;Ahr;	CBWU21364.5p	CBWU32134.5p	CBWU21364.3p
ENSG00000145715	RASA1	965	101600	PFEIFFER SYNDROME ;;ACROCEPHALOSYNDACTYLY, TYPE V; ACS5;; ACS V NOACK SYNDROME, INCLUDED;; CRANIOFACIAL-SKELETAL-DERMATOLOGIC DYSPLASIA, INCLUDED	KH.L152.46	-	RASA1;Rasa1;vap;	CBWU21383.5p	XABT193629.5p
ENSG00000145715	RASA1	780	109800	BLADDER CANCER	KH.L152.46	-	RASA1;Rasa1;vap;	CBWU21383.5p	XABT193629.5p
ENSG00000145715	RASA1	780	115150	CARDIOFACIOCUTANEOUS SYNDROME ;;CFC SYNDROME	KH.L152.46	-	RASA1;Rasa1;vap;	CBWU21383.5p	XABT193629.5p
ENSG00000145715	RASA1	965	123500	CROUZON SYNDROME ;;CRANIOFACIAL DYSOSTOSIS, TYPE I; CFD1;; CROUZON CRANIOFACIAL DYSOSTOSIS PSEUDO-CROUZON SYNDROME, INCLUDED	KH.L152.46	-	RASA1;Rasa1;vap;	CBWU21383.5p	XABT193629.5p
ENSG00000145715	RASA1	965	125853	DIABETES MELLITUS, NONINSULIN-DEPENDENT; NIDDM ;;DIABETES MELLITUS, TYPE II;; NONINSULIN-DEPENDENT DIABETES MELLITUS;; MATURITY-ONSET DIABETES INSULIN RESISTANCE, SUSCEPTIBILITY TO, INCLUDED	KH.L152.46	-	RASA1;Rasa1;vap;	CBWU21383.5p	XABT193629.5p
ENSG00000145715	RASA1	1478	137750	GLAUCOMA 1, OPEN ANGLE, A; GLC1A ;;GLAUCOMA, PRIMARY OPEN ANGLE, JUVENILE-ONSET, 1; JOAG1 GLAUCOMA 1, OPEN ANGLE, L, INCLUDED; GLC1L, INCLUDED	KH.L152.46	-	RASA1;Rasa1;vap;	CBWU21383.5p	XABT193629.5p
ENSG00000145715	RASA1	1478	137760	GLAUCOMA, PRIMARY OPEN ANGLE; POAG GLAUCOMA 1, OPEN ANGLE, E, INCLUDED; GLC1E, INCLUDED;; GLAUCOMA, PRIMARY OPEN ANGLE, ADULT-ONSET, INCLUDED	KH.L152.46	-	RASA1;Rasa1;vap;	CBWU21383.5p	XABT193629.5p
ENSG00000145715	RASA1	1478	151623	LI-FRAUMENI SYNDROME 1; LFS1 ;;SARCOMA FAMILY SYNDROME OF LI AND FRAUMENI;; SBLA SYNDROME	KH.L152.46	-	RASA1;Rasa1;vap;	CBWU21383.5p	XABT193629.5p
ENSG00000145715	RASA1	965	211980	LUNG CANCER ALVEOLAR CELL CARCINOMA, INCLUDED;; ADENOCARCINOMA OF LUNG, INCLUDED;; NONSMALL CELL LUNG CANCER, INCLUDED	KH.L152.46	-	RASA1;Rasa1;vap;	CBWU21383.5p	XABT193629.5p
ENSG00000145715	RASA1	1478	211980	LUNG CANCER ALVEOLAR CELL CARCINOMA, INCLUDED;; ADENOCARCINOMA OF LUNG, INCLUDED;; NONSMALL CELL LUNG CANCER, INCLUDED	KH.L152.46	-	RASA1;Rasa1;vap;	CBWU21383.5p	XABT193629.5p
ENSG00000145715	RASA1	780	218040	COSTELLO SYNDROME ;;FACIOCUTANEOSKELETAL SYNDROME;; FCS SYNDROME	KH.L152.46	-	RASA1;Rasa1;vap;	CBWU21383.5p	XABT193629.5p
ENSG00000145715	RASA1	1478	275355	SQUAMOUS CELL CARCINOMA, HEAD AND NECK; HNSCC	KH.L152.46	-	RASA1;Rasa1;vap;	CBWU21383.5p	XABT193629.5p
ENSG00000145715	RASA1	1478	606657	GLAUCOMA, NORMAL TENSION, SUSCEPTIBILITY TO ;;NTG;; GLAUCOMA, NORMAL PRESSURE, SUSCEPTIBILITY TO; NPG	KH.L152.46	-	RASA1;Rasa1;vap;	CBWU21383.5p	XABT193629.5p
ENSG00000145715	RASA1	780	607785	JUVENILE MYELOMONOCYTIC LEUKEMIA; JMML ;;LEUKEMIA, JUVENILE MYELOMONOCYTIC	KH.L152.46	-	RASA1;Rasa1;vap;	CBWU21383.5p	XABT193629.5p
ENSG00000145715	RASA1	963	607785	JUVENILE MYELOMONOCYTIC LEUKEMIA; JMML ;;LEUKEMIA, JUVENILE MYELOMONOCYTIC	KH.L152.46	-	RASA1;Rasa1;vap;	CBWU21383.5p	XABT193629.5p
ENSG00000145715	RASA1	963	608354	CAPILLARY MALFORMATION-ARTERIOVENOUS MALFORMATION ;;CMAVM	KH.L152.46	-	RASA1;Rasa1;vap;	CBWU21383.5p	XABT193629.5p
ENSG00000145715	RASA1	1478	608354	CAPILLARY MALFORMATION-ARTERIOVENOUS MALFORMATION ;;CMAVM	KH.L152.46	-	RASA1;Rasa1;vap;	CBWU21383.5p	XABT193629.5p
ENSG00000145715	RASA1	963	608355	PARKES WEBER SYNDROME ;;PKWS	KH.L152.46	-	RASA1;Rasa1;vap;	CBWU21383.5p	XABT193629.5p
ENSG00000145715	RASA1	1478	608355	PARKES WEBER SYNDROME ;;PKWS	KH.L152.46	-	RASA1;Rasa1;vap;	CBWU21383.5p	XABT193629.5p
ENSG00000145715	RASA1	780	609942	NOONAN SYNDROME 3 ;;NS3	KH.L152.46	-	RASA1;Rasa1;vap;	CBWU21383.5p	XABT193629.5p
ENSG00000112578	BYSL	909	137760	GLAUCOMA, PRIMARY OPEN ANGLE; POAG GLAUCOMA 1, OPEN ANGLE, E, INCLUDED; GLC1E, INCLUDED;; GLAUCOMA, PRIMARY OPEN ANGLE, ADULT-ONSET, INCLUDED	KH.C8.177	orphan nuclear receptor TR4	BYSL;Bysl;bys;	CBWU21408.5p	CBWU94500.5p	CBWU21408.3p	CBWU94500.3p
ENSG00000112578	BYSL	909	604901	NORTH AMERICAN INDIAN CHILDHOOD CIRRHOSIS; NAIC	KH.C8.177	orphan nuclear receptor TR4	BYSL;Bysl;bys;	CBWU21408.5p	CBWU94500.5p	CBWU21408.3p	CBWU94500.3p
ENSG00000112578	BYSL	909	609887	GLAUCOMA 1, OPEN ANGLE, G; GLC1G	KH.C8.177	orphan nuclear receptor TR4	BYSL;Bysl;bys;	CBWU21408.5p	CBWU94500.5p	CBWU21408.3p	CBWU94500.3p
ENSG00000198650	TAT	1351	605407	SEGAWA SYNDROME, AUTOSOMAL RECESSIVE ;;PARKINSONISM, INFANTILE, AUTOSOMAL RECESSIVE;; DYSTONIA, DOPA-RESPONSIVE, AUTOSOMAL RECESSIVE;; DOPA-RESPONSIVE DYSTONIA, AUTOSOMAL RECESSIVE TYROSINE HYDROXYLASE DEFICIENCY, INCLUDED	KH.C12.633	-	CG1461;TAT;Tat;	CBWU2168.5p	CBWU88440.5p	CBWU2168.3p	CBWU88440.3p
ENSG00000198650	TAT	1351	606952	ALBINISM, OCULOCUTANEOUS, TYPE IB; OCA1B ;;ALBINISM, YELLOW MUTANT TYPE;; YELLOW ALBINISM ALBINISM, OCULOCUTANEOUS, TYPE I, TEMPERATURE-SENSITIVE, INCLUDED; OCA1-TS, INCLUDED	KH.C12.633	-	CG1461;TAT;Tat;	CBWU2168.5p	CBWU88440.5p	CBWU2168.3p	CBWU88440.3p
ENSG00000198650	TAT	1351	608643	AROMATIC L-AMINO ACID DECARBOXYLASE DEFICIENCY ;;AADC DEFICIENCY;; DOPA DECARBOXYLASE DEFICIENCY;; DDC DEFICIENCY	KH.C12.633	-	CG1461;TAT;Tat;	CBWU2168.5p	CBWU88440.5p	CBWU2168.3p	CBWU88440.3p
ENSG00000149806	FAU	956	603896	LEUKOENCEPHALOPATHY WITH VANISHING WHITE MATTER; VWM ;;CHILDHOOD ATAXIA WITH CENTRAL NERVOUS SYSTEM HYPOMYELINIZATION; CACH;; VANISHING WHITE MATTER LEUKODYSTROPHY;; CREE LEUKOENCEPHALOPATHY; CLE VANISHING WHITE MATTER LEUKODYSTROPHY WITH OVARIAN FAILURE, INCLUDED;; OVARIOLEUKODYSTROPHY, INCLUDED	KH.C10.10	-	FAU;Fau;RpS30;	CBWU21746.5p	CBWU112001.5p	CBWU21746.3p	CBWU112001.3p	XABT65970.3p
ENSG00000034063	UHRF1	477	270200	SJOGREN-LARSSON SYNDROME; SLS ;;ICHTHYOSIS, SPASTIC NEUROLOGIC DISORDER, AND OLIGOPHRENIA;; FATTY ALCOHOL:NAD+ OXIDOREDUCTASE DEFICIENCY;; FATTY ALDEHYDE DEHYDROGENASE DEFICIENCY;; FALDH DEFICIENCY	KH.C11.620	-	UHRF1;UHRF2;Uhrf1;Uhrf2;	CBWU21994.5p	XABT170949.5p	XABT32622.5p	XABT51671.5p	XABT170949.3p	XABT32622.3p	XABT51671.3p
ENSG00000034063	UHRF1	477	300000	OPITZ SYNDROME ;;OS;; OPITZ G/BBB SYNDROME, X-LINKED;; OPITZ SYNDROME, X-LINKED; OSX;; OPITZ-G SYNDROME, TYPE I; OGS1;; OPITZ BBBG SYNDROME, TYPE I; BBBG1;; OPITZ G/BBB SYNDROME, TYPE I	KH.C11.620	-	UHRF1;UHRF2;Uhrf1;Uhrf2;	CBWU21994.5p	XABT170949.5p	XABT32622.5p	XABT51671.5p	XABT170949.3p	XABT32622.3p	XABT51671.3p
ENSG00000034063	UHRF1	477	307030	HYPERGLYCEROLEMIA ;;GLYCEROL KINASE DEFICIENCY;; GK DEFICIENCY; GKD;; GK1 DEFICIENCY	KH.C11.620	-	UHRF1;UHRF2;Uhrf1;Uhrf2;	CBWU21994.5p	XABT170949.5p	XABT32622.5p	XABT51671.5p	XABT170949.3p	XABT32622.3p	XABT51671.3p
ENSG00000159199	ATP5G1	1014	500003	STRIATONIGRAL DEGENERATION, INFANTILE, MITOCHONDRIAL ;;BILATERAL STRIATAL NECROSIS, INFANTILE, MITOCHONDRIAL;; INFANTILE BILATERAL STRIATAL NECROSIS, MITOCHONDRIAL	KH.C10.128	Ci-clstr03211	ATP5G1;ATP5G2;ATP5G3;Atp5g1;Atp5g2;Atp5g3;CG1746;	CBWU22014.5p	CBWU111053.5p	CBWU111053.3p
ENSG00000159199	ATP5G1	1014	551500	NEUROPATHY, ATAXIA, AND RETINITIS PIGMENTOSA ;;NARP SYNDROME	KH.C10.128	Ci-clstr03211	ATP5G1;ATP5G2;ATP5G3;Atp5g1;Atp5g2;Atp5g3;CG1746;	CBWU22014.5p	CBWU111053.5p	CBWU111053.3p
ENSG00000159199	ATP5G1	1014	609283	PROGRESSIVE EXTERNAL OPHTHALMOPLEGIA WITH MITOCHONDRIAL DNA DELETIONS, AUTOSOMAL DOMINANT, 2 ;;PEOA2;; PROGRESSIVE EXTERNAL OPHTHALMOPLEGIA, AUTOSOMAL DOMINANT, 2	KH.C10.128	Ci-clstr03211	ATP5G1;ATP5G2;ATP5G3;Atp5g1;Atp5g2;Atp5g3;CG1746;	CBWU22014.5p	CBWU111053.5p	CBWU111053.3p
ENSG00000171863	RPS7	956	603896	LEUKOENCEPHALOPATHY WITH VANISHING WHITE MATTER; VWM ;;CHILDHOOD ATAXIA WITH CENTRAL NERVOUS SYSTEM HYPOMYELINIZATION; CACH;; VANISHING WHITE MATTER LEUKODYSTROPHY;; CREE LEUKOENCEPHALOPATHY; CLE VANISHING WHITE MATTER LEUKODYSTROPHY WITH OVARIAN FAILURE, INCLUDED;; OVARIOLEUKODYSTROPHY, INCLUDED	KH.S761.1	Vesicle transport-related protein	AC015917.30;AC132088.4;AL807777.6;RPS7;RpS7;Rps7;	CBWU22062.5p	CBWU14705.5p	XABT84275.5p	CBWU22062.3p	CBWU14705.3p
ENSG00000134419	RPS15A	1299	600059	RETINITIS PIGMENTOSA 13; RP13	KH.L10.10	-	AC137107.7;AC147018.4;AC163993.3;RPS15A;RpS15Aa;RpS15Ab;Rps15a;	CBWU22137.5p	CBWU73841.5p	CBWU22137.3p	CBWU73841.3p	XABT84368.3p
ENSG00000134419	RPS15A	956	603896	LEUKOENCEPHALOPATHY WITH VANISHING WHITE MATTER; VWM ;;CHILDHOOD ATAXIA WITH CENTRAL NERVOUS SYSTEM HYPOMYELINIZATION; CACH;; VANISHING WHITE MATTER LEUKODYSTROPHY;; CREE LEUKOENCEPHALOPATHY; CLE VANISHING WHITE MATTER LEUKODYSTROPHY WITH OVARIAN FAILURE, INCLUDED;; OVARIOLEUKODYSTROPHY, INCLUDED	KH.L10.10	-	AC137107.7;AC147018.4;AC163993.3;RPS15A;RpS15Aa;RpS15Ab;Rps15a;	CBWU22137.5p	CBWU73841.5p	CBWU22137.3p	CBWU73841.3p	XABT84368.3p
ENSG00000072415	MPP5	794	172870	PIGMENTED PARAVENOUS CHORIORETINAL ATROPHY; PPCRA	KH.C3.244	-	MPP5;Mpp5;sdt;	CBWU22359.5p	XABT179653.5p	CBWU22341.3p	XABT179653.3p
ENSG00000072415	MPP5	794	204000	LEBER CONGENITAL AMAUROSIS, TYPE I; LCA1 ;;AMAUROSIS CONGENITA OF LEBER I;; LCA;; RETINAL BLINDNESS, CONGENITAL; CRB	KH.C3.244	-	MPP5;Mpp5;sdt;	CBWU22359.5p	XABT179653.5p	CBWU22341.3p	XABT179653.3p
ENSG00000072415	MPP5	794	268000	RETINITIS PIGMENTOSA; RP	KH.C3.244	-	MPP5;Mpp5;sdt;	CBWU22359.5p	XABT179653.5p	CBWU22341.3p	XABT179653.3p
ENSG00000072415	MPP5	794	600105	RETINITIS PIGMENTOSA 12; RP12 RETINITIS PIGMENTOSA WITH PARAARTERIOLAR PRESERVATION OF RETINAL PIGMENT EPITHELIUM, INCLUDED;; RETINITIS PIGMENTOSA, PPRPE TYPE, INCLUDED;; RP WITH PRESERVED PARAARTERIOLE RETINAL PIGMENT EPITHELIUM, INCLUDED;; RP WITH PPRPE, INCLUDED	KH.C3.244	-	MPP5;Mpp5;sdt;	CBWU22359.5p	XABT179653.5p	CBWU22341.3p	XABT179653.3p
ENSG00000168028	RPSA	956	603896	LEUKOENCEPHALOPATHY WITH VANISHING WHITE MATTER; VWM ;;CHILDHOOD ATAXIA WITH CENTRAL NERVOUS SYSTEM HYPOMYELINIZATION; CACH;; VANISHING WHITE MATTER LEUKODYSTROPHY;; CREE LEUKOENCEPHALOPATHY; CLE VANISHING WHITE MATTER LEUKODYSTROPHY WITH OVARIAN FAILURE, INCLUDED;; OVARIOLEUKODYSTROPHY, INCLUDED	KH.C11.148	-	AC016044.11;AC022026.7;AC098849.9;AC139769.1;RPSA;Rpsa;sta;	CBWU22399.5p	CBWU93421.5p	CBWU22399.3p	CBWU93421.3p
ENSG00000135218	CD36	1155	130060	EHLERS-DANLOS SYNDROME, TYPE VII, AUTOSOMAL DOMINANT ;;EHLERS-DANLOS SYNDROME, ARTHROCHALASIA TYPE;; EDS VIIA;; ARTHROCHALASIS MULTIPLEX CONGENITA;; EDS VII, MUTANT PROCOLLAGEN TYPE EDS VIIA1, INCLUDED;; EDS VIIA2, INCLUDED;; EDS VIIB, INCLUDED	KH.C6.16	-	CD36;CG7227;Cd36;crq;pes;santa-maria;	CBWU22500.5p	CBWU22500.3p
ENSG00000135218	CD36	1155	166200	OSTEOGENESIS IMPERFECTA, TYPE I ;;OI, TYPE I;; OSTEOGENESIS IMPERFECTA TARDA;; OSTEOGENESIS IMPERFECTA WITH BLUE SCLERAE	KH.C6.16	-	CD36;CG7227;Cd36;crq;pes;santa-maria;	CBWU22500.5p	CBWU22500.3p
ENSG00000135218	CD36	1155	166210	OSTEOGENESIS IMPERFECTA CONGENITA; OIC ;;OSTEOGENESIS IMPERFECTA CONGENITA, NEONATAL LETHAL FORM;; OSTEOGENESIS IMPERFECTA, TYPE II;; OI, TYPE II;; VROLIK TYPE OF OSTEOGENESIS IMPERFECTA	KH.C6.16	-	CD36;CG7227;Cd36;crq;pes;santa-maria;	CBWU22500.5p	CBWU22500.3p
ENSG00000135218	CD36	1155	166220	OSTEOGENESIS IMPERFECTA, TYPE IV ;;OI, TYPE IV;; OSTEOGENESIS IMPERFECTA WITH NORMAL SCLERAE	KH.C6.16	-	CD36;CG7227;Cd36;crq;pes;santa-maria;	CBWU22500.5p	CBWU22500.3p
ENSG00000135218	CD36	1155	259420	OSTEOGENESIS IMPERFECTA, PROGRESSIVELY DEFORMING, WITH NORMAL SCLERAE ;;OSTEOGENESIS IMPERFECTA, TYPE III;; OI, TYPE III	KH.C6.16	-	CD36;CG7227;Cd36;crq;pes;santa-maria;	CBWU22500.5p	CBWU22500.3p
ENSG00000100197	CYP2D6	477	270200	SJOGREN-LARSSON SYNDROME; SLS ;;ICHTHYOSIS, SPASTIC NEUROLOGIC DISORDER, AND OLIGOPHRENIA;; FATTY ALCOHOL:NAD+ OXIDOREDUCTASE DEFICIENCY;; FATTY ALDEHYDE DEHYDROGENASE DEFICIENCY;; FALDH DEFICIENCY	KH.C6.73	-	CYP2A13;CYP2A6;CYP2A7;CYP2B6;CYP2C18;CYP2C19;CYP2C8;CYP2C9;CYP2D6;CYP2E1;CYP2F1;CYP2J2;CYP2R1;Cyp18a1;	CBWU22524.5p	XABT84927.5p	CBWU22524.3p
ENSG00000108242	CYP2C18	477	270200	SJOGREN-LARSSON SYNDROME; SLS ;;ICHTHYOSIS, SPASTIC NEUROLOGIC DISORDER, AND OLIGOPHRENIA;; FATTY ALCOHOL:NAD+ OXIDOREDUCTASE DEFICIENCY;; FATTY ALDEHYDE DEHYDROGENASE DEFICIENCY;; FALDH DEFICIENCY	KH.C6.73	-	CYP2A13;CYP2A6;CYP2A7;CYP2B6;CYP2C18;CYP2C19;CYP2C8;CYP2C9;CYP2D6;CYP2E1;CYP2F1;CYP2J2;CYP2R1;Cyp18a1;	CBWU22524.5p	XABT84927.5p	CBWU22524.3p
ENSG00000130649	CYP2E1	477	270200	SJOGREN-LARSSON SYNDROME; SLS ;;ICHTHYOSIS, SPASTIC NEUROLOGIC DISORDER, AND OLIGOPHRENIA;; FATTY ALCOHOL:NAD+ OXIDOREDUCTASE DEFICIENCY;; FATTY ALDEHYDE DEHYDROGENASE DEFICIENCY;; FALDH DEFICIENCY	KH.C6.73	-	CYP2A13;CYP2A6;CYP2A7;CYP2B6;CYP2C18;CYP2C19;CYP2C8;CYP2C9;CYP2D6;CYP2E1;CYP2F1;CYP2J2;CYP2R1;Cyp18a1;	CBWU22524.5p	XABT84927.5p	CBWU22524.3p
ENSG00000134716	CYP2J2	477	270200	SJOGREN-LARSSON SYNDROME; SLS ;;ICHTHYOSIS, SPASTIC NEUROLOGIC DISORDER, AND OLIGOPHRENIA;; FATTY ALCOHOL:NAD+ OXIDOREDUCTASE DEFICIENCY;; FATTY ALDEHYDE DEHYDROGENASE DEFICIENCY;; FALDH DEFICIENCY	KH.C6.73	-	CYP2A13;CYP2A6;CYP2A7;CYP2B6;CYP2C18;CYP2C19;CYP2C8;CYP2C9;CYP2D6;CYP2E1;CYP2F1;CYP2J2;CYP2R1;Cyp18a1;	CBWU22524.5p	XABT84927.5p	CBWU22524.3p
ENSG00000138115	CYP2C8	477	270200	SJOGREN-LARSSON SYNDROME; SLS ;;ICHTHYOSIS, SPASTIC NEUROLOGIC DISORDER, AND OLIGOPHRENIA;; FATTY ALCOHOL:NAD+ OXIDOREDUCTASE DEFICIENCY;; FATTY ALDEHYDE DEHYDROGENASE DEFICIENCY;; FALDH DEFICIENCY	KH.C6.73	-	CYP2A13;CYP2A6;CYP2A7;CYP2B6;CYP2C18;CYP2C19;CYP2C8;CYP2C9;CYP2D6;CYP2E1;CYP2F1;CYP2J2;CYP2R1;Cyp18a1;	CBWU22524.5p	XABT84927.5p	CBWU22524.3p
ENSG00000165841	CYP2C19	477	270200	SJOGREN-LARSSON SYNDROME; SLS ;;ICHTHYOSIS, SPASTIC NEUROLOGIC DISORDER, AND OLIGOPHRENIA;; FATTY ALCOHOL:NAD+ OXIDOREDUCTASE DEFICIENCY;; FATTY ALDEHYDE DEHYDROGENASE DEFICIENCY;; FALDH DEFICIENCY	KH.C6.73	-	CYP2A13;CYP2A6;CYP2A7;CYP2B6;CYP2C18;CYP2C19;CYP2C8;CYP2C9;CYP2D6;CYP2E1;CYP2F1;CYP2J2;CYP2R1;Cyp18a1;	CBWU22524.5p	XABT84927.5p	CBWU22524.3p
ENSG00000197408	CYP2B6	477	270200	SJOGREN-LARSSON SYNDROME; SLS ;;ICHTHYOSIS, SPASTIC NEUROLOGIC DISORDER, AND OLIGOPHRENIA;; FATTY ALCOHOL:NAD+ OXIDOREDUCTASE DEFICIENCY;; FATTY ALDEHYDE DEHYDROGENASE DEFICIENCY;; FALDH DEFICIENCY	KH.C6.73	-	CYP2A13;CYP2A6;CYP2A7;CYP2B6;CYP2C18;CYP2C19;CYP2C8;CYP2C9;CYP2D6;CYP2E1;CYP2F1;CYP2J2;CYP2R1;Cyp18a1;	CBWU22524.5p	XABT84927.5p	CBWU22524.3p
ENSG00000197446	CYP2F1	477	270200	SJOGREN-LARSSON SYNDROME; SLS ;;ICHTHYOSIS, SPASTIC NEUROLOGIC DISORDER, AND OLIGOPHRENIA;; FATTY ALCOHOL:NAD+ OXIDOREDUCTASE DEFICIENCY;; FATTY ALDEHYDE DEHYDROGENASE DEFICIENCY;; FALDH DEFICIENCY	KH.C6.73	-	CYP2A13;CYP2A6;CYP2A7;CYP2B6;CYP2C18;CYP2C19;CYP2C8;CYP2C9;CYP2D6;CYP2E1;CYP2F1;CYP2J2;CYP2R1;Cyp18a1;	CBWU22524.5p	XABT84927.5p	CBWU22524.3p
ENSG00000197838	CYP2A13	477	270200	SJOGREN-LARSSON SYNDROME; SLS ;;ICHTHYOSIS, SPASTIC NEUROLOGIC DISORDER, AND OLIGOPHRENIA;; FATTY ALCOHOL:NAD+ OXIDOREDUCTASE DEFICIENCY;; FATTY ALDEHYDE DEHYDROGENASE DEFICIENCY;; FALDH DEFICIENCY	KH.C6.73	-	CYP2A13;CYP2A6;CYP2A7;CYP2B6;CYP2C18;CYP2C19;CYP2C8;CYP2C9;CYP2D6;CYP2E1;CYP2F1;CYP2J2;CYP2R1;Cyp18a1;	CBWU22524.5p	XABT84927.5p	CBWU22524.3p
ENSG00000198077	CYP2A7	477	270200	SJOGREN-LARSSON SYNDROME; SLS ;;ICHTHYOSIS, SPASTIC NEUROLOGIC DISORDER, AND OLIGOPHRENIA;; FATTY ALCOHOL:NAD+ OXIDOREDUCTASE DEFICIENCY;; FATTY ALDEHYDE DEHYDROGENASE DEFICIENCY;; FALDH DEFICIENCY	KH.C6.73	-	CYP2A13;CYP2A6;CYP2A7;CYP2B6;CYP2C18;CYP2C19;CYP2C8;CYP2C9;CYP2D6;CYP2E1;CYP2F1;CYP2J2;CYP2R1;Cyp18a1;	CBWU22524.5p	XABT84927.5p	CBWU22524.3p
ENSG00000100197	CYP2D6	477	300000	OPITZ SYNDROME ;;OS;; OPITZ G/BBB SYNDROME, X-LINKED;; OPITZ SYNDROME, X-LINKED; OSX;; OPITZ-G SYNDROME, TYPE I; OGS1;; OPITZ BBBG SYNDROME, TYPE I; BBBG1;; OPITZ G/BBB SYNDROME, TYPE I	KH.C6.73	-	CYP2A13;CYP2A6;CYP2A7;CYP2B6;CYP2C18;CYP2C19;CYP2C8;CYP2C9;CYP2D6;CYP2E1;CYP2F1;CYP2J2;CYP2R1;Cyp18a1;	CBWU22524.5p	XABT84927.5p	CBWU22524.3p
ENSG00000108242	CYP2C18	477	300000	OPITZ SYNDROME ;;OS;; OPITZ G/BBB SYNDROME, X-LINKED;; OPITZ SYNDROME, X-LINKED; OSX;; OPITZ-G SYNDROME, TYPE I; OGS1;; OPITZ BBBG SYNDROME, TYPE I; BBBG1;; OPITZ G/BBB SYNDROME, TYPE I	KH.C6.73	-	CYP2A13;CYP2A6;CYP2A7;CYP2B6;CYP2C18;CYP2C19;CYP2C8;CYP2C9;CYP2D6;CYP2E1;CYP2F1;CYP2J2;CYP2R1;Cyp18a1;	CBWU22524.5p	XABT84927.5p	CBWU22524.3p
ENSG00000130649	CYP2E1	477	300000	OPITZ SYNDROME ;;OS;; OPITZ G/BBB SYNDROME, X-LINKED;; OPITZ SYNDROME, X-LINKED; OSX;; OPITZ-G SYNDROME, TYPE I; OGS1;; OPITZ BBBG SYNDROME, TYPE I; BBBG1;; OPITZ G/BBB SYNDROME, TYPE I	KH.C6.73	-	CYP2A13;CYP2A6;CYP2A7;CYP2B6;CYP2C18;CYP2C19;CYP2C8;CYP2C9;CYP2D6;CYP2E1;CYP2F1;CYP2J2;CYP2R1;Cyp18a1;	CBWU22524.5p	XABT84927.5p	CBWU22524.3p
ENSG00000134716	CYP2J2	477	300000	OPITZ SYNDROME ;;OS;; OPITZ G/BBB SYNDROME, X-LINKED;; OPITZ SYNDROME, X-LINKED; OSX;; OPITZ-G SYNDROME, TYPE I; OGS1;; OPITZ BBBG SYNDROME, TYPE I; BBBG1;; OPITZ G/BBB SYNDROME, TYPE I	KH.C6.73	-	CYP2A13;CYP2A6;CYP2A7;CYP2B6;CYP2C18;CYP2C19;CYP2C8;CYP2C9;CYP2D6;CYP2E1;CYP2F1;CYP2J2;CYP2R1;Cyp18a1;	CBWU22524.5p	XABT84927.5p	CBWU22524.3p
ENSG00000138115	CYP2C8	477	300000	OPITZ SYNDROME ;;OS;; OPITZ G/BBB SYNDROME, X-LINKED;; OPITZ SYNDROME, X-LINKED; OSX;; OPITZ-G SYNDROME, TYPE I; OGS1;; OPITZ BBBG SYNDROME, TYPE I; BBBG1;; OPITZ G/BBB SYNDROME, TYPE I	KH.C6.73	-	CYP2A13;CYP2A6;CYP2A7;CYP2B6;CYP2C18;CYP2C19;CYP2C8;CYP2C9;CYP2D6;CYP2E1;CYP2F1;CYP2J2;CYP2R1;Cyp18a1;	CBWU22524.5p	XABT84927.5p	CBWU22524.3p
ENSG00000165841	CYP2C19	477	300000	OPITZ SYNDROME ;;OS;; OPITZ G/BBB SYNDROME, X-LINKED;; OPITZ SYNDROME, X-LINKED; OSX;; OPITZ-G SYNDROME, TYPE I; OGS1;; OPITZ BBBG SYNDROME, TYPE I; BBBG1;; OPITZ G/BBB SYNDROME, TYPE I	KH.C6.73	-	CYP2A13;CYP2A6;CYP2A7;CYP2B6;CYP2C18;CYP2C19;CYP2C8;CYP2C9;CYP2D6;CYP2E1;CYP2F1;CYP2J2;CYP2R1;Cyp18a1;	CBWU22524.5p	XABT84927.5p	CBWU22524.3p
ENSG00000197408	CYP2B6	477	300000	OPITZ SYNDROME ;;OS;; OPITZ G/BBB SYNDROME, X-LINKED;; OPITZ SYNDROME, X-LINKED; OSX;; OPITZ-G SYNDROME, TYPE I; OGS1;; OPITZ BBBG SYNDROME, TYPE I; BBBG1;; OPITZ G/BBB SYNDROME, TYPE I	KH.C6.73	-	CYP2A13;CYP2A6;CYP2A7;CYP2B6;CYP2C18;CYP2C19;CYP2C8;CYP2C9;CYP2D6;CYP2E1;CYP2F1;CYP2J2;CYP2R1;Cyp18a1;	CBWU22524.5p	XABT84927.5p	CBWU22524.3p
ENSG00000197446	CYP2F1	477	300000	OPITZ SYNDROME ;;OS;; OPITZ G/BBB SYNDROME, X-LINKED;; OPITZ SYNDROME, X-LINKED; OSX;; OPITZ-G SYNDROME, TYPE I; OGS1;; OPITZ BBBG SYNDROME, TYPE I; BBBG1;; OPITZ G/BBB SYNDROME, TYPE I	KH.C6.73	-	CYP2A13;CYP2A6;CYP2A7;CYP2B6;CYP2C18;CYP2C19;CYP2C8;CYP2C9;CYP2D6;CYP2E1;CYP2F1;CYP2J2;CYP2R1;Cyp18a1;	CBWU22524.5p	XABT84927.5p	CBWU22524.3p
ENSG00000197838	CYP2A13	477	300000	OPITZ SYNDROME ;;OS;; OPITZ G/BBB SYNDROME, X-LINKED;; OPITZ SYNDROME, X-LINKED; OSX;; OPITZ-G SYNDROME, TYPE I; OGS1;; OPITZ BBBG SYNDROME, TYPE I; BBBG1;; OPITZ G/BBB SYNDROME, TYPE I	KH.C6.73	-	CYP2A13;CYP2A6;CYP2A7;CYP2B6;CYP2C18;CYP2C19;CYP2C8;CYP2C9;CYP2D6;CYP2E1;CYP2F1;CYP2J2;CYP2R1;Cyp18a1;	CBWU22524.5p	XABT84927.5p	CBWU22524.3p
ENSG00000198077	CYP2A7	477	300000	OPITZ SYNDROME ;;OS;; OPITZ G/BBB SYNDROME, X-LINKED;; OPITZ SYNDROME, X-LINKED; OSX;; OPITZ-G SYNDROME, TYPE I; OGS1;; OPITZ BBBG SYNDROME, TYPE I; BBBG1;; OPITZ G/BBB SYNDROME, TYPE I	KH.C6.73	-	CYP2A13;CYP2A6;CYP2A7;CYP2B6;CYP2C18;CYP2C19;CYP2C8;CYP2C9;CYP2D6;CYP2E1;CYP2F1;CYP2J2;CYP2R1;Cyp18a1;	CBWU22524.5p	XABT84927.5p	CBWU22524.3p
ENSG00000100197	CYP2D6	477	307030	HYPERGLYCEROLEMIA ;;GLYCEROL KINASE DEFICIENCY;; GK DEFICIENCY; GKD;; GK1 DEFICIENCY	KH.C6.73	-	CYP2A13;CYP2A6;CYP2A7;CYP2B6;CYP2C18;CYP2C19;CYP2C8;CYP2C9;CYP2D6;CYP2E1;CYP2F1;CYP2J2;CYP2R1;Cyp18a1;	CBWU22524.5p	XABT84927.5p	CBWU22524.3p
ENSG00000108242	CYP2C18	477	307030	HYPERGLYCEROLEMIA ;;GLYCEROL KINASE DEFICIENCY;; GK DEFICIENCY; GKD;; GK1 DEFICIENCY	KH.C6.73	-	CYP2A13;CYP2A6;CYP2A7;CYP2B6;CYP2C18;CYP2C19;CYP2C8;CYP2C9;CYP2D6;CYP2E1;CYP2F1;CYP2J2;CYP2R1;Cyp18a1;	CBWU22524.5p	XABT84927.5p	CBWU22524.3p
ENSG00000130649	CYP2E1	477	307030	HYPERGLYCEROLEMIA ;;GLYCEROL KINASE DEFICIENCY;; GK DEFICIENCY; GKD;; GK1 DEFICIENCY	KH.C6.73	-	CYP2A13;CYP2A6;CYP2A7;CYP2B6;CYP2C18;CYP2C19;CYP2C8;CYP2C9;CYP2D6;CYP2E1;CYP2F1;CYP2J2;CYP2R1;Cyp18a1;	CBWU22524.5p	XABT84927.5p	CBWU22524.3p
ENSG00000134716	CYP2J2	477	307030	HYPERGLYCEROLEMIA ;;GLYCEROL KINASE DEFICIENCY;; GK DEFICIENCY; GKD;; GK1 DEFICIENCY	KH.C6.73	-	CYP2A13;CYP2A6;CYP2A7;CYP2B6;CYP2C18;CYP2C19;CYP2C8;CYP2C9;CYP2D6;CYP2E1;CYP2F1;CYP2J2;CYP2R1;Cyp18a1;	CBWU22524.5p	XABT84927.5p	CBWU22524.3p
ENSG00000138115	CYP2C8	477	307030	HYPERGLYCEROLEMIA ;;GLYCEROL KINASE DEFICIENCY;; GK DEFICIENCY; GKD;; GK1 DEFICIENCY	KH.C6.73	-	CYP2A13;CYP2A6;CYP2A7;CYP2B6;CYP2C18;CYP2C19;CYP2C8;CYP2C9;CYP2D6;CYP2E1;CYP2F1;CYP2J2;CYP2R1;Cyp18a1;	CBWU22524.5p	XABT84927.5p	CBWU22524.3p
ENSG00000165841	CYP2C19	477	307030	HYPERGLYCEROLEMIA ;;GLYCEROL KINASE DEFICIENCY;; GK DEFICIENCY; GKD;; GK1 DEFICIENCY	KH.C6.73	-	CYP2A13;CYP2A6;CYP2A7;CYP2B6;CYP2C18;CYP2C19;CYP2C8;CYP2C9;CYP2D6;CYP2E1;CYP2F1;CYP2J2;CYP2R1;Cyp18a1;	CBWU22524.5p	XABT84927.5p	CBWU22524.3p
ENSG00000197408	CYP2B6	477	307030	HYPERGLYCEROLEMIA ;;GLYCEROL KINASE DEFICIENCY;; GK DEFICIENCY; GKD;; GK1 DEFICIENCY	KH.C6.73	-	CYP2A13;CYP2A6;CYP2A7;CYP2B6;CYP2C18;CYP2C19;CYP2C8;CYP2C9;CYP2D6;CYP2E1;CYP2F1;CYP2J2;CYP2R1;Cyp18a1;	CBWU22524.5p	XABT84927.5p	CBWU22524.3p
ENSG00000197446	CYP2F1	477	307030	HYPERGLYCEROLEMIA ;;GLYCEROL KINASE DEFICIENCY;; GK DEFICIENCY; GKD;; GK1 DEFICIENCY	KH.C6.73	-	CYP2A13;CYP2A6;CYP2A7;CYP2B6;CYP2C18;CYP2C19;CYP2C8;CYP2C9;CYP2D6;CYP2E1;CYP2F1;CYP2J2;CYP2R1;Cyp18a1;	CBWU22524.5p	XABT84927.5p	CBWU22524.3p
ENSG00000197838	CYP2A13	477	307030	HYPERGLYCEROLEMIA ;;GLYCEROL KINASE DEFICIENCY;; GK DEFICIENCY; GKD;; GK1 DEFICIENCY	KH.C6.73	-	CYP2A13;CYP2A6;CYP2A7;CYP2B6;CYP2C18;CYP2C19;CYP2C8;CYP2C9;CYP2D6;CYP2E1;CYP2F1;CYP2J2;CYP2R1;Cyp18a1;	CBWU22524.5p	XABT84927.5p	CBWU22524.3p
ENSG00000198077	CYP2A7	477	307030	HYPERGLYCEROLEMIA ;;GLYCEROL KINASE DEFICIENCY;; GK DEFICIENCY; GKD;; GK1 DEFICIENCY	KH.C6.73	-	CYP2A13;CYP2A6;CYP2A7;CYP2B6;CYP2C18;CYP2C19;CYP2C8;CYP2C9;CYP2D6;CYP2E1;CYP2F1;CYP2J2;CYP2R1;Cyp18a1;	CBWU22524.5p	XABT84927.5p	CBWU22524.3p
ENSG00000116741	RGS2	1402	168600	PARKINSON DISEASE; PD PARKINSONISM, INCLUDED	KH.C9.235	-	RGS1;RGS13;RGS16;RGS18;RGS2;RGS21;RGS3;RGS4;RGS5;RGS8;Rgs1;Rgs18;Rgs4;Rgs5;	CBWU22650.5p
ENSG00000142655	PEX14	624	131950	EPIDERMOLYSIS BULLOSA SIMPLEX, OGNA TYPE ;;EPIDERMOLYSIS BULLOSA SIMPLEX 1; EBS1;; EBSO	KH.C7.660	-	CG4289;PEX14;Pex14;	CBWU22960.5p	XABT206735.5p	XABT85595.5p	CBWU22960.3p	XABT206735.3p
ENSG00000142655	PEX14	624	151100	LEOPARD SYNDROME ;;LENTIGINOSIS, CARDIOMYOPATHIC;; MULTIPLE LENTIGINES SYNDROME	KH.C7.660	-	CG4289;PEX14;Pex14;	CBWU22960.5p	XABT206735.5p	XABT85595.5p	CBWU22960.3p	XABT206735.3p
ENSG00000142655	PEX14	624	163950	NOONAN SYNDROME 1; NS1 ;;NOONAN SYNDROME;; MALE TURNER SYNDROME;; FEMALE PSEUDO-TURNER SYNDROME;; TURNER PHENOTYPE WITH NORMAL KARYOTYPE PTERYGIUM COLLI SYNDROME, INCLUDED	KH.C7.660	-	CG4289;PEX14;Pex14;	CBWU22960.5p	XABT206735.5p	XABT85595.5p	CBWU22960.3p	XABT206735.3p
ENSG00000142655	PEX14	624	163955	NOONAN-LIKE/MULTIPLE GIANT CELL LESION SYNDROME	KH.C7.660	-	CG4289;PEX14;Pex14;	CBWU22960.5p	XABT206735.5p	XABT85595.5p	CBWU22960.3p	XABT206735.3p
ENSG00000142655	PEX14	927	202370	ADRENOLEUKODYSTROPHY, AUTOSOMAL NEONATAL FORM ;;NEONATAL ADRENOLEUKODYSTROPHY; NALD	KH.C7.660	-	CG4289;PEX14;Pex14;	CBWU22960.5p	XABT206735.5p	XABT85595.5p	CBWU22960.3p	XABT206735.3p
ENSG00000142655	PEX14	927	214100	ZELLWEGER SYNDROME; ZS ;;CEREBROHEPATORENAL SYNDROME;; CHR SYNDROME;; ZWS	KH.C7.660	-	CG4289;PEX14;Pex14;	CBWU22960.5p	XABT206735.5p	XABT85595.5p	CBWU22960.3p	XABT206735.3p
ENSG00000142655	PEX14	624	226670	EPIDERMOLYSIS BULLOSA SIMPLEX AND LIMB-GIRDLE MUSCULAR DYSTROPHY ;;MD-EBS; MDEBS;; EB-MD	KH.C7.660	-	CG4289;PEX14;Pex14;	CBWU22960.5p	XABT206735.5p	XABT85595.5p	CBWU22960.3p	XABT206735.3p
ENSG00000142655	PEX14	624	262500	PITUITARY DWARFISM II ;;LARON TYPE DWARFISM I; LTD1;; LTD;; LARON SYNDROME;; GROWTH HORMONE RECEPTOR DEFICIENCY;; GROWTH HORMONE INSENSITIVITY SYNDROME	KH.C7.660	-	CG4289;PEX14;Pex14;	CBWU22960.5p	XABT206735.5p	XABT85595.5p	CBWU22960.3p	XABT206735.3p
ENSG00000142655	PEX14	624	278300	XANTHINURIA, TYPE I ;;XANTHINE DEHYDROGENASE DEFICIENCY;; XDH DEFICIENCY;; XANTHINE OXIDASE DEFICIENCY	KH.C7.660	-	CG4289;PEX14;Pex14;	CBWU22960.5p	XABT206735.5p	XABT85595.5p	CBWU22960.3p	XABT206735.3p
ENSG00000142655	PEX14	927	278300	XANTHINURIA, TYPE I ;;XANTHINE DEHYDROGENASE DEFICIENCY;; XDH DEFICIENCY;; XANTHINE OXIDASE DEFICIENCY	KH.C7.660	-	CG4289;PEX14;Pex14;	CBWU22960.5p	XABT206735.5p	XABT85595.5p	CBWU22960.3p	XABT206735.3p
ENSG00000142655	PEX14	624	607785	JUVENILE MYELOMONOCYTIC LEUKEMIA; JMML ;;LEUKEMIA, JUVENILE MYELOMONOCYTIC	KH.C7.660	-	CG4289;PEX14;Pex14;	CBWU22960.5p	XABT206735.5p	XABT85595.5p	CBWU22960.3p	XABT206735.3p
ENSG00000105193	RPS16	956	603896	LEUKOENCEPHALOPATHY WITH VANISHING WHITE MATTER; VWM ;;CHILDHOOD ATAXIA WITH CENTRAL NERVOUS SYSTEM HYPOMYELINIZATION; CACH;; VANISHING WHITE MATTER LEUKODYSTROPHY;; CREE LEUKOENCEPHALOPATHY; CLE VANISHING WHITE MATTER LEUKODYSTROPHY WITH OVARIAN FAILURE, INCLUDED;; OVARIOLEUKODYSTROPHY, INCLUDED	KH.S406.5	-	AC158913.4;RPS16;RpS16;Rps16;	CBWU23364.5p	CBWU3733.5p	CBWU23364.3p	CBWU3733.3p
ENSG00000174444	RPL4	956	603896	LEUKOENCEPHALOPATHY WITH VANISHING WHITE MATTER; VWM ;;CHILDHOOD ATAXIA WITH CENTRAL NERVOUS SYSTEM HYPOMYELINIZATION; CACH;; VANISHING WHITE MATTER LEUKODYSTROPHY;; CREE LEUKOENCEPHALOPATHY; CLE VANISHING WHITE MATTER LEUKODYSTROPHY WITH OVARIAN FAILURE, INCLUDED;; OVARIOLEUKODYSTROPHY, INCLUDED	KH.C1.263	-	-	CBWU23455.5p
ENSG00000184779	RPS17	909	137760	GLAUCOMA, PRIMARY OPEN ANGLE; POAG GLAUCOMA 1, OPEN ANGLE, E, INCLUDED; GLC1E, INCLUDED;; GLAUCOMA, PRIMARY OPEN ANGLE, ADULT-ONSET, INCLUDED	KH.C8.322	-	AC010724.6-202;AC121114.10;RP4-753D5.2;RPS17;RPS17P2;RpS17;Rps17;	CBWU23457.5p	CBWU63934.5p	CBWU23457.3p	CBWU63934.3p
ENSG00000182774	AC010724.6	956	603896	LEUKOENCEPHALOPATHY WITH VANISHING WHITE MATTER; VWM ;;CHILDHOOD ATAXIA WITH CENTRAL NERVOUS SYSTEM HYPOMYELINIZATION; CACH;; VANISHING WHITE MATTER LEUKODYSTROPHY;; CREE LEUKOENCEPHALOPATHY; CLE VANISHING WHITE MATTER LEUKODYSTROPHY WITH OVARIAN FAILURE, INCLUDED;; OVARIOLEUKODYSTROPHY, INCLUDED	KH.C8.322	-	AC010724.6-202;AC121114.10;RP4-753D5.2;RPS17;RPS17P2;RpS17;Rps17;	CBWU23457.5p	CBWU63934.5p	CBWU23457.3p	CBWU63934.3p
ENSG00000184779	RPS17	956	603896	LEUKOENCEPHALOPATHY WITH VANISHING WHITE MATTER; VWM ;;CHILDHOOD ATAXIA WITH CENTRAL NERVOUS SYSTEM HYPOMYELINIZATION; CACH;; VANISHING WHITE MATTER LEUKODYSTROPHY;; CREE LEUKOENCEPHALOPATHY; CLE VANISHING WHITE MATTER LEUKODYSTROPHY WITH OVARIAN FAILURE, INCLUDED;; OVARIOLEUKODYSTROPHY, INCLUDED	KH.C8.322	-	AC010724.6-202;AC121114.10;RP4-753D5.2;RPS17;RPS17P2;RpS17;Rps17;	CBWU23457.5p	CBWU63934.5p	CBWU23457.3p	CBWU63934.3p
ENSG00000184779	RPS17	909	604901	NORTH AMERICAN INDIAN CHILDHOOD CIRRHOSIS; NAIC	KH.C8.322	-	AC010724.6-202;AC121114.10;RP4-753D5.2;RPS17;RPS17P2;RpS17;Rps17;	CBWU23457.5p	CBWU63934.5p	CBWU23457.3p	CBWU63934.3p
ENSG00000184779	RPS17	909	609887	GLAUCOMA 1, OPEN ANGLE, G; GLC1G	KH.C8.322	-	AC010724.6-202;AC121114.10;RP4-753D5.2;RPS17;RPS17P2;RpS17;Rps17;	CBWU23457.5p	CBWU63934.5p	CBWU23457.3p	CBWU63934.3p
ENSG00000104408	EIF3E	956	603896	LEUKOENCEPHALOPATHY WITH VANISHING WHITE MATTER; VWM ;;CHILDHOOD ATAXIA WITH CENTRAL NERVOUS SYSTEM HYPOMYELINIZATION; CACH;; VANISHING WHITE MATTER LEUKODYSTROPHY;; CREE LEUKOENCEPHALOPATHY; CLE VANISHING WHITE MATTER LEUKODYSTROPHY WITH OVARIAN FAILURE, INCLUDED;; OVARIOLEUKODYSTROPHY, INCLUDED	KH.C8.40	-	EIF3E;Eif3e;Int6;	CBWU23817.5p	XABT171738.5p	XABT171738.3p
ENSG00000175390	EIF3F	956	603896	LEUKOENCEPHALOPATHY WITH VANISHING WHITE MATTER; VWM ;;CHILDHOOD ATAXIA WITH CENTRAL NERVOUS SYSTEM HYPOMYELINIZATION; CACH;; VANISHING WHITE MATTER LEUKODYSTROPHY;; CREE LEUKOENCEPHALOPATHY; CLE VANISHING WHITE MATTER LEUKODYSTROPHY WITH OVARIAN FAILURE, INCLUDED;; OVARIOLEUKODYSTROPHY, INCLUDED	KH.C4.470	-	CG9769;EIF3F;Eif3s5;	CBWU24235.5p	XABT53097.5p	CBWU24235.3p	XABT53097.3p	XABT87319.3p
ENSG00000174444	RPL4	956	603896	LEUKOENCEPHALOPATHY WITH VANISHING WHITE MATTER; VWM ;;CHILDHOOD ATAXIA WITH CENTRAL NERVOUS SYSTEM HYPOMYELINIZATION; CACH;; VANISHING WHITE MATTER LEUKODYSTROPHY;; CREE LEUKOENCEPHALOPATHY; CLE VANISHING WHITE MATTER LEUKODYSTROPHY WITH OVARIAN FAILURE, INCLUDED;; OVARIOLEUKODYSTROPHY, INCLUDED	KH.L18.139	-	RPL4;RpL4;Rpl4;	CBWU2429.5p	CBWU23455.3p	CBWU2429.3p
ENSG00000070756	PABPC1	1299	600059	RETINITIS PIGMENTOSA 13; RP13	KH.L108.12	-	AC098722.3;PABPC1;PABPC1L;PABPC3;PABPC4;Pabpc1;Pabpc2;Pabpc3;Pabpc4;pAbp;	CBWU24539.5p	CBWU24539.3p
ENSG00000070756	PABPC1	287	603622	DEAFNESS, AUTOSOMAL DOMINANT NONSYNDROMIC SENSORINEURAL 17; DFNA17 COCHLEOSACCULAR DEGENERATION, INCLUDED	KH.L108.12	-	AC098722.3;PABPC1;PABPC1L;PABPC3;PABPC4;Pabpc1;Pabpc2;Pabpc3;Pabpc4;pAbp;	CBWU24539.5p	CBWU24539.3p
ENSG00000070756	PABPC1	287	605249	SEBASTIAN SYNDROME; SBS ;;SEBASTIAN PLATELET SYNDROME	KH.L108.12	-	AC098722.3;PABPC1;PABPC1L;PABPC3;PABPC4;Pabpc1;Pabpc2;Pabpc3;Pabpc4;pAbp;	CBWU24539.5p	CBWU24539.3p
ENSG00000070756	PABPC1	287	609322	RHABDOID TUMOR; RDT ;;MALIGNANT RHABDOID TUMOR; MRT TERATOID TUMOR, ATYPICAL, INCLUDED;; BRAIN TUMOR, POSTERIOR FOSSA, OF INFANCY, FAMILIAL, INCLUDED	KH.L108.12	-	AC098722.3;PABPC1;PABPC1L;PABPC3;PABPC4;Pabpc1;Pabpc2;Pabpc3;Pabpc4;pAbp;	CBWU24539.5p	CBWU24539.3p
ENSG00000128928	IVD	259	231670	GLUTARIC ACIDEMIA I ;;GLUTARIC ACIDURIA I;; GA I;; GLUTARYL-CoA DEHYDROGENASE DEFICIENCY	KH.C11.50	isovaleryl CoA dehydrogenase	CG6638;IVD;Ivd;	CBWU25025.5p	CBWU70263.5p	CBWU25025.3p	CBWU70263.3p
ENSG00000128928	IVD	259	248600	MAPLE SYRUP URINE DISEASE ;;MSUD;; BRANCHED-CHAIN KETOACIDURIA;; BRANCHED-CHAIN ALPHA-KETO ACID DEHYDROGENASE DEFICIENCY;; BCKD DEFICIENCY;; KETO ACID DECARBOXYLASE DEFICIENCY MAPLE SYRUP URINE DISEASE, CLASSIC, INCLUDED;; MAPLE SYRUP URINE DISEASE, INTERMEDIATE, INCLUDED;; MAPLE SYRUP URINE DISEASE, INTERMITTENT, INCLUDED;; MAPLE SYRUP URINE DISEASE, THIAMINE-RESPONSIVE, INCLUDED;; MAPLE SYRUP U…	KH.C11.50	isovaleryl CoA dehydrogenase	CG6638;IVD;Ivd;	CBWU25025.5p	CBWU70263.5p	CBWU25025.3p	CBWU70263.3p
ENSG00000128928	IVD	860	248600	MAPLE SYRUP URINE DISEASE ;;MSUD;; BRANCHED-CHAIN KETOACIDURIA;; BRANCHED-CHAIN ALPHA-KETO ACID DEHYDROGENASE DEFICIENCY;; BCKD DEFICIENCY;; KETO ACID DECARBOXYLASE DEFICIENCY MAPLE SYRUP URINE DISEASE, CLASSIC, INCLUDED;; MAPLE SYRUP URINE DISEASE, INTERMEDIATE, INCLUDED;; MAPLE SYRUP URINE DISEASE, INTERMITTENT, INCLUDED;; MAPLE SYRUP URINE DISEASE, THIAMINE-RESPONSIVE, INCLUDED;; MAPLE SYRUP U…	KH.C11.50	isovaleryl CoA dehydrogenase	CG6638;IVD;Ivd;	CBWU25025.5p	CBWU70263.5p	CBWU25025.3p	CBWU70263.3p
ENSG00000128928	IVD	860	268300	ROBERTS SYNDROME; RBS ;;LONG BONE DEFICIENCIES ASSOCIATED WITH CLEFT LIP-PALATE	KH.C11.50	isovaleryl CoA dehydrogenase	CG6638;IVD;Ivd;	CBWU25025.5p	CBWU70263.5p	CBWU25025.3p	CBWU70263.3p
ENSG00000128928	IVD	259	312170	PYRUVATE DECARBOXYLASE DEFICIENCY ;;ATAXIA, INTERMITTENT, WITH ABNORMAL PYRUVATE METABOLISM;; PYRUVATE DEHYDROGENASE DEFICIENCY;; PDH DEFICIENCY;; ATAXIA, INTERMITTENT, WITH PYRUVATE DEHYDROGENASE, OR DECARBOXYLASE, DEFICIENCY;; ATAXIA WITH LACTIC ACIDOSIS I LACTIC ACIDEMIA, THIAMINE-RESPONSIVE, INCLUDED;; THIAMINE-RESPONSIVE LACTIC ACIDEMIA, INCLUDED;; PYRUVATE DEHYDROGENASE E1-ALPHA DEFICIENCY,…	KH.C11.50	isovaleryl CoA dehydrogenase	CG6638;IVD;Ivd;	CBWU25025.5p	CBWU70263.5p	CBWU25025.3p	CBWU70263.3p
ENSG00000128928	IVD	860	601003	BRODY MYOPATHY	KH.C11.50	isovaleryl CoA dehydrogenase	CG6638;IVD;Ivd;	CBWU25025.5p	CBWU70263.5p	CBWU25025.3p	CBWU70263.3p
ENSG00000070081	NUCB2	183	276300	TURCOT SYNDROME ;;MALIGNANT TUMORS OF THE CENTRAL NERVOUS SYSTEM ASSOCIATED WITH FAMILIAL POLYPOSIS OF THE COLON	KH.C5.134	-	NUCB1;NUCB2;Nucb1;Nucb2;	CBWU2510.5p	XABT209259.5p	CBWU2510.3p	XABT209259.3p
ENSG00000070081	NUCB2	183	608089	ENDOMETRIAL CANCER	KH.C5.134	-	NUCB1;NUCB2;Nucb1;Nucb2;	CBWU2510.5p	XABT209259.5p	CBWU2510.3p	XABT209259.3p
ENSG00000070081	NUCB2	183	609310	COLORECTAL CANCER, HEREDITARY NONPOLYPOSIS, TYPE 2; HNPCC2 ;;COLON CANCER, FAMILIAL NONPOLYPOSIS, TYPE 2; FCC2;; COCA2	KH.C5.134	-	NUCB1;NUCB2;Nucb1;Nucb2;	CBWU2510.5p	XABT209259.5p	CBWU2510.3p	XABT209259.3p
ENSG00000112304	THEM2	1485	115310	PARAGANGLIOMAS 4; PGL4 ;;CAROTID BODY TUMORS AND MULTIPLE EXTRAADRENAL PHEOCHROMOCYTOMAS;; PHEOCHROMOCYTOMA, EXTRAADRENAL, AND CERVICAL PARAGANGLIOMA;; PARAGANGLIOMAS, HEREDITARY EXTRAADRENAL;; PHEOCHROMOCYTOMA, FAMILIAL EXTRAADRENAL;; PARAGANGLIOMA, FAMILIAL MALIGNANT	KH.L20.15	-	CG16985;CG16986;THEM2;Them2;	CBWU25165.5p	CBWU25165.3p
ENSG00000112304	THEM2	1485	171300	PHEOCHROMOCYTOMA	KH.L20.15	-	CG16985;CG16986;THEM2;Them2;	CBWU25165.5p	CBWU25165.3p
ENSG00000112304	THEM2	1485	607482	CARDIOMYOPATHY, DILATED, 1M; CMD1M	KH.L20.15	-	CG16985;CG16986;THEM2;Them2;	CBWU25165.5p	CBWU25165.3p
ENSG00000153767	GTF2E1	1127	214150	CEREBROOCULOFACIOSKELETAL SYNDROME 1; COFS1 ;;COFS SYNDROME;; PENA-SHOKEIR SYNDROME, TYPE II	KH.L7.25	-	GTF2E1;Gtf2e1;TfIIEalpha;	CBWU25219.5p	CBWU29999.5p
ENSG00000153767	GTF2E1	1127	216400	COCKAYNE SYNDROME, TYPE A; CSA ;;CKN1	KH.L7.25	-	GTF2E1;Gtf2e1;TfIIEalpha;	CBWU25219.5p	CBWU29999.5p
ENSG00000153767	GTF2E1	1127	601675	TRICHOTHIODYSTROPHY, PHOTOSENSITIVE; TTDP ICHTHYOSIFORM ERYTHRODERMA WITH HAIR ABNORMALITY AND MENTAL AND GROWTH RETARDATION, INCLUDED;; TAY SYNDROME, INCLUDED;; TRICHOTHIODYSTROPHY WITH CONGENITAL ICHTHYOSIS, INCLUDED;; ICHTHYOSIS, CONGENITAL, WITH TRICHOTHIODYSTROPHY, INCLUDED;; IBIDS SYNDROME, INCLUDED	KH.L7.25	-	GTF2E1;Gtf2e1;TfIIEalpha;	CBWU25219.5p	CBWU29999.5p
ENSG00000107521	HPS1	293	203300	HERMANSKY-PUDLAK SYNDROME; HPS ;;ALBINISM WITH HEMORRHAGIC DIATHESIS AND PIGMENTED RETICULOENDOTHELIAL CELLS;; DELTA STORAGE POOL DISEASE	KH.C2.1074	-	AL022313.1;HPS;HPS1;Hps1;	CBWU25224.5p	XABT52644.5p
ENSG00000182481	KPNA2	912	133239	ESOPHAGEAL CANCER ESOPHAGEAL SQUAMOUS CELL CARCINOMA, INCLUDED; ESCC, INCLUDED	KH.C4.306	-	AC145081.1-201;KPNA2;Kpna2;	CBWU25320.5p	XABT152424.5p	CBWU25320.3p	XABT152424.3p
ENSG00000182481	KPNA2	912	151623	LI-FRAUMENI SYNDROME 1; LFS1 ;;SARCOMA FAMILY SYNDROME OF LI AND FRAUMENI;; SBLA SYNDROME	KH.C4.306	-	AC145081.1-201;KPNA2;Kpna2;	CBWU25320.5p	XABT152424.5p	CBWU25320.3p	XABT152424.3p
ENSG00000182481	KPNA2	912	211980	LUNG CANCER ALVEOLAR CELL CARCINOMA, INCLUDED;; ADENOCARCINOMA OF LUNG, INCLUDED;; NONSMALL CELL LUNG CANCER, INCLUDED	KH.C4.306	-	AC145081.1-201;KPNA2;Kpna2;	CBWU25320.5p	XABT152424.5p	CBWU25320.3p	XABT152424.3p
ENSG00000182481	KPNA2	912	260500	PAPILLOMA OF CHOROID PLEXUS ;;CHOROID PLEXUS PAPILLOMA	KH.C4.306	-	AC145081.1-201;KPNA2;Kpna2;	CBWU25320.5p	XABT152424.5p	CBWU25320.3p	XABT152424.3p
ENSG00000182481	KPNA2	912	275355	SQUAMOUS CELL CARCINOMA, HEAD AND NECK; HNSCC	KH.C4.306	-	AC145081.1-201;KPNA2;Kpna2;	CBWU25320.5p	XABT152424.5p	CBWU25320.3p	XABT152424.3p
ENSG00000133063	CHIT1	772	111400	BLOOD GROUP, P SYSTEM P1 PHENOTYPE, INCLUDED;; P2 PHENOTYPE, INCLUDED;; P1(k) PHENOTYPE, INCLUDED;; P2(k) PHENOTYPE, INCLUDED;; p PHENOTYPE, INCLUDED	KH.L119.18	-	BC051070;Bclp2;CG1869;CHI3L1;CHI3L2;CHIA;CHIT1;Chi3l3;Chi3l4;Chia;Chit1;Cht3;Ovgp1;	CBWU25392.5p	CBWU8036.5p	CBWU25392.3p	CBWU8036.3p
ENSG00000133063	CHIT1	772	268800	SANDHOFF DISEASE ;;GM2-GANGLIOSIDOSIS, TYPE II;; HEXOSAMINIDASES A AND B DEFICIENCY SANDHOFF DISEASE, ADULT TYPE, INCLUDED;; SANDHOFF DISEASE, JUVENILE TYPE, INCLUDED;; SANDHOFF DISEASE, INFANTILE TYPE, INCLUDED	KH.L119.18	-	BC051070;Bclp2;CG1869;CHI3L1;CHI3L2;CHIA;CHIT1;Chi3l3;Chi3l4;Chia;Chit1;Cht3;Ovgp1;	CBWU25392.5p	CBWU8036.5p	CBWU25392.3p	CBWU8036.3p
ENSG00000133063	CHIT1	772	609241	SCHINDLER DISEASE, TYPE I ;;NEUROAXONAL DYSTROPHY, SCHINDLER TYPE;; ALPHA-N-ACETYLGALACTOSAMINIDASE DEFICIENCY, TYPE I;; NAGA DEFICIENCY, TYPE I ALPHA-N-ACETYLGALACTOSAMINIDASE DEFICIENCY, TYPE III, INCLUDED;; NAGA DEFICIENCY, TYPE III, INCLUDED;; SCHINDLER DISEASE, TYPE III, INCLUDED	KH.L119.18	-	BC051070;Bclp2;CG1869;CHI3L1;CHI3L2;CHIA;CHIT1;Chi3l3;Chi3l4;Chia;Chit1;Cht3;Ovgp1;	CBWU25392.5p	CBWU8036.5p	CBWU25392.3p	CBWU8036.3p
ENSG00000133063	CHIT1	772	609242	KANZAKI DISEASE ;;ALPHA-N-ACETYLGALACTOSAMINIDASE DEFICIENCY, TYPE II;; ALPHA-N-ACETYLGALACTOSAMINIDASE DEFICIENCY, ADULT-ONSET;; NAGA DEFICIENCY, TYPE II;; SCHINDLER DISEASE, TYPE II	KH.L119.18	-	BC051070;Bclp2;CG1869;CHI3L1;CHI3L2;CHIA;CHIT1;Chi3l3;Chi3l4;Chia;Chit1;Cht3;Ovgp1;	CBWU25392.5p	CBWU8036.5p	CBWU25392.3p	CBWU8036.3p
ENSG00000069248	NUP133	923	104300	ALZHEIMER DISEASE; AD ;;PRESENILE AND SENILE DEMENTIA ALZHEIMER DISEASE, FAMILIAL, 1, INCLUDED; AD1, INCLUDED;; ALZHEIMER DISEASE, EARLY-ONSET, WITH CEREBRAL AMYLOID ANGIOPATHY, INCLUDED	KH.C4.223	-	NUP133;Nup133;	CBWU25408.5p	XABT153702.5p	XABT88786.3p
ENSG00000069248	NUP133	696	188550	THYROID CARCINOMA, PAPILLARY ;;PAPILLARY CARCINOMA OF THYROID; PACT; PTC; TPC;; FAMILIAL NONMEDULLARY THYROID CANCER; FNMTC;; NONMEDULLARY THYROID CARCINOMA; NMTC	KH.C4.223	-	NUP133;Nup133;	CBWU25408.5p	XABT153702.5p	XABT88786.3p
ENSG00000069248	NUP133	696	231550	ACHALASIA-ADDISONIANISM-ALACRIMA SYNDROME; AAA ;;TRIPLE-A SYNDROME;; ALACRIMA-ACHALASIA-ADRENAL INSUFFICIENCY NEUROLOGIC DISORDER;; GLUCOCORTICOID DEFICIENCY AND ACHALASIA;; ALLGROVE SYNDROME;; ADDISONIAN-ACHALASIA SYNDROME;; HYPOADRENALISM WITH ACHALASIA;; ALACRIMA-ACHALASIA-ADDISONIANISM;; ACTH-RESISTANT ADRENAL INSUFFICIENCY, ACHALASIA AND ALACRIMA ACHALASIA-ALACRIMA SYNDROME, INCLUDED	KH.C4.223	-	NUP133;Nup133;	CBWU25408.5p	XABT153702.5p	XABT88786.3p
ENSG00000069248	NUP133	923	603813	HYPERCHOLESTEROLEMIA, AUTOSOMAL RECESSIVE; ARH ;;HYPERCHOLESTEROLEMIA, AUTOSOMAL RECESSIVE, 1, FORMERLY; ARH1, FORMERLY;; FHCB1, FORMERLY;; HYPERCHOLESTEROLEMIA, AUTOSOMAL RECESSIVE, 2, FORMERLY; ARH2, FORMERLY;; FHCB2, FORMERLY	KH.C4.223	-	NUP133;Nup133;	CBWU25408.5p	XABT153702.5p	XABT88786.3p
ENSG00000069248	NUP133	923	609065	CEREBRAL HEMORRHAGE WITH AMYLOIDOSIS, HEREDITARY, DUTCH TYPE; HCHWAD AMYLOIDOSIS, CEREBROARTERIAL, HEREDITARY, ITALIAN TYPE, INCLUDED	KH.C4.223	-	NUP133;Nup133;	CBWU25408.5p	XABT153702.5p	XABT88786.3p
ENSG00000069248	NUP133	696	609192	LOEYS-DIETZ SYNDROME; LDS ;;LOEYS-DIETZ AORTIC ANEURYSM SYNDROME	KH.C4.223	-	NUP133;Nup133;	CBWU25408.5p	XABT153702.5p	XABT88786.3p
ENSG00000111348	ARHGDIB	711	300436	MENTAL RETARDATION, X-LINKED 46; MRX46	KH.L106.15	-	AC145207.1-206;ARHGDIA;ARHGDIB;ARHGDIG;Arhgdia;Arhgdib;Arhgdig;RhoGDI;	CBWU25432.5p	CBWU38383.5p	CBWU25432.3p	CBWU38383.3p
ENSG00000141522	ARHGDIA	711	300436	MENTAL RETARDATION, X-LINKED 46; MRX46	KH.L106.15	-	AC145207.1-206;ARHGDIA;ARHGDIB;ARHGDIG;Arhgdia;Arhgdib;Arhgdig;RhoGDI;	CBWU25432.5p	CBWU38383.5p	CBWU25432.3p	CBWU38383.3p
ENSG00000111348	ARHGDIB	711	300558	MENTAL RETARDATION, X-LINKED 30; MRX30 ;;MENTAL RETARDATION, X-LINKED 47; MRX47	KH.L106.15	-	AC145207.1-206;ARHGDIA;ARHGDIB;ARHGDIG;Arhgdia;Arhgdib;Arhgdig;RhoGDI;	CBWU25432.5p	CBWU38383.5p	CBWU25432.3p	CBWU38383.3p
ENSG00000141522	ARHGDIA	711	300558	MENTAL RETARDATION, X-LINKED 30; MRX30 ;;MENTAL RETARDATION, X-LINKED 47; MRX47	KH.L106.15	-	AC145207.1-206;ARHGDIA;ARHGDIB;ARHGDIG;Arhgdia;Arhgdib;Arhgdig;RhoGDI;	CBWU25432.5p	CBWU38383.5p	CBWU25432.3p	CBWU38383.3p
ENSG00000111348	ARHGDIB	711	608203	NEUTROPHIL IMMUNODEFICIENCY SYNDROME	KH.L106.15	-	AC145207.1-206;ARHGDIA;ARHGDIB;ARHGDIG;Arhgdia;Arhgdib;Arhgdig;RhoGDI;	CBWU25432.5p	CBWU38383.5p	CBWU25432.3p	CBWU38383.3p
ENSG00000141522	ARHGDIA	711	608203	NEUTROPHIL IMMUNODEFICIENCY SYNDROME	KH.L106.15	-	AC145207.1-206;ARHGDIA;ARHGDIB;ARHGDIG;Arhgdia;Arhgdib;Arhgdig;RhoGDI;	CBWU25432.5p	CBWU38383.5p	CBWU25432.3p	CBWU38383.3p
ENSG00000153558	FBXL2	524	131705	TRANSIENT BULLOUS DERMOLYSIS OF THE NEWBORN; TBDN ;;EPIDERMOLYSIS BULLOSA DYSTROPHICA, DOMINANT NEONATAL FORM	KH.C1.546	-	CG9003;FBXL2;FBXL20;Fbxl2;Fbxl20;	CBWU25441.5p	XABT209278.5p	XABT92083.5p	XABT31778.5p	XABT209278.3p	CBWU27644.3p	XABT31778.3p
ENSG00000153558	FBXL2	524	131750	EPIDERMOLYSIS BULLOSA DYSTROPHICA, PASINI TYPE ;;ALBOPAPULOID DOMINANT DYSTROPHIC EB; EBDD EPIDERMOLYSIS BULLOSA, PRETIBIAL, WITH LICHENOID FEATURES, INCLUDED	KH.C1.546	-	CG9003;FBXL2;FBXL20;Fbxl2;Fbxl20;	CBWU25441.5p	XABT209278.5p	XABT92083.5p	XABT31778.5p	XABT209278.3p	CBWU27644.3p	XABT31778.3p
ENSG00000153558	FBXL2	524	131850	EPIDERMOLYSIS BULLOSA, PRETIBIAL	KH.C1.546	-	CG9003;FBXL2;FBXL20;Fbxl2;Fbxl20;	CBWU25441.5p	XABT209278.5p	XABT92083.5p	XABT31778.5p	XABT209278.3p	CBWU27644.3p	XABT31778.3p
ENSG00000153558	FBXL2	524	132000	EPIDERMOLYSIS BULLOSA WITH CONGENITAL LOCALIZED ABSENCE OF SKIN AND DEFORMITY OF NAILS ;;EPIDERMOLYSIS BULLOSA DYSTROPHICA, BART TYPE	KH.C1.546	-	CG9003;FBXL2;FBXL20;Fbxl2;Fbxl20;	CBWU25441.5p	XABT209278.5p	XABT92083.5p	XABT31778.5p	XABT209278.3p	CBWU27644.3p	XABT31778.3p
ENSG00000153558	FBXL2	524	226600	EPIDERMOLYSIS BULLOSA DYSTROPHICA, HALLOPEAU-SIEMENS TYPE; EBR1 ;;RDEB	KH.C1.546	-	CG9003;FBXL2;FBXL20;Fbxl2;Fbxl20;	CBWU25441.5p	XABT209278.5p	XABT92083.5p	XABT31778.5p	XABT209278.3p	CBWU27644.3p	XABT31778.3p
ENSG00000153558	FBXL2	524	604129	EPIDERMOLYSIS BULLOSA PRURIGINOSA	KH.C1.546	-	CG9003;FBXL2;FBXL20;Fbxl2;Fbxl20;	CBWU25441.5p	XABT209278.5p	XABT92083.5p	XABT31778.5p	XABT209278.3p	CBWU27644.3p	XABT31778.3p
ENSG00000153558	FBXL2	524	607523	TOENAIL DYSTROPHY, ISOLATED	KH.C1.546	-	CG9003;FBXL2;FBXL20;Fbxl2;Fbxl20;	CBWU25441.5p	XABT209278.5p	XABT92083.5p	XABT31778.5p	XABT209278.3p	CBWU27644.3p	XABT31778.3p
ENSG00000153558	FBXL2	524	607600	EPIDERMOLYSIS BULLOSA DYSTROPHICA WITH SUBCORNEAL CLEAVAGE; EBDSC ;;EPIDERMOLYSIS BULLOSA SIMPLEX SUPERFICIALIS; EBSS	KH.C1.546	-	CG9003;FBXL2;FBXL20;Fbxl2;Fbxl20;	CBWU25441.5p	XABT209278.5p	XABT92083.5p	XABT31778.5p	XABT209278.3p	CBWU27644.3p	XABT31778.3p
ENSG00000188342	GTF2F2	1127	214150	CEREBROOCULOFACIOSKELETAL SYNDROME 1; COFS1 ;;COFS SYNDROME;; PENA-SHOKEIR SYNDROME, TYPE II	KH.L18.50	-	GSG2;GTF2F2;Gsg2;Gtf2f2;Haspin;TfIIFbeta;	CBWU25616.5p	XABT155881.5p	XABT121833.5p	CBWU25616.3p	XABT62207.3p	XABT155881.3p	XABT121833.3p
ENSG00000188342	GTF2F2	1127	216400	COCKAYNE SYNDROME, TYPE A; CSA ;;CKN1	KH.L18.50	-	GSG2;GTF2F2;Gsg2;Gtf2f2;Haspin;TfIIFbeta;	CBWU25616.5p	XABT155881.5p	XABT121833.5p	CBWU25616.3p	XABT62207.3p	XABT155881.3p	XABT121833.3p
ENSG00000188342	GTF2F2	1127	601675	TRICHOTHIODYSTROPHY, PHOTOSENSITIVE; TTDP ICHTHYOSIFORM ERYTHRODERMA WITH HAIR ABNORMALITY AND MENTAL AND GROWTH RETARDATION, INCLUDED;; TAY SYNDROME, INCLUDED;; TRICHOTHIODYSTROPHY WITH CONGENITAL ICHTHYOSIS, INCLUDED;; ICHTHYOSIS, CONGENITAL, WITH TRICHOTHIODYSTROPHY, INCLUDED;; IBIDS SYNDROME, INCLUDED	KH.L18.50	-	GSG2;GTF2F2;Gsg2;Gtf2f2;Haspin;TfIIFbeta;	CBWU25616.5p	XABT155881.5p	XABT121833.5p	CBWU25616.3p	XABT62207.3p	XABT155881.3p	XABT121833.3p
ENSG00000125485	DDX31	1360	154500	TREACHER COLLINS-FRANCESCHETTI SYNDROME; TCOF ;;TREACHER COLLINS SYNDROME; TCS;; MANDIBULOFACIAL DYSOSTOSIS; MFD1	KH.C5.175	-	CG8611;DDX31;Ddx31;	CBWU25681.5p	CBWU101483.5p	XABT57092.5p	CBWU25681.3p	CBWU101483.3p	XABT89259.3p
ENSG00000125485	DDX31	1360	253300	SPINAL MUSCULAR ATROPHY, TYPE I; SMA1 ;;SMA I;; SMA, INFANTILE ACUTE FORM;; MUSCULAR ATROPHY, INFANTILE;; WERDNIG-HOFFMANN DISEASE	KH.C5.175	-	CG8611;DDX31;Ddx31;	CBWU25681.5p	CBWU101483.5p	XABT57092.5p	CBWU25681.3p	CBWU101483.3p	XABT89259.3p
ENSG00000125485	DDX31	1360	253400	SPINAL MUSCULAR ATROPHY, TYPE III; SMA3 ;;SMA III;; MUSCULAR ATROPHY, JUVENILE;; KUGELBERG-WELANDER SYNDROME; KWS;; SPINAL MUSCULAR ATROPHY, MILD CHILDHOOD AND ADOLESCENT FORM	KH.C5.175	-	CG8611;DDX31;Ddx31;	CBWU25681.5p	CBWU101483.5p	XABT57092.5p	CBWU25681.3p	CBWU101483.3p	XABT89259.3p
ENSG00000125485	DDX31	1360	253550	SPINAL MUSCULAR ATROPHY, TYPE II; SMA2 ;;SMA II;; MUSCULAR ATROPHY, SPINAL, INTERMEDIATE TYPE;; MUSCULAR ATROPHY, SPINAL, INFANTILE CHRONIC FORM	KH.C5.175	-	CG8611;DDX31;Ddx31;	CBWU25681.5p	CBWU101483.5p	XABT57092.5p	CBWU25681.3p	CBWU101483.3p	XABT89259.3p
ENSG00000125485	DDX31	1360	600334	TIBIAL MUSCULAR DYSTROPHY, TARDIVE ;;TMD;; TARDIVE TIBIAL MUSCULAR DYSTROPHY;; UDD MYOPATHY	KH.C5.175	-	CG8611;DDX31;Ddx31;	CBWU25681.5p	CBWU101483.5p	XABT57092.5p	CBWU25681.3p	CBWU101483.3p	XABT89259.3p
ENSG00000125485	DDX31	1360	603689	HEREDITARY MYOPATHY WITH EARLY RESPIRATORY FAILURE; HMERF ;;MYOPATHY, PROXIMAL, WITH EARLY RESPIRATORY MUSCLE INVOLVEMENT; MPRM;; EDSTROM MYOPATHY	KH.C5.175	-	CG8611;DDX31;Ddx31;	CBWU25681.5p	CBWU101483.5p	XABT57092.5p	CBWU25681.3p	CBWU101483.3p	XABT89259.3p
ENSG00000125485	DDX31	1360	604145	CARDIOMYOPATHY, DILATED, 1G; CMD1G	KH.C5.175	-	CG8611;DDX31;Ddx31;	CBWU25681.5p	CBWU101483.5p	XABT57092.5p	CBWU25681.3p	CBWU101483.3p	XABT89259.3p
ENSG00000125485	DDX31	1360	608807	MUSCULAR DYSTROPHY, LIMB-GIRDLE, TYPE 2J; LGMD2J	KH.C5.175	-	CG8611;DDX31;Ddx31;	CBWU25681.5p	CBWU101483.5p	XABT57092.5p	CBWU25681.3p	CBWU101483.3p	XABT89259.3p
ENSG00000125485	DDX31	1360	608808	TRANSPOSITION OF THE GREAT ARTERIES, DEXTRO-LOOPED; DTGA ;;D-TGA	KH.C5.175	-	CG8611;DDX31;Ddx31;	CBWU25681.5p	CBWU101483.5p	XABT57092.5p	CBWU25681.3p	CBWU101483.3p	XABT89259.3p
ENSG00000066117	SMARCD1	287	603622	DEAFNESS, AUTOSOMAL DOMINANT NONSYNDROMIC SENSORINEURAL 17; DFNA17 COCHLEOSACCULAR DEGENERATION, INCLUDED	KH.C8.792	-	Bap60;SMARCD1;SMARCD2;SMARCD3;Smarcd1;Smarcd2;Smarcd3;	CBWU2610.5p	CBWU84528.5p	CBWU2610.3p	CBWU84528.3p
ENSG00000066117	SMARCD1	287	605249	SEBASTIAN SYNDROME; SBS ;;SEBASTIAN PLATELET SYNDROME	KH.C8.792	-	Bap60;SMARCD1;SMARCD2;SMARCD3;Smarcd1;Smarcd2;Smarcd3;	CBWU2610.5p	CBWU84528.5p	CBWU2610.3p	CBWU84528.3p
ENSG00000066117	SMARCD1	287	609322	RHABDOID TUMOR; RDT ;;MALIGNANT RHABDOID TUMOR; MRT TERATOID TUMOR, ATYPICAL, INCLUDED;; BRAIN TUMOR, POSTERIOR FOSSA, OF INFANCY, FAMILIAL, INCLUDED	KH.C8.792	-	Bap60;SMARCD1;SMARCD2;SMARCD3;Smarcd1;Smarcd2;Smarcd3;	CBWU2610.5p	CBWU84528.5p	CBWU2610.3p	CBWU84528.3p
ENSG00000110700	RPS13	1360	154500	TREACHER COLLINS-FRANCESCHETTI SYNDROME; TCOF ;;TREACHER COLLINS SYNDROME; TCS;; MANDIBULOFACIAL DYSOSTOSIS; MFD1	KH.C11.268	-	AC117677.9;RPS13;RpS13;Rps13;	CBWU26229.5p	CBWU39844.5p	CBWU26229.3p	XABT89698.3p	CBWU39844.3p	XABT183417.3p
ENSG00000110700	RPS13	1360	253300	SPINAL MUSCULAR ATROPHY, TYPE I; SMA1 ;;SMA I;; SMA, INFANTILE ACUTE FORM;; MUSCULAR ATROPHY, INFANTILE;; WERDNIG-HOFFMANN DISEASE	KH.C11.268	-	AC117677.9;RPS13;RpS13;Rps13;	CBWU26229.5p	CBWU39844.5p	CBWU26229.3p	XABT89698.3p	CBWU39844.3p	XABT183417.3p
ENSG00000110700	RPS13	1360	253400	SPINAL MUSCULAR ATROPHY, TYPE III; SMA3 ;;SMA III;; MUSCULAR ATROPHY, JUVENILE;; KUGELBERG-WELANDER SYNDROME; KWS;; SPINAL MUSCULAR ATROPHY, MILD CHILDHOOD AND ADOLESCENT FORM	KH.C11.268	-	AC117677.9;RPS13;RpS13;Rps13;	CBWU26229.5p	CBWU39844.5p	CBWU26229.3p	XABT89698.3p	CBWU39844.3p	XABT183417.3p
ENSG00000110700	RPS13	1360	253550	SPINAL MUSCULAR ATROPHY, TYPE II; SMA2 ;;SMA II;; MUSCULAR ATROPHY, SPINAL, INTERMEDIATE TYPE;; MUSCULAR ATROPHY, SPINAL, INFANTILE CHRONIC FORM	KH.C11.268	-	AC117677.9;RPS13;RpS13;Rps13;	CBWU26229.5p	CBWU39844.5p	CBWU26229.3p	XABT89698.3p	CBWU39844.3p	XABT183417.3p
ENSG00000110700	RPS13	1360	600334	TIBIAL MUSCULAR DYSTROPHY, TARDIVE ;;TMD;; TARDIVE TIBIAL MUSCULAR DYSTROPHY;; UDD MYOPATHY	KH.C11.268	-	AC117677.9;RPS13;RpS13;Rps13;	CBWU26229.5p	CBWU39844.5p	CBWU26229.3p	XABT89698.3p	CBWU39844.3p	XABT183417.3p
ENSG00000110700	RPS13	1360	603689	HEREDITARY MYOPATHY WITH EARLY RESPIRATORY FAILURE; HMERF ;;MYOPATHY, PROXIMAL, WITH EARLY RESPIRATORY MUSCLE INVOLVEMENT; MPRM;; EDSTROM MYOPATHY	KH.C11.268	-	AC117677.9;RPS13;RpS13;Rps13;	CBWU26229.5p	CBWU39844.5p	CBWU26229.3p	XABT89698.3p	CBWU39844.3p	XABT183417.3p
ENSG00000110700	RPS13	956	603896	LEUKOENCEPHALOPATHY WITH VANISHING WHITE MATTER; VWM ;;CHILDHOOD ATAXIA WITH CENTRAL NERVOUS SYSTEM HYPOMYELINIZATION; CACH;; VANISHING WHITE MATTER LEUKODYSTROPHY;; CREE LEUKOENCEPHALOPATHY; CLE VANISHING WHITE MATTER LEUKODYSTROPHY WITH OVARIAN FAILURE, INCLUDED;; OVARIOLEUKODYSTROPHY, INCLUDED	KH.C11.268	-	AC117677.9;RPS13;RpS13;Rps13;	CBWU26229.5p	CBWU39844.5p	CBWU26229.3p	XABT89698.3p	CBWU39844.3p	XABT183417.3p
ENSG00000110700	RPS13	1360	604145	CARDIOMYOPATHY, DILATED, 1G; CMD1G	KH.C11.268	-	AC117677.9;RPS13;RpS13;Rps13;	CBWU26229.5p	CBWU39844.5p	CBWU26229.3p	XABT89698.3p	CBWU39844.3p	XABT183417.3p
ENSG00000110700	RPS13	1360	608807	MUSCULAR DYSTROPHY, LIMB-GIRDLE, TYPE 2J; LGMD2J	KH.C11.268	-	AC117677.9;RPS13;RpS13;Rps13;	CBWU26229.5p	CBWU39844.5p	CBWU26229.3p	XABT89698.3p	CBWU39844.3p	XABT183417.3p
ENSG00000110700	RPS13	1360	608808	TRANSPOSITION OF THE GREAT ARTERIES, DEXTRO-LOOPED; DTGA ;;D-TGA	KH.C11.268	-	AC117677.9;RPS13;RpS13;Rps13;	CBWU26229.5p	CBWU39844.5p	CBWU26229.3p	XABT89698.3p	CBWU39844.3p	XABT183417.3p
ENSG00000135218	CD36	1155	130060	EHLERS-DANLOS SYNDROME, TYPE VII, AUTOSOMAL DOMINANT ;;EHLERS-DANLOS SYNDROME, ARTHROCHALASIA TYPE;; EDS VIIA;; ARTHROCHALASIS MULTIPLEX CONGENITA;; EDS VII, MUTANT PROCOLLAGEN TYPE EDS VIIA1, INCLUDED;; EDS VIIA2, INCLUDED;; EDS VIIB, INCLUDED	KH.L153.96	-	CD36;CG7227;Cd36;crq;pes;santa-maria;	CBWU26392.5p	CBWU26392.3p
ENSG00000135218	CD36	1155	166200	OSTEOGENESIS IMPERFECTA, TYPE I ;;OI, TYPE I;; OSTEOGENESIS IMPERFECTA TARDA;; OSTEOGENESIS IMPERFECTA WITH BLUE SCLERAE	KH.L153.96	-	CD36;CG7227;Cd36;crq;pes;santa-maria;	CBWU26392.5p	CBWU26392.3p
ENSG00000135218	CD36	1155	166210	OSTEOGENESIS IMPERFECTA CONGENITA; OIC ;;OSTEOGENESIS IMPERFECTA CONGENITA, NEONATAL LETHAL FORM;; OSTEOGENESIS IMPERFECTA, TYPE II;; OI, TYPE II;; VROLIK TYPE OF OSTEOGENESIS IMPERFECTA	KH.L153.96	-	CD36;CG7227;Cd36;crq;pes;santa-maria;	CBWU26392.5p	CBWU26392.3p
ENSG00000135218	CD36	1155	166220	OSTEOGENESIS IMPERFECTA, TYPE IV ;;OI, TYPE IV;; OSTEOGENESIS IMPERFECTA WITH NORMAL SCLERAE	KH.L153.96	-	CD36;CG7227;Cd36;crq;pes;santa-maria;	CBWU26392.5p	CBWU26392.3p
ENSG00000135218	CD36	1155	259420	OSTEOGENESIS IMPERFECTA, PROGRESSIVELY DEFORMING, WITH NORMAL SCLERAE ;;OSTEOGENESIS IMPERFECTA, TYPE III;; OI, TYPE III	KH.L153.96	-	CD36;CG7227;Cd36;crq;pes;santa-maria;	CBWU26392.5p	CBWU26392.3p
ENSG00000123106	CCDC91	1377	145500	HYPERTENSION, ESSENTIAL ;;EHT	KH.C5.401	-	CCDC91;Ccdc91;	CBWU26573.5p	XABT90196.5p	CBWU26573.3p
ENSG00000123106	CCDC91	1377	203450	ALEXANDER DISEASE	KH.C5.401	-	CCDC91;Ccdc91;	CBWU26573.5p	XABT90196.5p	CBWU26573.3p
ENSG00000123106	CCDC91	1377	245349	PYRUVATE DEHYDROGENASE E3-BINDING PROTEIN DEFICIENCY ;;LACTIC ACIDEMIA DUE TO DEFECT IN LIPOYL-CONTAINING COMPONENT X OF THE PYRUVATE DEHYDROGENASE COMPLEX	KH.C5.401	-	CCDC91;Ccdc91;	CBWU26573.5p	XABT90196.5p	CBWU26573.3p
ENSG00000123106	CCDC91	1377	252010	MITOCHONDRIAL COMPLEX I DEFICIENCY ;;NADH:Q(1) OXIDOREDUCTASE DEFICIENCY;; NADH-COENZYME Q REDUCTASE DEFICIENCY;; MITOCHONDRIAL NADH DEHYDROGENASE COMPONENT OF COMPLEX I, DEFICIENCY OF	KH.C5.401	-	CCDC91;Ccdc91;	CBWU26573.5p	XABT90196.5p	CBWU26573.3p
ENSG00000123106	CCDC91	1377	256000	LEIGH SYNDROME; LS ;;NECROTIZING ENCEPHALOPATHY, INFANTILE SUBACUTE, OF LEIGH; SNE LEIGH SYNDROME DUE TO MITOCHONDRIAL COMPLEX I DEFICIENCY, INCLUDED;; LEIGH SYNDROME DUE TO MITOCHONDRIAL COMPLEX II DEFICIENCY, INCLUDED;; LEIGH SYNDROME DUE TO MITOCHONDRIAL COMPLEX III DEFICIENCY, INCLUDED;; LEIGH SYNDROME DUE TO MITOCHONDRIAL COMPLEX IV DEFICIENCY, INCLUDED;; LEIGH SYNDROME DUE TO MITOCHONDRIAL …	KH.C5.401	-	CCDC91;Ccdc91;	CBWU26573.5p	XABT90196.5p	CBWU26573.3p
ENSG00000123106	CCDC91	1377	607322	CHOLESTERYL ESTER TRANSFER PROTEIN DEFICIENCY ;;CETP DEFICIENCY	KH.C5.401	-	CCDC91;Ccdc91;	CBWU26573.5p	XABT90196.5p	CBWU26573.3p
ENSG00000127334	DYRK2	961	114480	BREAST CANCER ;;BREAST CANCER, FAMILIAL BREAST CANCER, FAMILIAL MALE, INCLUDED	KH.L65.10	-	DYRK2;Dyrk2;Dyrk3;	CBWU26582.5p	CBWU26582.3p
ENSG00000127334	DYRK2	961	114500	COLORECTAL CANCER; CRC ;;COLON CANCER	KH.L65.10	-	DYRK2;Dyrk2;Dyrk3;	CBWU26582.5p	CBWU26582.3p
ENSG00000127334	DYRK2	1476	241500	HYPOPHOSPHATASIA, INFANTILE ;;HOPS;; PHOSPHOETHANOLAMINURIA	KH.L65.10	-	DYRK2;Dyrk2;Dyrk3;	CBWU26582.5p	CBWU26582.3p
ENSG00000127334	DYRK2	1476	241510	HYPOPHOSPHATASIA, CHILDHOOD	KH.L65.10	-	DYRK2;Dyrk2;Dyrk3;	CBWU26582.5p	CBWU26582.3p
ENSG00000127334	DYRK2	1476	601675	TRICHOTHIODYSTROPHY, PHOTOSENSITIVE; TTDP ICHTHYOSIFORM ERYTHRODERMA WITH HAIR ABNORMALITY AND MENTAL AND GROWTH RETARDATION, INCLUDED;; TAY SYNDROME, INCLUDED;; TRICHOTHIODYSTROPHY WITH CONGENITAL ICHTHYOSIS, INCLUDED;; ICHTHYOSIS, CONGENITAL, WITH TRICHOTHIODYSTROPHY, INCLUDED;; IBIDS SYNDROME, INCLUDED	KH.L65.10	-	DYRK2;Dyrk2;Dyrk3;	CBWU26582.5p	CBWU26582.3p
ENSG00000127334	DYRK2	961	604370	OVARIAN CANCER, EPITHELIAL ;;EPITHELIAL OVARIAN CANCER;; EOC ADENOCARCINOMA, OVARIAN, INCLUDED	KH.L65.10	-	DYRK2;Dyrk2;Dyrk3;	CBWU26582.5p	CBWU26582.3p
ENSG00000023734	STRAP	412	600376	OSLER-RENDU-WEBER SYNDROME 2; ORW2 ;;TELANGIECTASIA, HEREDITARY HEMORRHAGIC, TYPE 2; HHT2 HEREDITARY HEMORRHAGIC TELANGIECTASIA-RELATED PULMONARY ARTERIAL HYPERTENSION, INCLUDED;; PULMONARY ARTERIAL HYPERTENSION, HEREDITARY HEMORRHAGIC TELANGIECTASIA-RELATED, INCLUDED	KH.L114.2	-	STRAP;Strap;wmd;	CBWU26720.5p	CBWU11306.5p	CBWU26720.3p	CBWU11306.3p
ENSG00000023734	STRAP	412	609192	LOEYS-DIETZ SYNDROME; LDS ;;LOEYS-DIETZ AORTIC ANEURYSM SYNDROME	KH.L114.2	-	STRAP;Strap;wmd;	CBWU26720.5p	CBWU11306.5p	CBWU26720.3p	CBWU11306.3p
ENSG00000113971	NPHP3	521	242100	ICHTHYOSIFORM ERYTHRODERMA, CONGENITAL, NONBULLOUS, 1; NCIE1 ;;IECN1;; ICHTHYOSIFORM ERYTHRODERMA, BROCQ CONGENITAL, NONBULLOUS FORM;; NONBULLOUS CONGENITAL ICHTHYOSIFORM ERYTHRODERMA 1;; NCIE;; CIE	KH.C1.925	-	-	CBWU26783.5p	CBWU16633.5p	CBWU26783.3p	CBWU16633.3p
ENSG00000113971	NPHP3	521	606054	PROPIONIC ACIDEMIA ;;PROPIONYL-CoA CARBOXYLASE DEFICIENCY;; PCC DEFICIENCY;; GLYCINEMIA, KETOTIC;; HYPERGLYCINEMIA WITH KETOACIDOSIS AND LEUKOPENIA;; KETOTIC HYPERGLYCINEMIA	KH.C1.925	-	-	CBWU26783.5p	CBWU16633.5p	CBWU26783.3p	CBWU16633.3p
ENSG00000113971	NPHP3	521	609015	TRIFUNCTIONAL PROTEIN DEFICIENCY ;;MITOCHONDRIAL TRIFUNCTIONAL PROTEIN DEFICIENCY	KH.C1.925	-	-	CBWU26783.5p	CBWU16633.5p	CBWU26783.3p	CBWU16633.3p
ENSG00000164751	PXMP3	1157	214100	ZELLWEGER SYNDROME; ZS ;;CEREBROHEPATORENAL SYNDROME;; CHR SYNDROME;; ZWS	KH.C9.269	-	AC119876.9;CG7081;PXMP3;	CBWU26873.5p	XABT36625.5p	CBWU26873.3p	XABT36625.3p
ENSG00000164751	PXMP3	1157	266510	REFSUM DISEASE, INFANTILE FORM ;;IRD;; INFANTILE PHYTANIC ACID STORAGE DISEASE	KH.C9.269	-	AC119876.9;CG7081;PXMP3;	CBWU26873.5p	XABT36625.5p	CBWU26873.3p	XABT36625.3p
ENSG00000130595	TNNT3	739	601680	ARTHROGRYPOSIS, DISTAL, TYPE 2B; DA2B ;;ARTHROGRYPOSIS MULTIPLEX CONGENITA, DISTAL, TYPE 2B;; SHELDON-HALL SYNDROME; SHS;; FREEMAN-SHELDON SYNDROME VARIANT; FSSV;; ARTHROGRYPOSIS MULTIPLEX CONGENITA, DISTAL, TYPE II, WITH CRANIOFACIAL ABNORMALITIES	KH.C4.57	Ci-TnT-b	AC161218.10;TNNT1;TNNT2;TNNT3;Tnnt2;Tnnt3;up;	CBWU26954.5p	CBWU2553.5p	XABT226513.5p	CBWU26954.3p	XABT89058.3p	CBWU28928.3p	XABT226513.3p
ENSG00000012061	ERCC1	1127	214150	CEREBROOCULOFACIOSKELETAL SYNDROME 1; COFS1 ;;COFS SYNDROME;; PENA-SHOKEIR SYNDROME, TYPE II	KH.L75.4	-	ERCC1;Ercc1;Ranbp21;XPO5;Xpo5;	CBWU27239.5p	XABT179944.5p	XABT106109.5p	CBWU27239.3p	XABT179944.3p	XABT106109.3p
ENSG00000012061	ERCC1	1127	216400	COCKAYNE SYNDROME, TYPE A; CSA ;;CKN1	KH.L75.4	-	ERCC1;Ercc1;Ranbp21;XPO5;Xpo5;	CBWU27239.5p	XABT179944.5p	XABT106109.5p	CBWU27239.3p	XABT179944.3p	XABT106109.3p
ENSG00000012061	ERCC1	1127	601675	TRICHOTHIODYSTROPHY, PHOTOSENSITIVE; TTDP ICHTHYOSIFORM ERYTHRODERMA WITH HAIR ABNORMALITY AND MENTAL AND GROWTH RETARDATION, INCLUDED;; TAY SYNDROME, INCLUDED;; TRICHOTHIODYSTROPHY WITH CONGENITAL ICHTHYOSIS, INCLUDED;; ICHTHYOSIS, CONGENITAL, WITH TRICHOTHIODYSTROPHY, INCLUDED;; IBIDS SYNDROME, INCLUDED	KH.L75.4	-	ERCC1;Ercc1;Ranbp21;XPO5;Xpo5;	CBWU27239.5p	XABT179944.5p	XABT106109.5p	CBWU27239.3p	XABT179944.3p	XABT106109.3p
ENSG00000075618	FSCN1	965	101600	PFEIFFER SYNDROME ;;ACROCEPHALOSYNDACTYLY, TYPE V; ACS5;; ACS V NOACK SYNDROME, INCLUDED;; CRANIOFACIAL-SKELETAL-DERMATOLOGIC DYSPLASIA, INCLUDED	KH.L71.2	-	FSCN1;FSCN2;Fscn1;Fscn2;sn;	CBWU27245.5p	CBWU55892.5p	CBWU27245.3p	CBWU55892.3p
ENSG00000075618	FSCN1	965	123500	CROUZON SYNDROME ;;CRANIOFACIAL DYSOSTOSIS, TYPE I; CFD1;; CROUZON CRANIOFACIAL DYSOSTOSIS PSEUDO-CROUZON SYNDROME, INCLUDED	KH.L71.2	-	FSCN1;FSCN2;Fscn1;Fscn2;sn;	CBWU27245.5p	CBWU55892.5p	CBWU27245.3p	CBWU55892.3p
ENSG00000075618	FSCN1	965	125853	DIABETES MELLITUS, NONINSULIN-DEPENDENT; NIDDM ;;DIABETES MELLITUS, TYPE II;; NONINSULIN-DEPENDENT DIABETES MELLITUS;; MATURITY-ONSET DIABETES INSULIN RESISTANCE, SUSCEPTIBILITY TO, INCLUDED	KH.L71.2	-	FSCN1;FSCN2;Fscn1;Fscn2;sn;	CBWU27245.5p	CBWU55892.5p	CBWU27245.3p	CBWU55892.3p
ENSG00000075618	FSCN1	965	211980	LUNG CANCER ALVEOLAR CELL CARCINOMA, INCLUDED;; ADENOCARCINOMA OF LUNG, INCLUDED;; NONSMALL CELL LUNG CANCER, INCLUDED	KH.L71.2	-	FSCN1;FSCN2;Fscn1;Fscn2;sn;	CBWU27245.5p	CBWU55892.5p	CBWU27245.3p	CBWU55892.3p
ENSG00000136243	NUPL2	696	188550	THYROID CARCINOMA, PAPILLARY ;;PAPILLARY CARCINOMA OF THYROID; PACT; PTC; TPC;; FAMILIAL NONMEDULLARY THYROID CANCER; FNMTC;; NONMEDULLARY THYROID CARCINOMA; NMTC	KH.C9.359	-	CG18787;CG18789;NUPL2;Nupl2;	CBWU27461.5p	XABT84824.5p	CBWU27461.3p	XABT91676.3p	XABT84824.3p
ENSG00000136243	NUPL2	696	231550	ACHALASIA-ADDISONIANISM-ALACRIMA SYNDROME; AAA ;;TRIPLE-A SYNDROME;; ALACRIMA-ACHALASIA-ADRENAL INSUFFICIENCY NEUROLOGIC DISORDER;; GLUCOCORTICOID DEFICIENCY AND ACHALASIA;; ALLGROVE SYNDROME;; ADDISONIAN-ACHALASIA SYNDROME;; HYPOADRENALISM WITH ACHALASIA;; ALACRIMA-ACHALASIA-ADDISONIANISM;; ACTH-RESISTANT ADRENAL INSUFFICIENCY, ACHALASIA AND ALACRIMA ACHALASIA-ALACRIMA SYNDROME, INCLUDED	KH.C9.359	-	CG18787;CG18789;NUPL2;Nupl2;	CBWU27461.5p	XABT84824.5p	CBWU27461.3p	XABT91676.3p	XABT84824.3p
ENSG00000136243	NUPL2	696	609192	LOEYS-DIETZ SYNDROME; LDS ;;LOEYS-DIETZ AORTIC ANEURYSM SYNDROME	KH.C9.359	-	CG18787;CG18789;NUPL2;Nupl2;	CBWU27461.5p	XABT84824.5p	CBWU27461.3p	XABT91676.3p	XABT84824.3p
ENSG00000076924	XAB2	1127	214150	CEREBROOCULOFACIOSKELETAL SYNDROME 1; COFS1 ;;COFS SYNDROME;; PENA-SHOKEIR SYNDROME, TYPE II	KH.C7.620	-	CG6197;XAB2;Xab2;	CBWU27586.5p
ENSG00000076924	XAB2	1127	216400	COCKAYNE SYNDROME, TYPE A; CSA ;;CKN1	KH.C7.620	-	CG6197;XAB2;Xab2;	CBWU27586.5p
ENSG00000076924	XAB2	1299	600059	RETINITIS PIGMENTOSA 13; RP13	KH.C7.620	-	CG6197;XAB2;Xab2;	CBWU27586.5p
ENSG00000076924	XAB2	1127	601675	TRICHOTHIODYSTROPHY, PHOTOSENSITIVE; TTDP ICHTHYOSIFORM ERYTHRODERMA WITH HAIR ABNORMALITY AND MENTAL AND GROWTH RETARDATION, INCLUDED;; TAY SYNDROME, INCLUDED;; TRICHOTHIODYSTROPHY WITH CONGENITAL ICHTHYOSIS, INCLUDED;; ICHTHYOSIS, CONGENITAL, WITH TRICHOTHIODYSTROPHY, INCLUDED;; IBIDS SYNDROME, INCLUDED	KH.C7.620	-	CG6197;XAB2;Xab2;	CBWU27586.5p
ENSG00000100030	MAPK1	965	101600	PFEIFFER SYNDROME ;;ACROCEPHALOSYNDACTYLY, TYPE V; ACS5;; ACS V NOACK SYNDROME, INCLUDED;; CRANIOFACIAL-SKELETAL-DERMATOLOGIC DYSPLASIA, INCLUDED	KH.L153.20	Ci-ERK1/2	MAPK1;MAPK3;Mapk1;Mapk3;rl;	CBWU27621.5p	XABT92071.5p	CBWU114131.5p	CBWU27621.3p	XABT92071.3p	CBWU114131.3p
ENSG00000102882	MAPK3	965	101600	PFEIFFER SYNDROME ;;ACROCEPHALOSYNDACTYLY, TYPE V; ACS5;; ACS V NOACK SYNDROME, INCLUDED;; CRANIOFACIAL-SKELETAL-DERMATOLOGIC DYSPLASIA, INCLUDED	KH.L153.20	Ci-ERK1/2	MAPK1;MAPK3;Mapk1;Mapk3;rl;	CBWU27621.5p	XABT92071.5p	CBWU114131.5p	CBWU27621.3p	XABT92071.3p	CBWU114131.3p
ENSG00000100030	MAPK1	1272	101900	ACROKERATOSIS VERRUCIFORMIS; AKV ;;HOPF DISEASE	KH.L153.20	Ci-ERK1/2	MAPK1;MAPK3;Mapk1;Mapk3;rl;	CBWU27621.5p	XABT92071.5p	CBWU114131.5p	CBWU27621.3p	XABT92071.3p	CBWU114131.3p
ENSG00000102882	MAPK3	1272	101900	ACROKERATOSIS VERRUCIFORMIS; AKV ;;HOPF DISEASE	KH.L153.20	Ci-ERK1/2	MAPK1;MAPK3;Mapk1;Mapk3;rl;	CBWU27621.5p	XABT92071.5p	CBWU114131.5p	CBWU27621.3p	XABT92071.3p	CBWU114131.3p
ENSG00000102882	MAPK3	1223	115150	CARDIOFACIOCUTANEOUS SYNDROME ;;CFC SYNDROME	KH.L153.20	Ci-ERK1/2	MAPK1;MAPK3;Mapk1;Mapk3;rl;	CBWU27621.5p	XABT92071.5p	CBWU114131.5p	CBWU27621.3p	XABT92071.3p	CBWU114131.3p
ENSG00000100030	MAPK1	965	123500	CROUZON SYNDROME ;;CRANIOFACIAL DYSOSTOSIS, TYPE I; CFD1;; CROUZON CRANIOFACIAL DYSOSTOSIS PSEUDO-CROUZON SYNDROME, INCLUDED	KH.L153.20	Ci-ERK1/2	MAPK1;MAPK3;Mapk1;Mapk3;rl;	CBWU27621.5p	XABT92071.5p	CBWU114131.5p	CBWU27621.3p	XABT92071.3p	CBWU114131.3p
ENSG00000102882	MAPK3	965	123500	CROUZON SYNDROME ;;CRANIOFACIAL DYSOSTOSIS, TYPE I; CFD1;; CROUZON CRANIOFACIAL DYSOSTOSIS PSEUDO-CROUZON SYNDROME, INCLUDED	KH.L153.20	Ci-ERK1/2	MAPK1;MAPK3;Mapk1;Mapk3;rl;	CBWU27621.5p	XABT92071.5p	CBWU114131.5p	CBWU27621.3p	XABT92071.3p	CBWU114131.3p
ENSG00000100030	MAPK1	1272	124200	DARIER-WHITE DISEASE; DAR ;;KERATOSIS FOLLICULARIS;; DARIER DISEASE; DD DARIER DISEASE, ACRAL HEMORRHAGIC TYPE, INCLUDED;; DARIER DISEASE, SEGMENTAL, INCLUDED	KH.L153.20	Ci-ERK1/2	MAPK1;MAPK3;Mapk1;Mapk3;rl;	CBWU27621.5p	XABT92071.5p	CBWU114131.5p	CBWU27621.3p	XABT92071.3p	CBWU114131.3p
ENSG00000102882	MAPK3	1272	124200	DARIER-WHITE DISEASE; DAR ;;KERATOSIS FOLLICULARIS;; DARIER DISEASE; DD DARIER DISEASE, ACRAL HEMORRHAGIC TYPE, INCLUDED;; DARIER DISEASE, SEGMENTAL, INCLUDED	KH.L153.20	Ci-ERK1/2	MAPK1;MAPK3;Mapk1;Mapk3;rl;	CBWU27621.5p	XABT92071.5p	CBWU114131.5p	CBWU27621.3p	XABT92071.3p	CBWU114131.3p
ENSG00000100030	MAPK1	965	125853	DIABETES MELLITUS, NONINSULIN-DEPENDENT; NIDDM ;;DIABETES MELLITUS, TYPE II;; NONINSULIN-DEPENDENT DIABETES MELLITUS;; MATURITY-ONSET DIABETES INSULIN RESISTANCE, SUSCEPTIBILITY TO, INCLUDED	KH.L153.20	Ci-ERK1/2	MAPK1;MAPK3;Mapk1;Mapk3;rl;	CBWU27621.5p	XABT92071.5p	CBWU114131.5p	CBWU27621.3p	XABT92071.3p	CBWU114131.3p
ENSG00000102882	MAPK3	965	125853	DIABETES MELLITUS, NONINSULIN-DEPENDENT; NIDDM ;;DIABETES MELLITUS, TYPE II;; NONINSULIN-DEPENDENT DIABETES MELLITUS;; MATURITY-ONSET DIABETES INSULIN RESISTANCE, SUSCEPTIBILITY TO, INCLUDED	KH.L153.20	Ci-ERK1/2	MAPK1;MAPK3;Mapk1;Mapk3;rl;	CBWU27621.5p	XABT92071.5p	CBWU114131.5p	CBWU27621.3p	XABT92071.3p	CBWU114131.3p
ENSG00000102882	MAPK3	1223	125853	DIABETES MELLITUS, NONINSULIN-DEPENDENT; NIDDM ;;DIABETES MELLITUS, TYPE II;; NONINSULIN-DEPENDENT DIABETES MELLITUS;; MATURITY-ONSET DIABETES INSULIN RESISTANCE, SUSCEPTIBILITY TO, INCLUDED	KH.L153.20	Ci-ERK1/2	MAPK1;MAPK3;Mapk1;Mapk3;rl;	CBWU27621.5p	XABT92071.5p	CBWU114131.5p	CBWU27621.3p	XABT92071.3p	CBWU114131.3p
ENSG00000100030	MAPK1	965	211980	LUNG CANCER ALVEOLAR CELL CARCINOMA, INCLUDED;; ADENOCARCINOMA OF LUNG, INCLUDED;; NONSMALL CELL LUNG CANCER, INCLUDED	KH.L153.20	Ci-ERK1/2	MAPK1;MAPK3;Mapk1;Mapk3;rl;	CBWU27621.5p	XABT92071.5p	CBWU114131.5p	CBWU27621.3p	XABT92071.3p	CBWU114131.3p
ENSG00000102882	MAPK3	965	211980	LUNG CANCER ALVEOLAR CELL CARCINOMA, INCLUDED;; ADENOCARCINOMA OF LUNG, INCLUDED;; NONSMALL CELL LUNG CANCER, INCLUDED	KH.L153.20	Ci-ERK1/2	MAPK1;MAPK3;Mapk1;Mapk3;rl;	CBWU27621.5p	XABT92071.5p	CBWU114131.5p	CBWU27621.3p	XABT92071.3p	CBWU114131.3p
ENSG00000100030	MAPK1	1272	228600	FIBROMATOSIS, JUVENILE HYALINE ;;JHF;; PURETIC SYNDROME;; HYALINOSIS, SYSTEMIC JUVENILE	KH.L153.20	Ci-ERK1/2	MAPK1;MAPK3;Mapk1;Mapk3;rl;	CBWU27621.5p	XABT92071.5p	CBWU114131.5p	CBWU27621.3p	XABT92071.3p	CBWU114131.3p
ENSG00000102882	MAPK3	1272	228600	FIBROMATOSIS, JUVENILE HYALINE ;;JHF;; PURETIC SYNDROME;; HYALINOSIS, SYSTEMIC JUVENILE	KH.L153.20	Ci-ERK1/2	MAPK1;MAPK3;Mapk1;Mapk3;rl;	CBWU27621.5p	XABT92071.5p	CBWU114131.5p	CBWU27621.3p	XABT92071.3p	CBWU114131.3p
ENSG00000100030	MAPK1	1272	236490	HYALINOSIS, INFANTILE SYSTEMIC ;;ISH;; INFANTILE SYSTEMIC HYALINOSIS	KH.L153.20	Ci-ERK1/2	MAPK1;MAPK3;Mapk1;Mapk3;rl;	CBWU27621.5p	XABT92071.5p	CBWU114131.5p	CBWU27621.3p	XABT92071.3p	CBWU114131.3p
ENSG00000102882	MAPK3	1272	236490	HYALINOSIS, INFANTILE SYSTEMIC ;;ISH;; INFANTILE SYSTEMIC HYALINOSIS	KH.L153.20	Ci-ERK1/2	MAPK1;MAPK3;Mapk1;Mapk3;rl;	CBWU27621.5p	XABT92071.5p	CBWU114131.5p	CBWU27621.3p	XABT92071.3p	CBWU114131.3p
ENSG00000100030	MAPK1	1272	300291	ECTODERMAL DYSPLASIA, HYPOHIDROTIC, WITH IMMUNE DEFICIENCY ;;HED-ID ECTODERMAL DYSPLASIA, ANHIDROTIC, WITH IMMUNE DEFICIENCY, INCLUDED;; EDA-ID, INCLUDED;; HYPER-IgM IMMUNODEFICIENCY, X-LINKED, WITH ECTODERMAL DYSPLASIA, HYPOHIDROTIC, INCLUDED;; XHM-ED, INCLUDED	KH.L153.20	Ci-ERK1/2	MAPK1;MAPK3;Mapk1;Mapk3;rl;	CBWU27621.5p	XABT92071.5p	CBWU114131.5p	CBWU27621.3p	XABT92071.3p	CBWU114131.3p
ENSG00000102882	MAPK3	1272	300291	ECTODERMAL DYSPLASIA, HYPOHIDROTIC, WITH IMMUNE DEFICIENCY ;;HED-ID ECTODERMAL DYSPLASIA, ANHIDROTIC, WITH IMMUNE DEFICIENCY, INCLUDED;; EDA-ID, INCLUDED;; HYPER-IgM IMMUNODEFICIENCY, X-LINKED, WITH ECTODERMAL DYSPLASIA, HYPOHIDROTIC, INCLUDED;; XHM-ED, INCLUDED	KH.L153.20	Ci-ERK1/2	MAPK1;MAPK3;Mapk1;Mapk3;rl;	CBWU27621.5p	XABT92071.5p	CBWU114131.5p	CBWU27621.3p	XABT92071.3p	CBWU114131.3p
ENSG00000100030	MAPK1	1272	300301	ECTODERMAL DYSPLASIA, ANHIDROTIC, WITH IMMUNODEFICIENCY, OSTEOPETROSIS, AND LYMPHEDEMA; OLEDAID	KH.L153.20	Ci-ERK1/2	MAPK1;MAPK3;Mapk1;Mapk3;rl;	CBWU27621.5p	XABT92071.5p	CBWU114131.5p	CBWU27621.3p	XABT92071.3p	CBWU114131.3p
ENSG00000102882	MAPK3	1272	300301	ECTODERMAL DYSPLASIA, ANHIDROTIC, WITH IMMUNODEFICIENCY, OSTEOPETROSIS, AND LYMPHEDEMA; OLEDAID	KH.L153.20	Ci-ERK1/2	MAPK1;MAPK3;Mapk1;Mapk3;rl;	CBWU27621.5p	XABT92071.5p	CBWU114131.5p	CBWU27621.3p	XABT92071.3p	CBWU114131.3p
ENSG00000100030	MAPK1	1272	300584	IMMUNODEFICIENCY WITHOUT ANHIDROTIC ECTODERMAL DYSPLASIA ;;IMMUNODEFICIENCY, ISOLATED;; IMMUNODEFICIENCY, PURE	KH.L153.20	Ci-ERK1/2	MAPK1;MAPK3;Mapk1;Mapk3;rl;	CBWU27621.5p	XABT92071.5p	CBWU114131.5p	CBWU27621.3p	XABT92071.3p	CBWU114131.3p
ENSG00000102882	MAPK3	1272	300584	IMMUNODEFICIENCY WITHOUT ANHIDROTIC ECTODERMAL DYSPLASIA ;;IMMUNODEFICIENCY, ISOLATED;; IMMUNODEFICIENCY, PURE	KH.L153.20	Ci-ERK1/2	MAPK1;MAPK3;Mapk1;Mapk3;rl;	CBWU27621.5p	XABT92071.5p	CBWU114131.5p	CBWU27621.3p	XABT92071.3p	CBWU114131.3p
ENSG00000100030	MAPK1	1272	308300	INCONTINENTIA PIGMENTI; IP ;;INCONTINENTIA PIGMENTI, FAMILIAL MALE-LETHAL TYPE;; BLOCH-SULZBERGER SYNDROME;; INCONTINENTIA PIGMENTI, TYPE II, FORMERLY; IP2, FORMERLY	KH.L153.20	Ci-ERK1/2	MAPK1;MAPK3;Mapk1;Mapk3;rl;	CBWU27621.5p	XABT92071.5p	CBWU114131.5p	CBWU27621.3p	XABT92071.3p	CBWU114131.3p
ENSG00000102882	MAPK3	1272	308300	INCONTINENTIA PIGMENTI; IP ;;INCONTINENTIA PIGMENTI, FAMILIAL MALE-LETHAL TYPE;; BLOCH-SULZBERGER SYNDROME;; INCONTINENTIA PIGMENTI, TYPE II, FORMERLY; IP2, FORMERLY	KH.L153.20	Ci-ERK1/2	MAPK1;MAPK3;Mapk1;Mapk3;rl;	CBWU27621.5p	XABT92071.5p	CBWU114131.5p	CBWU27621.3p	XABT92071.3p	CBWU114131.3p
ENSG00000100030	MAPK1	1272	600072	FATAL FAMILIAL INSOMNIA; FFI ;;INSOMNIA, FATAL FAMILIAL	KH.L153.20	Ci-ERK1/2	MAPK1;MAPK3;Mapk1;Mapk3;rl;	CBWU27621.5p	XABT92071.5p	CBWU114131.5p	CBWU27621.3p	XABT92071.3p	CBWU114131.3p
ENSG00000102882	MAPK3	1272	600072	FATAL FAMILIAL INSOMNIA; FFI ;;INSOMNIA, FATAL FAMILIAL	KH.L153.20	Ci-ERK1/2	MAPK1;MAPK3;Mapk1;Mapk3;rl;	CBWU27621.5p	XABT92071.5p	CBWU114131.5p	CBWU27621.3p	XABT92071.3p	CBWU114131.3p
ENSG00000100030	MAPK1	1272	603218	HUNTINGTON DISEASE-LIKE 1; HDL1 ;;HUNTINGTON-LIKE NEURODEGENERATIVE DISORDER 1; HLN1;; HUNTINGTON-LIKE NEURODEGENERATIVE DISORDER, AUTOSOMAL DOMINANT;; PRION DISEASE, EARLY-ONSET, WITH PROMINENT PSYCHIATRIC FEATURES	KH.L153.20	Ci-ERK1/2	MAPK1;MAPK3;Mapk1;Mapk3;rl;	CBWU27621.5p	XABT92071.5p	CBWU114131.5p	CBWU27621.3p	XABT92071.3p	CBWU114131.3p
ENSG00000102882	MAPK3	1272	603218	HUNTINGTON DISEASE-LIKE 1; HDL1 ;;HUNTINGTON-LIKE NEURODEGENERATIVE DISORDER 1; HLN1;; HUNTINGTON-LIKE NEURODEGENERATIVE DISORDER, AUTOSOMAL DOMINANT;; PRION DISEASE, EARLY-ONSET, WITH PROMINENT PSYCHIATRIC FEATURES	KH.L153.20	Ci-ERK1/2	MAPK1;MAPK3;Mapk1;Mapk3;rl;	CBWU27621.5p	XABT92071.5p	CBWU114131.5p	CBWU27621.3p	XABT92071.3p	CBWU114131.3p
ENSG00000102882	MAPK3	1223	607785	JUVENILE MYELOMONOCYTIC LEUKEMIA; JMML ;;LEUKEMIA, JUVENILE MYELOMONOCYTIC	KH.L153.20	Ci-ERK1/2	MAPK1;MAPK3;Mapk1;Mapk3;rl;	CBWU27621.5p	XABT92071.5p	CBWU114131.5p	CBWU27621.3p	XABT92071.3p	CBWU114131.3p
ENSG00000119318	RAD23B	1127	214150	CEREBROOCULOFACIOSKELETAL SYNDROME 1; COFS1 ;;COFS SYNDROME;; PENA-SHOKEIR SYNDROME, TYPE II	KH.C8.712	-	RAD23A;RAD23B;Rad23;Rad23a;Rad23b;	CBWU27634.5p	CBWU95059.5p	CBWU27634.3p	CBWU95059.3p
ENSG00000119318	RAD23B	1127	216400	COCKAYNE SYNDROME, TYPE A; CSA ;;CKN1	KH.C8.712	-	RAD23A;RAD23B;Rad23;Rad23a;Rad23b;	CBWU27634.5p	CBWU95059.5p	CBWU27634.3p	CBWU95059.3p
ENSG00000119318	RAD23B	1127	601675	TRICHOTHIODYSTROPHY, PHOTOSENSITIVE; TTDP ICHTHYOSIFORM ERYTHRODERMA WITH HAIR ABNORMALITY AND MENTAL AND GROWTH RETARDATION, INCLUDED;; TAY SYNDROME, INCLUDED;; TRICHOTHIODYSTROPHY WITH CONGENITAL ICHTHYOSIS, INCLUDED;; ICHTHYOSIS, CONGENITAL, WITH TRICHOTHIODYSTROPHY, INCLUDED;; IBIDS SYNDROME, INCLUDED	KH.C8.712	-	RAD23A;RAD23B;Rad23;Rad23a;Rad23b;	CBWU27634.5p	CBWU95059.5p	CBWU27634.3p	CBWU95059.3p
ENSG00000107643	MAPK8	1272	101900	ACROKERATOSIS VERRUCIFORMIS; AKV ;;HOPF DISEASE	KH.C14.416	C-jun N-terminal kinase	MAPK10;MAPK8;MAPK9;Mapk10;Mapk8;Mapk9;bsk;	CBWU28473.5p	CBWU11843.5p	CBWU28473.3p	CBWU11843.3p
ENSG00000050748	MAPK9	892	109800	BLADDER CANCER	KH.C14.416	C-jun N-terminal kinase	MAPK10;MAPK8;MAPK9;Mapk10;Mapk8;Mapk9;bsk;	CBWU28473.5p	CBWU11843.5p	CBWU28473.3p	CBWU11843.3p
ENSG00000050748	MAPK9	1223	115150	CARDIOFACIOCUTANEOUS SYNDROME ;;CFC SYNDROME	KH.C14.416	C-jun N-terminal kinase	MAPK10;MAPK8;MAPK9;Mapk10;Mapk8;Mapk9;bsk;	CBWU28473.5p	CBWU11843.5p	CBWU28473.3p	CBWU11843.3p
ENSG00000107643	MAPK8	1223	115150	CARDIOFACIOCUTANEOUS SYNDROME ;;CFC SYNDROME	KH.C14.416	C-jun N-terminal kinase	MAPK10;MAPK8;MAPK9;Mapk10;Mapk8;Mapk9;bsk;	CBWU28473.5p	CBWU11843.5p	CBWU28473.3p	CBWU11843.3p
ENSG00000109339	MAPK10	1223	115150	CARDIOFACIOCUTANEOUS SYNDROME ;;CFC SYNDROME	KH.C14.416	C-jun N-terminal kinase	MAPK10;MAPK8;MAPK9;Mapk10;Mapk8;Mapk9;bsk;	CBWU28473.5p	CBWU11843.5p	CBWU28473.3p	CBWU11843.3p
ENSG00000107643	MAPK8	1272	124200	DARIER-WHITE DISEASE; DAR ;;KERATOSIS FOLLICULARIS;; DARIER DISEASE; DD DARIER DISEASE, ACRAL HEMORRHAGIC TYPE, INCLUDED;; DARIER DISEASE, SEGMENTAL, INCLUDED	KH.C14.416	C-jun N-terminal kinase	MAPK10;MAPK8;MAPK9;Mapk10;Mapk8;Mapk9;bsk;	CBWU28473.5p	CBWU11843.5p	CBWU28473.3p	CBWU11843.3p
ENSG00000050748	MAPK9	1223	125853	DIABETES MELLITUS, NONINSULIN-DEPENDENT; NIDDM ;;DIABETES MELLITUS, TYPE II;; NONINSULIN-DEPENDENT DIABETES MELLITUS;; MATURITY-ONSET DIABETES INSULIN RESISTANCE, SUSCEPTIBILITY TO, INCLUDED	KH.C14.416	C-jun N-terminal kinase	MAPK10;MAPK8;MAPK9;Mapk10;Mapk8;Mapk9;bsk;	CBWU28473.5p	CBWU11843.5p	CBWU28473.3p	CBWU11843.3p
ENSG00000107643	MAPK8	1223	125853	DIABETES MELLITUS, NONINSULIN-DEPENDENT; NIDDM ;;DIABETES MELLITUS, TYPE II;; NONINSULIN-DEPENDENT DIABETES MELLITUS;; MATURITY-ONSET DIABETES INSULIN RESISTANCE, SUSCEPTIBILITY TO, INCLUDED	KH.C14.416	C-jun N-terminal kinase	MAPK10;MAPK8;MAPK9;Mapk10;Mapk8;Mapk9;bsk;	CBWU28473.5p	CBWU11843.5p	CBWU28473.3p	CBWU11843.3p
ENSG00000109339	MAPK10	1223	125853	DIABETES MELLITUS, NONINSULIN-DEPENDENT; NIDDM ;;DIABETES MELLITUS, TYPE II;; NONINSULIN-DEPENDENT DIABETES MELLITUS;; MATURITY-ONSET DIABETES INSULIN RESISTANCE, SUSCEPTIBILITY TO, INCLUDED	KH.C14.416	C-jun N-terminal kinase	MAPK10;MAPK8;MAPK9;Mapk10;Mapk8;Mapk9;bsk;	CBWU28473.5p	CBWU11843.5p	CBWU28473.3p	CBWU11843.3p
ENSG00000050748	MAPK9	912	133239	ESOPHAGEAL CANCER ESOPHAGEAL SQUAMOUS CELL CARCINOMA, INCLUDED; ESCC, INCLUDED	KH.C14.416	C-jun N-terminal kinase	MAPK10;MAPK8;MAPK9;Mapk10;Mapk8;Mapk9;bsk;	CBWU28473.5p	CBWU11843.5p	CBWU28473.3p	CBWU11843.3p
ENSG00000107643	MAPK8	912	133239	ESOPHAGEAL CANCER ESOPHAGEAL SQUAMOUS CELL CARCINOMA, INCLUDED; ESCC, INCLUDED	KH.C14.416	C-jun N-terminal kinase	MAPK10;MAPK8;MAPK9;Mapk10;Mapk8;Mapk9;bsk;	CBWU28473.5p	CBWU11843.5p	CBWU28473.3p	CBWU11843.3p
ENSG00000109339	MAPK10	912	133239	ESOPHAGEAL CANCER ESOPHAGEAL SQUAMOUS CELL CARCINOMA, INCLUDED; ESCC, INCLUDED	KH.C14.416	C-jun N-terminal kinase	MAPK10;MAPK8;MAPK9;Mapk10;Mapk8;Mapk9;bsk;	CBWU28473.5p	CBWU11843.5p	CBWU28473.3p	CBWU11843.3p
ENSG00000050748	MAPK9	912	151623	LI-FRAUMENI SYNDROME 1; LFS1 ;;SARCOMA FAMILY SYNDROME OF LI AND FRAUMENI;; SBLA SYNDROME	KH.C14.416	C-jun N-terminal kinase	MAPK10;MAPK8;MAPK9;Mapk10;Mapk8;Mapk9;bsk;	CBWU28473.5p	CBWU11843.5p	CBWU28473.3p	CBWU11843.3p
ENSG00000107643	MAPK8	912	151623	LI-FRAUMENI SYNDROME 1; LFS1 ;;SARCOMA FAMILY SYNDROME OF LI AND FRAUMENI;; SBLA SYNDROME	KH.C14.416	C-jun N-terminal kinase	MAPK10;MAPK8;MAPK9;Mapk10;Mapk8;Mapk9;bsk;	CBWU28473.5p	CBWU11843.5p	CBWU28473.3p	CBWU11843.3p
ENSG00000109339	MAPK10	912	151623	LI-FRAUMENI SYNDROME 1; LFS1 ;;SARCOMA FAMILY SYNDROME OF LI AND FRAUMENI;; SBLA SYNDROME	KH.C14.416	C-jun N-terminal kinase	MAPK10;MAPK8;MAPK9;Mapk10;Mapk8;Mapk9;bsk;	CBWU28473.5p	CBWU11843.5p	CBWU28473.3p	CBWU11843.3p
ENSG00000050748	MAPK9	912	211980	LUNG CANCER ALVEOLAR CELL CARCINOMA, INCLUDED;; ADENOCARCINOMA OF LUNG, INCLUDED;; NONSMALL CELL LUNG CANCER, INCLUDED	KH.C14.416	C-jun N-terminal kinase	MAPK10;MAPK8;MAPK9;Mapk10;Mapk8;Mapk9;bsk;	CBWU28473.5p	CBWU11843.5p	CBWU28473.3p	CBWU11843.3p
ENSG00000107643	MAPK8	912	211980	LUNG CANCER ALVEOLAR CELL CARCINOMA, INCLUDED;; ADENOCARCINOMA OF LUNG, INCLUDED;; NONSMALL CELL LUNG CANCER, INCLUDED	KH.C14.416	C-jun N-terminal kinase	MAPK10;MAPK8;MAPK9;Mapk10;Mapk8;Mapk9;bsk;	CBWU28473.5p	CBWU11843.5p	CBWU28473.3p	CBWU11843.3p
ENSG00000109339	MAPK10	912	211980	LUNG CANCER ALVEOLAR CELL CARCINOMA, INCLUDED;; ADENOCARCINOMA OF LUNG, INCLUDED;; NONSMALL CELL LUNG CANCER, INCLUDED	KH.C14.416	C-jun N-terminal kinase	MAPK10;MAPK8;MAPK9;Mapk10;Mapk8;Mapk9;bsk;	CBWU28473.5p	CBWU11843.5p	CBWU28473.3p	CBWU11843.3p
ENSG00000107643	MAPK8	1272	228600	FIBROMATOSIS, JUVENILE HYALINE ;;JHF;; PURETIC SYNDROME;; HYALINOSIS, SYSTEMIC JUVENILE	KH.C14.416	C-jun N-terminal kinase	MAPK10;MAPK8;MAPK9;Mapk10;Mapk8;Mapk9;bsk;	CBWU28473.5p	CBWU11843.5p	CBWU28473.3p	CBWU11843.3p
ENSG00000107643	MAPK8	1272	236490	HYALINOSIS, INFANTILE SYSTEMIC ;;ISH;; INFANTILE SYSTEMIC HYALINOSIS	KH.C14.416	C-jun N-terminal kinase	MAPK10;MAPK8;MAPK9;Mapk10;Mapk8;Mapk9;bsk;	CBWU28473.5p	CBWU11843.5p	CBWU28473.3p	CBWU11843.3p
ENSG00000050748	MAPK9	892	259500	OSTEOGENIC SARCOMA ;;OSTEOSARCOMA; OSRC	KH.C14.416	C-jun N-terminal kinase	MAPK10;MAPK8;MAPK9;Mapk10;Mapk8;Mapk9;bsk;	CBWU28473.5p	CBWU11843.5p	CBWU28473.3p	CBWU11843.3p
ENSG00000050748	MAPK9	912	260500	PAPILLOMA OF CHOROID PLEXUS ;;CHOROID PLEXUS PAPILLOMA	KH.C14.416	C-jun N-terminal kinase	MAPK10;MAPK8;MAPK9;Mapk10;Mapk8;Mapk9;bsk;	CBWU28473.5p	CBWU11843.5p	CBWU28473.3p	CBWU11843.3p
ENSG00000107643	MAPK8	912	260500	PAPILLOMA OF CHOROID PLEXUS ;;CHOROID PLEXUS PAPILLOMA	KH.C14.416	C-jun N-terminal kinase	MAPK10;MAPK8;MAPK9;Mapk10;Mapk8;Mapk9;bsk;	CBWU28473.5p	CBWU11843.5p	CBWU28473.3p	CBWU11843.3p
ENSG00000109339	MAPK10	912	260500	PAPILLOMA OF CHOROID PLEXUS ;;CHOROID PLEXUS PAPILLOMA	KH.C14.416	C-jun N-terminal kinase	MAPK10;MAPK8;MAPK9;Mapk10;Mapk8;Mapk9;bsk;	CBWU28473.5p	CBWU11843.5p	CBWU28473.3p	CBWU11843.3p
ENSG00000050748	MAPK9	912	275355	SQUAMOUS CELL CARCINOMA, HEAD AND NECK; HNSCC	KH.C14.416	C-jun N-terminal kinase	MAPK10;MAPK8;MAPK9;Mapk10;Mapk8;Mapk9;bsk;	CBWU28473.5p	CBWU11843.5p	CBWU28473.3p	CBWU11843.3p
ENSG00000107643	MAPK8	912	275355	SQUAMOUS CELL CARCINOMA, HEAD AND NECK; HNSCC	KH.C14.416	C-jun N-terminal kinase	MAPK10;MAPK8;MAPK9;Mapk10;Mapk8;Mapk9;bsk;	CBWU28473.5p	CBWU11843.5p	CBWU28473.3p	CBWU11843.3p
ENSG00000109339	MAPK10	912	275355	SQUAMOUS CELL CARCINOMA, HEAD AND NECK; HNSCC	KH.C14.416	C-jun N-terminal kinase	MAPK10;MAPK8;MAPK9;Mapk10;Mapk8;Mapk9;bsk;	CBWU28473.5p	CBWU11843.5p	CBWU28473.3p	CBWU11843.3p
ENSG00000107643	MAPK8	1272	300291	ECTODERMAL DYSPLASIA, HYPOHIDROTIC, WITH IMMUNE DEFICIENCY ;;HED-ID ECTODERMAL DYSPLASIA, ANHIDROTIC, WITH IMMUNE DEFICIENCY, INCLUDED;; EDA-ID, INCLUDED;; HYPER-IgM IMMUNODEFICIENCY, X-LINKED, WITH ECTODERMAL DYSPLASIA, HYPOHIDROTIC, INCLUDED;; XHM-ED, INCLUDED	KH.C14.416	C-jun N-terminal kinase	MAPK10;MAPK8;MAPK9;Mapk10;Mapk8;Mapk9;bsk;	CBWU28473.5p	CBWU11843.5p	CBWU28473.3p	CBWU11843.3p
ENSG00000107643	MAPK8	1272	300301	ECTODERMAL DYSPLASIA, ANHIDROTIC, WITH IMMUNODEFICIENCY, OSTEOPETROSIS, AND LYMPHEDEMA; OLEDAID	KH.C14.416	C-jun N-terminal kinase	MAPK10;MAPK8;MAPK9;Mapk10;Mapk8;Mapk9;bsk;	CBWU28473.5p	CBWU11843.5p	CBWU28473.3p	CBWU11843.3p
ENSG00000050748	MAPK9	711	300436	MENTAL RETARDATION, X-LINKED 46; MRX46	KH.C14.416	C-jun N-terminal kinase	MAPK10;MAPK8;MAPK9;Mapk10;Mapk8;Mapk9;bsk;	CBWU28473.5p	CBWU11843.5p	CBWU28473.3p	CBWU11843.3p
ENSG00000107643	MAPK8	711	300436	MENTAL RETARDATION, X-LINKED 46; MRX46	KH.C14.416	C-jun N-terminal kinase	MAPK10;MAPK8;MAPK9;Mapk10;Mapk8;Mapk9;bsk;	CBWU28473.5p	CBWU11843.5p	CBWU28473.3p	CBWU11843.3p
ENSG00000109339	MAPK10	711	300436	MENTAL RETARDATION, X-LINKED 46; MRX46	KH.C14.416	C-jun N-terminal kinase	MAPK10;MAPK8;MAPK9;Mapk10;Mapk8;Mapk9;bsk;	CBWU28473.5p	CBWU11843.5p	CBWU28473.3p	CBWU11843.3p
ENSG00000050748	MAPK9	711	300558	MENTAL RETARDATION, X-LINKED 30; MRX30 ;;MENTAL RETARDATION, X-LINKED 47; MRX47	KH.C14.416	C-jun N-terminal kinase	MAPK10;MAPK8;MAPK9;Mapk10;Mapk8;Mapk9;bsk;	CBWU28473.5p	CBWU11843.5p	CBWU28473.3p	CBWU11843.3p
ENSG00000107643	MAPK8	711	300558	MENTAL RETARDATION, X-LINKED 30; MRX30 ;;MENTAL RETARDATION, X-LINKED 47; MRX47	KH.C14.416	C-jun N-terminal kinase	MAPK10;MAPK8;MAPK9;Mapk10;Mapk8;Mapk9;bsk;	CBWU28473.5p	CBWU11843.5p	CBWU28473.3p	CBWU11843.3p
ENSG00000109339	MAPK10	711	300558	MENTAL RETARDATION, X-LINKED 30; MRX30 ;;MENTAL RETARDATION, X-LINKED 47; MRX47	KH.C14.416	C-jun N-terminal kinase	MAPK10;MAPK8;MAPK9;Mapk10;Mapk8;Mapk9;bsk;	CBWU28473.5p	CBWU11843.5p	CBWU28473.3p	CBWU11843.3p
ENSG00000107643	MAPK8	1272	300584	IMMUNODEFICIENCY WITHOUT ANHIDROTIC ECTODERMAL DYSPLASIA ;;IMMUNODEFICIENCY, ISOLATED;; IMMUNODEFICIENCY, PURE	KH.C14.416	C-jun N-terminal kinase	MAPK10;MAPK8;MAPK9;Mapk10;Mapk8;Mapk9;bsk;	CBWU28473.5p	CBWU11843.5p	CBWU28473.3p	CBWU11843.3p
ENSG00000107643	MAPK8	1272	308300	INCONTINENTIA PIGMENTI; IP ;;INCONTINENTIA PIGMENTI, FAMILIAL MALE-LETHAL TYPE;; BLOCH-SULZBERGER SYNDROME;; INCONTINENTIA PIGMENTI, TYPE II, FORMERLY; IP2, FORMERLY	KH.C14.416	C-jun N-terminal kinase	MAPK10;MAPK8;MAPK9;Mapk10;Mapk8;Mapk9;bsk;	CBWU28473.5p	CBWU11843.5p	CBWU28473.3p	CBWU11843.3p
ENSG00000107643	MAPK8	1272	600072	FATAL FAMILIAL INSOMNIA; FFI ;;INSOMNIA, FATAL FAMILIAL	KH.C14.416	C-jun N-terminal kinase	MAPK10;MAPK8;MAPK9;Mapk10;Mapk8;Mapk9;bsk;	CBWU28473.5p	CBWU11843.5p	CBWU28473.3p	CBWU11843.3p
ENSG00000107643	MAPK8	1272	603218	HUNTINGTON DISEASE-LIKE 1; HDL1 ;;HUNTINGTON-LIKE NEURODEGENERATIVE DISORDER 1; HLN1;; HUNTINGTON-LIKE NEURODEGENERATIVE DISORDER, AUTOSOMAL DOMINANT;; PRION DISEASE, EARLY-ONSET, WITH PROMINENT PSYCHIATRIC FEATURES	KH.C14.416	C-jun N-terminal kinase	MAPK10;MAPK8;MAPK9;Mapk10;Mapk8;Mapk9;bsk;	CBWU28473.5p	CBWU11843.5p	CBWU28473.3p	CBWU11843.3p
ENSG00000050748	MAPK9	1223	607785	JUVENILE MYELOMONOCYTIC LEUKEMIA; JMML ;;LEUKEMIA, JUVENILE MYELOMONOCYTIC	KH.C14.416	C-jun N-terminal kinase	MAPK10;MAPK8;MAPK9;Mapk10;Mapk8;Mapk9;bsk;	CBWU28473.5p	CBWU11843.5p	CBWU28473.3p	CBWU11843.3p
ENSG00000107643	MAPK8	1223	607785	JUVENILE MYELOMONOCYTIC LEUKEMIA; JMML ;;LEUKEMIA, JUVENILE MYELOMONOCYTIC	KH.C14.416	C-jun N-terminal kinase	MAPK10;MAPK8;MAPK9;Mapk10;Mapk8;Mapk9;bsk;	CBWU28473.5p	CBWU11843.5p	CBWU28473.3p	CBWU11843.3p
ENSG00000109339	MAPK10	1223	607785	JUVENILE MYELOMONOCYTIC LEUKEMIA; JMML ;;LEUKEMIA, JUVENILE MYELOMONOCYTIC	KH.C14.416	C-jun N-terminal kinase	MAPK10;MAPK8;MAPK9;Mapk10;Mapk8;Mapk9;bsk;	CBWU28473.5p	CBWU11843.5p	CBWU28473.3p	CBWU11843.3p
ENSG00000050748	MAPK9	711	608203	NEUTROPHIL IMMUNODEFICIENCY SYNDROME	KH.C14.416	C-jun N-terminal kinase	MAPK10;MAPK8;MAPK9;Mapk10;Mapk8;Mapk9;bsk;	CBWU28473.5p	CBWU11843.5p	CBWU28473.3p	CBWU11843.3p
ENSG00000107643	MAPK8	711	608203	NEUTROPHIL IMMUNODEFICIENCY SYNDROME	KH.C14.416	C-jun N-terminal kinase	MAPK10;MAPK8;MAPK9;Mapk10;Mapk8;Mapk9;bsk;	CBWU28473.5p	CBWU11843.5p	CBWU28473.3p	CBWU11843.3p
ENSG00000109339	MAPK10	711	608203	NEUTROPHIL IMMUNODEFICIENCY SYNDROME	KH.C14.416	C-jun N-terminal kinase	MAPK10;MAPK8;MAPK9;Mapk10;Mapk8;Mapk9;bsk;	CBWU28473.5p	CBWU11843.5p	CBWU28473.3p	CBWU11843.3p
ENSG00000050748	MAPK9	892	609048	MELANOMA, CUTANEOUS MALIGNANT, 3; CMM3	KH.C14.416	C-jun N-terminal kinase	MAPK10;MAPK8;MAPK9;Mapk10;Mapk8;Mapk9;bsk;	CBWU28473.5p	CBWU11843.5p	CBWU28473.3p	CBWU11843.3p
ENSG00000168496	FEN1	1169	151623	LI-FRAUMENI SYNDROME 1; LFS1 ;;SARCOMA FAMILY SYNDROME OF LI AND FRAUMENI;; SBLA SYNDROME	KH.L39.6	-	FEN1;Fen1;	CBWU29093.5p	XABT70613.3p	CBWU29093.3p
ENSG00000168496	FEN1	1217	194050	WILLIAMS-BEUREN SYNDROME; WBS ;;WILLIAMS SYNDROME; WMS; WS HYPERCALCEMIA, INFANTILE, INCLUDED;; SUPRAVALVAR AORTIC STENOSIS, INCLUDED;; ELFIN FACIES WITH HYPERCALCEMIA	KH.L39.6	-	FEN1;Fen1;	CBWU29093.5p	XABT70613.3p	CBWU29093.3p
ENSG00000168496	FEN1	1169	210900	BLOOM SYNDROME; BLM ;;BS; BLS	KH.L39.6	-	FEN1;Fen1;	CBWU29093.5p	XABT70613.3p	CBWU29093.3p
ENSG00000168496	FEN1	1217	210900	BLOOM SYNDROME; BLM ;;BS; BLS	KH.L39.6	-	FEN1;Fen1;	CBWU29093.5p	XABT70613.3p	CBWU29093.3p
ENSG00000168496	FEN1	1217	216400	COCKAYNE SYNDROME, TYPE A; CSA ;;CKN1	KH.L39.6	-	FEN1;Fen1;	CBWU29093.5p	XABT70613.3p	CBWU29093.3p
ENSG00000168496	FEN1	1217	223100	LACTASE PERSISTENCE ;;HEREDITARY PERSISTENCE OF INTESTINAL LACTASE HYPOLACTASIA, ADULT TYPE, INCLUDED;; DISACCHARIDE INTOLERANCE III, INCLUDED;; ADULT LACTASE DEFICIENCY, INCLUDED;; LACTOSE INTOLERANCE, INCLUDED;; LACTASE NONPERSISTENCE, INCLUDED;; LACTASE RESTRICTION, INCLUDED	KH.L39.6	-	FEN1;Fen1;	CBWU29093.5p	XABT70613.3p	CBWU29093.3p
ENSG00000168496	FEN1	1169	275355	SQUAMOUS CELL CARCINOMA, HEAD AND NECK; HNSCC	KH.L39.6	-	FEN1;Fen1;	CBWU29093.5p	XABT70613.3p	CBWU29093.3p
ENSG00000168496	FEN1	1169	277700	WERNER SYNDROME; WRN	KH.L39.6	-	FEN1;Fen1;	CBWU29093.5p	XABT70613.3p	CBWU29093.3p
ENSG00000168496	FEN1	1217	277700	WERNER SYNDROME; WRN	KH.L39.6	-	FEN1;Fen1;	CBWU29093.5p	XABT70613.3p	CBWU29093.3p
ENSG00000168496	FEN1	1217	278300	XANTHINURIA, TYPE I ;;XANTHINE DEHYDROGENASE DEFICIENCY;; XDH DEFICIENCY;; XANTHINE OXIDASE DEFICIENCY	KH.L39.6	-	FEN1;Fen1;	CBWU29093.5p	XABT70613.3p	CBWU29093.3p
ENSG00000178127	NDUFV2	539	256000	LEIGH SYNDROME; LS ;;NECROTIZING ENCEPHALOPATHY, INFANTILE SUBACUTE, OF LEIGH; SNE LEIGH SYNDROME DUE TO MITOCHONDRIAL COMPLEX I DEFICIENCY, INCLUDED;; LEIGH SYNDROME DUE TO MITOCHONDRIAL COMPLEX II DEFICIENCY, INCLUDED;; LEIGH SYNDROME DUE TO MITOCHONDRIAL COMPLEX III DEFICIENCY, INCLUDED;; LEIGH SYNDROME DUE TO MITOCHONDRIAL COMPLEX IV DEFICIENCY, INCLUDED;; LEIGH SYNDROME DUE TO MITOCHONDRIAL …	KH.C12.265	NADH-ubiquinone oxidoreductase 24 kDa subunit, mitochondrial precursor	AC092070.2-201;CG5703;NDUFV2;Ndufv2;	CBWU29163.5p	XABT94945.3p	CBWU29163.3p
ENSG00000185022	MAFF	1486	249900	METACHROMATIC LEUKODYSTROPHY DUE TO DEFICIENCY OF CEREBROSIDE SULFATASE ACTIVATOR ;;SPHINGOLIPID ACTIVATOR PROTEIN 1, DEFICIENCY OF;; SAP1 DEFICIENCY;; SAPOSIN B DEFICIENCY	KH.C12.343	-	AC145207.1-210;MAFF;MAFG;MAFK;Maff;Mafg;Mafk;maf-S;	CBWU29294.5p	CBWU29294.3p	XABT84479.3p
ENSG00000186141	POLR3C	765	204000	LEBER CONGENITAL AMAUROSIS, TYPE I; LCA1 ;;AMAUROSIS CONGENITA OF LEBER I;; LCA;; RETINAL BLINDNESS, CONGENITAL; CRB	KH.C7.602	-	CG12267;POLR3C;Polr3c;	CBWU29314.5p	XABT94244.5p	CBWU112065.5p	CBWU29314.3p	CBWU112065.3p
ENSG00000186141	POLR3C	765	268000	RETINITIS PIGMENTOSA; RP	KH.C7.602	-	CG12267;POLR3C;Polr3c;	CBWU29314.5p	XABT94244.5p	CBWU112065.5p	CBWU29314.3p	CBWU112065.3p
ENSG00000186141	POLR3C	765	601777	CONE-ROD DYSTROPHY 6; CORD6	KH.C7.602	-	CG12267;POLR3C;Polr3c;	CBWU29314.5p	XABT94244.5p	CBWU112065.5p	CBWU29314.3p	CBWU112065.3p
ENSG00000186141	POLR3C	765	602875	ACROMESOMELIC DYSPLASIA, MAROTEAUX TYPE; AMDM ST. HELENA DYSPLASIA, INCLUDED	KH.C7.602	-	CG12267;POLR3C;Polr3c;	CBWU29314.5p	XABT94244.5p	CBWU112065.5p	CBWU29314.3p	CBWU112065.3p
ENSG00000173674	EIF1AX	956	603896	LEUKOENCEPHALOPATHY WITH VANISHING WHITE MATTER; VWM ;;CHILDHOOD ATAXIA WITH CENTRAL NERVOUS SYSTEM HYPOMYELINIZATION; CACH;; VANISHING WHITE MATTER LEUKODYSTROPHY;; CREE LEUKOENCEPHALOPATHY; CLE VANISHING WHITE MATTER LEUKODYSTROPHY WITH OVARIAN FAILURE, INCLUDED;; OVARIOLEUKODYSTROPHY, INCLUDED	KH.C12.418	-	AC079644.9;AC126554.3-202;AC126554.3-203;BB287469;CT485612.7-204;CT954323.5-203;EG266459;EG435337;EIF1AX;EIF1AY;Eif1a;Eif1ay;eIF-1A;	CBWU29499.5p	CBWU56001.5p	CBWU29499.3p	CBWU56001.3p
ENSG00000129691	ASH2L	587	145000	HYPERPARATHYROIDISM 1; HRPT1 ;;HYPERPARATHYROIDISM, FAMILIAL ISOLATED PRIMARY; FIHP PARATHYROID ADENOMA, FAMILIAL, INCLUDED	KH.L34.7	Ash2 like protein	ASH2L;Ash2l;ash2;	CBWU29659.5p	CBWU1450.5p	XABT94722.3p	CBWU29659.3p	CBWU1450.3p
ENSG00000124172	ATP5E	1014	500003	STRIATONIGRAL DEGENERATION, INFANTILE, MITOCHONDRIAL ;;BILATERAL STRIATAL NECROSIS, INFANTILE, MITOCHONDRIAL;; INFANTILE BILATERAL STRIATAL NECROSIS, MITOCHONDRIAL	KH.C3.888	-	ATP5E;ATP5EP2;Atp5e;	CBWU30099.5p	CBWU39071.5p	CBWU30099.3p	CBWU39071.3p
ENSG00000124172	ATP5E	1014	551500	NEUROPATHY, ATAXIA, AND RETINITIS PIGMENTOSA ;;NARP SYNDROME	KH.C3.888	-	ATP5E;ATP5EP2;Atp5e;	CBWU30099.5p	CBWU39071.5p	CBWU30099.3p	CBWU39071.3p
ENSG00000124172	ATP5E	1014	609283	PROGRESSIVE EXTERNAL OPHTHALMOPLEGIA WITH MITOCHONDRIAL DNA DELETIONS, AUTOSOMAL DOMINANT, 2 ;;PEOA2;; PROGRESSIVE EXTERNAL OPHTHALMOPLEGIA, AUTOSOMAL DOMINANT, 2	KH.C3.888	-	ATP5E;ATP5EP2;Atp5e;	CBWU30099.5p	CBWU39071.5p	CBWU30099.3p	CBWU39071.3p
ENSG00000132437	DDC	860	248600	MAPLE SYRUP URINE DISEASE ;;MSUD;; BRANCHED-CHAIN KETOACIDURIA;; BRANCHED-CHAIN ALPHA-KETO ACID DEHYDROGENASE DEFICIENCY;; BCKD DEFICIENCY;; KETO ACID DECARBOXYLASE DEFICIENCY MAPLE SYRUP URINE DISEASE, CLASSIC, INCLUDED;; MAPLE SYRUP URINE DISEASE, INTERMEDIATE, INCLUDED;; MAPLE SYRUP URINE DISEASE, INTERMITTENT, INCLUDED;; MAPLE SYRUP URINE DISEASE, THIAMINE-RESPONSIVE, INCLUDED;; MAPLE SYRUP U…	KH.L20.60	-	DDC;Ddc;HDC;Hdc;Tdc2;	CBWU30234.5p	CBWU19117.5p	CBWU30234.3p
ENSG00000140287	HDC	860	248600	MAPLE SYRUP URINE DISEASE ;;MSUD;; BRANCHED-CHAIN KETOACIDURIA;; BRANCHED-CHAIN ALPHA-KETO ACID DEHYDROGENASE DEFICIENCY;; BCKD DEFICIENCY;; KETO ACID DECARBOXYLASE DEFICIENCY MAPLE SYRUP URINE DISEASE, CLASSIC, INCLUDED;; MAPLE SYRUP URINE DISEASE, INTERMEDIATE, INCLUDED;; MAPLE SYRUP URINE DISEASE, INTERMITTENT, INCLUDED;; MAPLE SYRUP URINE DISEASE, THIAMINE-RESPONSIVE, INCLUDED;; MAPLE SYRUP U…	KH.L20.60	-	DDC;Ddc;HDC;Hdc;Tdc2;	CBWU30234.5p	CBWU19117.5p	CBWU30234.3p
ENSG00000132437	DDC	860	268300	ROBERTS SYNDROME; RBS ;;LONG BONE DEFICIENCIES ASSOCIATED WITH CLEFT LIP-PALATE	KH.L20.60	-	DDC;Ddc;HDC;Hdc;Tdc2;	CBWU30234.5p	CBWU19117.5p	CBWU30234.3p
ENSG00000140287	HDC	860	268300	ROBERTS SYNDROME; RBS ;;LONG BONE DEFICIENCIES ASSOCIATED WITH CLEFT LIP-PALATE	KH.L20.60	-	DDC;Ddc;HDC;Hdc;Tdc2;	CBWU30234.5p	CBWU19117.5p	CBWU30234.3p
ENSG00000132437	DDC	860	601003	BRODY MYOPATHY	KH.L20.60	-	DDC;Ddc;HDC;Hdc;Tdc2;	CBWU30234.5p	CBWU19117.5p	CBWU30234.3p
ENSG00000140287	HDC	860	601003	BRODY MYOPATHY	KH.L20.60	-	DDC;Ddc;HDC;Hdc;Tdc2;	CBWU30234.5p	CBWU19117.5p	CBWU30234.3p
ENSG00000132437	DDC	1351	605407	SEGAWA SYNDROME, AUTOSOMAL RECESSIVE ;;PARKINSONISM, INFANTILE, AUTOSOMAL RECESSIVE;; DYSTONIA, DOPA-RESPONSIVE, AUTOSOMAL RECESSIVE;; DOPA-RESPONSIVE DYSTONIA, AUTOSOMAL RECESSIVE TYROSINE HYDROXYLASE DEFICIENCY, INCLUDED	KH.L20.60	-	DDC;Ddc;HDC;Hdc;Tdc2;	CBWU30234.5p	CBWU19117.5p	CBWU30234.3p
ENSG00000132437	DDC	1351	606952	ALBINISM, OCULOCUTANEOUS, TYPE IB; OCA1B ;;ALBINISM, YELLOW MUTANT TYPE;; YELLOW ALBINISM ALBINISM, OCULOCUTANEOUS, TYPE I, TEMPERATURE-SENSITIVE, INCLUDED; OCA1-TS, INCLUDED	KH.L20.60	-	DDC;Ddc;HDC;Hdc;Tdc2;	CBWU30234.5p	CBWU19117.5p	CBWU30234.3p
ENSG00000132437	DDC	1351	608643	AROMATIC L-AMINO ACID DECARBOXYLASE DEFICIENCY ;;AADC DEFICIENCY;; DOPA DECARBOXYLASE DEFICIENCY;; DDC DEFICIENCY	KH.L20.60	-	DDC;Ddc;HDC;Hdc;Tdc2;	CBWU30234.5p	CBWU19117.5p	CBWU30234.3p
ENSG00000170873	MTSS1	1478	137750	GLAUCOMA 1, OPEN ANGLE, A; GLC1A ;;GLAUCOMA, PRIMARY OPEN ANGLE, JUVENILE-ONSET, 1; JOAG1 GLAUCOMA 1, OPEN ANGLE, L, INCLUDED; GLC1L, INCLUDED	KH.C12.568	-	AC020763.6-201;BC060632;CG33558;MTSS1;Mtss1;	CBWU30461.5p	XABT131127.5p	CBWU30461.3p	XABT131127.3p	XABT95844.3p
ENSG00000170873	MTSS1	1478	137760	GLAUCOMA, PRIMARY OPEN ANGLE; POAG GLAUCOMA 1, OPEN ANGLE, E, INCLUDED; GLC1E, INCLUDED;; GLAUCOMA, PRIMARY OPEN ANGLE, ADULT-ONSET, INCLUDED	KH.C12.568	-	AC020763.6-201;BC060632;CG33558;MTSS1;Mtss1;	CBWU30461.5p	XABT131127.5p	CBWU30461.3p	XABT131127.3p	XABT95844.3p
ENSG00000170873	MTSS1	1478	151623	LI-FRAUMENI SYNDROME 1; LFS1 ;;SARCOMA FAMILY SYNDROME OF LI AND FRAUMENI;; SBLA SYNDROME	KH.C12.568	-	AC020763.6-201;BC060632;CG33558;MTSS1;Mtss1;	CBWU30461.5p	XABT131127.5p	CBWU30461.3p	XABT131127.3p	XABT95844.3p
ENSG00000170873	MTSS1	1478	211980	LUNG CANCER ALVEOLAR CELL CARCINOMA, INCLUDED;; ADENOCARCINOMA OF LUNG, INCLUDED;; NONSMALL CELL LUNG CANCER, INCLUDED	KH.C12.568	-	AC020763.6-201;BC060632;CG33558;MTSS1;Mtss1;	CBWU30461.5p	XABT131127.5p	CBWU30461.3p	XABT131127.3p	XABT95844.3p
ENSG00000170873	MTSS1	1478	275355	SQUAMOUS CELL CARCINOMA, HEAD AND NECK; HNSCC	KH.C12.568	-	AC020763.6-201;BC060632;CG33558;MTSS1;Mtss1;	CBWU30461.5p	XABT131127.5p	CBWU30461.3p	XABT131127.3p	XABT95844.3p
ENSG00000170873	MTSS1	1478	606657	GLAUCOMA, NORMAL TENSION, SUSCEPTIBILITY TO ;;NTG;; GLAUCOMA, NORMAL PRESSURE, SUSCEPTIBILITY TO; NPG	KH.C12.568	-	AC020763.6-201;BC060632;CG33558;MTSS1;Mtss1;	CBWU30461.5p	XABT131127.5p	CBWU30461.3p	XABT131127.3p	XABT95844.3p
ENSG00000170873	MTSS1	1478	608354	CAPILLARY MALFORMATION-ARTERIOVENOUS MALFORMATION ;;CMAVM	KH.C12.568	-	AC020763.6-201;BC060632;CG33558;MTSS1;Mtss1;	CBWU30461.5p	XABT131127.5p	CBWU30461.3p	XABT131127.3p	XABT95844.3p
ENSG00000170873	MTSS1	1478	608355	PARKES WEBER SYNDROME ;;PKWS	KH.C12.568	-	AC020763.6-201;BC060632;CG33558;MTSS1;Mtss1;	CBWU30461.5p	XABT131127.5p	CBWU30461.3p	XABT131127.3p	XABT95844.3p
ENSG00000101654	RNMT	1127	214150	CEREBROOCULOFACIOSKELETAL SYNDROME 1; COFS1 ;;COFS SYNDROME;; PENA-SHOKEIR SYNDROME, TYPE II	KH.S1035.4	-	RNMT;Rnmt;l(2)35Bd;	CBWU30564.5p	CBWU62826.5p	XABT96071.3p	CBWU62826.3p
ENSG00000101654	RNMT	1127	216400	COCKAYNE SYNDROME, TYPE A; CSA ;;CKN1	KH.S1035.4	-	RNMT;Rnmt;l(2)35Bd;	CBWU30564.5p	CBWU62826.5p	XABT96071.3p	CBWU62826.3p
ENSG00000101654	RNMT	1127	601675	TRICHOTHIODYSTROPHY, PHOTOSENSITIVE; TTDP ICHTHYOSIFORM ERYTHRODERMA WITH HAIR ABNORMALITY AND MENTAL AND GROWTH RETARDATION, INCLUDED;; TAY SYNDROME, INCLUDED;; TRICHOTHIODYSTROPHY WITH CONGENITAL ICHTHYOSIS, INCLUDED;; ICHTHYOSIS, CONGENITAL, WITH TRICHOTHIODYSTROPHY, INCLUDED;; IBIDS SYNDROME, INCLUDED	KH.S1035.4	-	RNMT;Rnmt;l(2)35Bd;	CBWU30564.5p	CBWU62826.5p	XABT96071.3p	CBWU62826.3p
ENSG00000163485	ADORA1	1395	159900	MYOCLONIC DYSTONIA ;;MYOCLONUS-DYSTONIA SYNDROME;; DYSTONIA, ALCOHOL-RESPONSIVE;; MYOCLONUS, HEREDITARY ESSENTIAL DYSTONIA 11, MYOCLONIC, INCLUDED; DYT11, INCLUDED	KH.C10.74	-	ADORA1;ADORA2A;ADORA2B;AdoR;Adora1;Adora2a;Adora2b;	CBWU3087.5p	XABT205376.5p	XABT205376.3p
ENSG00000163485	ADORA1	1395	300049	HETEROTOPIA, PERIVENTRICULAR, X-LINKED DOMINANT ;;HETEROTOPIA, FAMILIAL NODULAR;; PERIVENTRICULAR NODULAR HETEROTOPIA 1; PVNH1;; NODULAR HETEROTOPIA, BILATERAL PERIVENTRICULAR; NHBP; BPNH HETEROTOPIA, PERIVENTRICULAR NODULAR, WITH FRONTOMETAPHYSEAL DYSPLASIA, INCLUDED	KH.C10.74	-	ADORA1;ADORA2A;ADORA2B;AdoR;Adora1;Adora2a;Adora2b;	CBWU3087.5p	XABT205376.5p	XABT205376.3p
ENSG00000163485	ADORA1	1395	300537	HETEROTOPIA, PERIVENTRICULAR, EHLERS-DANLOS VARIANT ;;PERIVENTRICULAR NODULAR HETEROTOPIA 4; PVNH4	KH.C10.74	-	ADORA1;ADORA2A;ADORA2B;AdoR;Adora1;Adora2a;Adora2b;	CBWU3087.5p	XABT205376.5p	XABT205376.3p
ENSG00000163485	ADORA1	1395	304120	OTOPALATODIGITAL SYNDROME, TYPE II; OPD2 ;;CRANIOORODIGITAL SYNDROME;; OPD II SYNDROME;; FACIOPALATOOSSEOUS SYNDROME; FPO	KH.C10.74	-	ADORA1;ADORA2A;ADORA2B;AdoR;Adora1;Adora2a;Adora2b;	CBWU3087.5p	XABT205376.5p	XABT205376.3p
ENSG00000163485	ADORA1	1395	305620	FRONTOMETAPHYSEAL DYSPLASIA; FMD	KH.C10.74	-	ADORA1;ADORA2A;ADORA2B;AdoR;Adora1;Adora2a;Adora2b;	CBWU3087.5p	XABT205376.5p	XABT205376.3p
ENSG00000163485	ADORA1	1395	309350	MELNICK-NEEDLES SYNDROME; MNS ;;MELNICK-NEEDLES OSTEODYSPLASTY;; OSTEODYSPLASTY OF MELNICK AND NEEDLES	KH.C10.74	-	ADORA1;ADORA2A;ADORA2B;AdoR;Adora1;Adora2a;Adora2b;	CBWU3087.5p	XABT205376.5p	XABT205376.3p
ENSG00000163485	ADORA1	1395	311300	OTOPALATODIGITAL SYNDROME, TYPE I; OPD1 ;;OPD SYNDROME, TYPE 1	KH.C10.74	-	ADORA1;ADORA2A;ADORA2B;AdoR;Adora1;Adora2a;Adora2b;	CBWU3087.5p	XABT205376.5p	XABT205376.3p
ENSG00000100938	GMPR2	776	163500	NIGHT BLINDNESS, CONGENITAL STATIONARY, AUTOSOMAL DOMINANT 2; CSNBAD2 ;;NIGHT BLINDNESS, CONGENITAL STATIONARY, RAMBUSCH TYPE;; HEMERALOPIA	KH.C9.263	-	GMPR;GMPR2;Gmpr;Gmpr2;	CBWU30902.5p	CBWU30831.5p	CBWU30902.3p	CBWU30831.3p
ENSG00000137198	GMPR	776	163500	NIGHT BLINDNESS, CONGENITAL STATIONARY, AUTOSOMAL DOMINANT 2; CSNBAD2 ;;NIGHT BLINDNESS, CONGENITAL STATIONARY, RAMBUSCH TYPE;; HEMERALOPIA	KH.C9.263	-	GMPR;GMPR2;Gmpr;Gmpr2;	CBWU30902.5p	CBWU30831.5p	CBWU30902.3p	CBWU30831.3p
ENSG00000100938	GMPR2	776	268000	RETINITIS PIGMENTOSA; RP	KH.C9.263	-	GMPR;GMPR2;Gmpr;Gmpr2;	CBWU30902.5p	CBWU30831.5p	CBWU30902.3p	CBWU30831.3p
ENSG00000137198	GMPR	776	268000	RETINITIS PIGMENTOSA; RP	KH.C9.263	-	GMPR;GMPR2;Gmpr;Gmpr2;	CBWU30902.5p	CBWU30831.5p	CBWU30902.3p	CBWU30831.3p
ENSG00000100938	GMPR2	776	601777	CONE-ROD DYSTROPHY 6; CORD6	KH.C9.263	-	GMPR;GMPR2;Gmpr;Gmpr2;	CBWU30902.5p	CBWU30831.5p	CBWU30902.3p	CBWU30831.3p
ENSG00000137198	GMPR	776	601777	CONE-ROD DYSTROPHY 6; CORD6	KH.C9.263	-	GMPR;GMPR2;Gmpr;Gmpr2;	CBWU30902.5p	CBWU30831.5p	CBWU30902.3p	CBWU30831.3p
ENSG00000153046	CDYL	927	202370	ADRENOLEUKODYSTROPHY, AUTOSOMAL NEONATAL FORM ;;NEONATAL ADRENOLEUKODYSTROPHY; NALD	KH.L126.11	-	AC007562.6;AC009976.6;CDY1;CDY2A;CDYL;CDYL2;Cdyl;Cdyl2;	CBWU31038.5p
ENSG00000153046	CDYL	927	214100	ZELLWEGER SYNDROME; ZS ;;CEREBROHEPATORENAL SYNDROME;; CHR SYNDROME;; ZWS	KH.L126.11	-	AC007562.6;AC009976.6;CDY1;CDY2A;CDYL;CDYL2;Cdyl;Cdyl2;	CBWU31038.5p
ENSG00000153046	CDYL	927	278300	XANTHINURIA, TYPE I ;;XANTHINE DEHYDROGENASE DEFICIENCY;; XDH DEFICIENCY;; XANTHINE OXIDASE DEFICIENCY	KH.L126.11	-	AC007562.6;AC009976.6;CDY1;CDY2A;CDYL;CDYL2;Cdyl;Cdyl2;	CBWU31038.5p
ENSG00000103363	TCEB2	784	193300	VON HIPPEL-LINDAU SYNDROME; VHL	KH.C5.364	-	AC092117.4-201;Elongin-B;OTTMUSG00000001305;Tceb2;	CBWU31046.3p
ENSG00000103363	TCEB2	1127	214150	CEREBROOCULOFACIOSKELETAL SYNDROME 1; COFS1 ;;COFS SYNDROME;; PENA-SHOKEIR SYNDROME, TYPE II	KH.C5.364	-	AC092117.4-201;Elongin-B;OTTMUSG00000001305;Tceb2;	CBWU31046.3p
ENSG00000103363	TCEB2	1127	216400	COCKAYNE SYNDROME, TYPE A; CSA ;;CKN1	KH.C5.364	-	AC092117.4-201;Elongin-B;OTTMUSG00000001305;Tceb2;	CBWU31046.3p
ENSG00000103363	TCEB2	784	226730	EPIDERMOLYSIS BULLOSA WITH PYLORIC ATRESIA ;;APLASIA CUTIS CONGENITA WITH GASTROINTESTINAL ATRESIA;; CARMI SYNDROME;; EB-PA;; PA-JEB URETEROVESICAL STENOSIS, INCLUDED	KH.C5.364	-	AC092117.4-201;Elongin-B;OTTMUSG00000001305;Tceb2;	CBWU31046.3p
ENSG00000103363	TCEB2	784	300049	HETEROTOPIA, PERIVENTRICULAR, X-LINKED DOMINANT ;;HETEROTOPIA, FAMILIAL NODULAR;; PERIVENTRICULAR NODULAR HETEROTOPIA 1; PVNH1;; NODULAR HETEROTOPIA, BILATERAL PERIVENTRICULAR; NHBP; BPNH HETEROTOPIA, PERIVENTRICULAR NODULAR, WITH FRONTOMETAPHYSEAL DYSPLASIA, INCLUDED	KH.C5.364	-	AC092117.4-201;Elongin-B;OTTMUSG00000001305;Tceb2;	CBWU31046.3p
ENSG00000103363	TCEB2	784	300537	HETEROTOPIA, PERIVENTRICULAR, EHLERS-DANLOS VARIANT ;;PERIVENTRICULAR NODULAR HETEROTOPIA 4; PVNH4	KH.C5.364	-	AC092117.4-201;Elongin-B;OTTMUSG00000001305;Tceb2;	CBWU31046.3p
ENSG00000103363	TCEB2	784	304120	OTOPALATODIGITAL SYNDROME, TYPE II; OPD2 ;;CRANIOORODIGITAL SYNDROME;; OPD II SYNDROME;; FACIOPALATOOSSEOUS SYNDROME; FPO	KH.C5.364	-	AC092117.4-201;Elongin-B;OTTMUSG00000001305;Tceb2;	CBWU31046.3p
ENSG00000103363	TCEB2	784	305620	FRONTOMETAPHYSEAL DYSPLASIA; FMD	KH.C5.364	-	AC092117.4-201;Elongin-B;OTTMUSG00000001305;Tceb2;	CBWU31046.3p
ENSG00000103363	TCEB2	784	309350	MELNICK-NEEDLES SYNDROME; MNS ;;MELNICK-NEEDLES OSTEODYSPLASTY;; OSTEODYSPLASTY OF MELNICK AND NEEDLES	KH.C5.364	-	AC092117.4-201;Elongin-B;OTTMUSG00000001305;Tceb2;	CBWU31046.3p
ENSG00000103363	TCEB2	784	311300	OTOPALATODIGITAL SYNDROME, TYPE I; OPD1 ;;OPD SYNDROME, TYPE 1	KH.C5.364	-	AC092117.4-201;Elongin-B;OTTMUSG00000001305;Tceb2;	CBWU31046.3p
ENSG00000103363	TCEB2	1127	601675	TRICHOTHIODYSTROPHY, PHOTOSENSITIVE; TTDP ICHTHYOSIFORM ERYTHRODERMA WITH HAIR ABNORMALITY AND MENTAL AND GROWTH RETARDATION, INCLUDED;; TAY SYNDROME, INCLUDED;; TRICHOTHIODYSTROPHY WITH CONGENITAL ICHTHYOSIS, INCLUDED;; ICHTHYOSIS, CONGENITAL, WITH TRICHOTHIODYSTROPHY, INCLUDED;; IBIDS SYNDROME, INCLUDED	KH.C5.364	-	AC092117.4-201;Elongin-B;OTTMUSG00000001305;Tceb2;	CBWU31046.3p
ENSG00000197102	DYNC1H1	961	114480	BREAST CANCER ;;BREAST CANCER, FAMILIAL BREAST CANCER, FAMILIAL MALE, INCLUDED	KH.C3.488	Ci-DHC-cyt6	DYNC1H1;Dhc64C;Dync1h1;	CBWU31426.5p	XABT97338.3p	CBWU31426.3p
ENSG00000197102	DYNC1H1	961	114500	COLORECTAL CANCER; CRC ;;COLON CANCER	KH.C3.488	Ci-DHC-cyt6	DYNC1H1;Dhc64C;Dync1h1;	CBWU31426.5p	XABT97338.3p	CBWU31426.3p
ENSG00000197102	DYNC1H1	1481	214450	GRISCELLI SYNDROME, TYPE 1; GS1 ;;GRISCELLI SYNDROME WITH NEUROLOGIC IMPAIRMENT;; PARTIAL ALBINISM AND PRIMARY NEUROLOGIC DISEASE WITHOUT HEMOPHAGOCYTIC SYNDROME;; GRISCELLI SYNDROME, CUTANEOUS AND NEUROLOGIC TYPE	KH.C3.488	Ci-DHC-cyt6	DYNC1H1;Dhc64C;Dync1h1;	CBWU31426.5p	XABT97338.3p	CBWU31426.3p
ENSG00000197102	DYNC1H1	1481	256710	ELEJALDE DISEASE ;;NEUROECTODERMAL MELANOLYSOSOMAL DISEASE	KH.C3.488	Ci-DHC-cyt6	DYNC1H1;Dhc64C;Dync1h1;	CBWU31426.5p	XABT97338.3p	CBWU31426.3p
ENSG00000197102	DYNC1H1	961	604370	OVARIAN CANCER, EPITHELIAL ;;EPITHELIAL OVARIAN CANCER;; EOC ADENOCARCINOMA, OVARIAN, INCLUDED	KH.C3.488	Ci-DHC-cyt6	DYNC1H1;Dhc64C;Dync1h1;	CBWU31426.5p	XABT97338.3p	CBWU31426.3p
ENSG00000197102	DYNC1H1	1481	609227	GRISCELLI SYNDROME, TYPE 3; GS3	KH.C3.488	Ci-DHC-cyt6	DYNC1H1;Dhc64C;Dync1h1;	CBWU31426.5p	XABT97338.3p	CBWU31426.3p
ENSG00000126778	SIX1	526	159900	MYOCLONIC DYSTONIA ;;MYOCLONUS-DYSTONIA SYNDROME;; DYSTONIA, ALCOHOL-RESPONSIVE;; MYOCLONUS, HEREDITARY ESSENTIAL DYSTONIA 11, MYOCLONIC, INCLUDED; DYT11, INCLUDED	KH.C3.553	Six1/2	-	CBWU31450.5p	XABT97356.5p	CBWU31450.3p
ENSG00000126778	SIX1	526	182290	SMITH-MAGENIS SYNDROME; SMS SMITH-MAGENIS CHROMOSOME REGION, INCLUDED; SMCR, INCLUDED;; DUPLICATION OF 17p11.2, INCLUDED	KH.C3.553	Six1/2	-	CBWU31450.5p	XABT97356.5p	CBWU31450.3p
ENSG00000126778	SIX1	526	607841	DEAFNESS, AUTOSOMAL DOMINANT NONSYNDROMIC SENSORINEURAL, DUE TO MUTATION IN MYO1A DEAFNESS, AUTOSOMAL DOMINANT NONSYNDROMIC SENSORINEURAL 48, INCLUDED; DFNA48, INCLUDED	KH.C3.553	Six1/2	-	CBWU31450.5p	XABT97356.5p	CBWU31450.3p
ENSG00000198873	GRK5	80	102200	ACROMEGALY SOMATOTROPHINOMA, FAMILIAL, INCLUDED;; PITUITARY ADENOMA PREDISPOSITION, INCLUDED	KH.C8.374	-	GRK4;GRK5;GRK6;Gprk2;Grk5;Grk6;	CBWU31456.5p	XABT38506.5p	CBWU31456.3p	XABT38506.3p
ENSG00000198873	GRK5	80	103580	ALBRIGHT HEREDITARY OSTEODYSTROPHY; AHO PSEUDOHYPOPARATHYROIDISM, TYPE IA, INCLUDED;; PHP IA, INCLUDED;; PHP1A, INCLUDED;; PSEUDOPSEUDOHYPOPARATHYROIDISM, INCLUDED; PPHP, INCLUDED;; PSEUDOHYPOPARATHYROIDISM, TYPE IC, INCLUDED;; PHP IC, INCLUDED	KH.C8.374	-	GRK4;GRK5;GRK6;Gprk2;Grk5;Grk6;	CBWU31456.5p	XABT38506.5p	CBWU31456.3p	XABT38506.3p
ENSG00000198873	GRK5	80	166350	OSSEOUS HETEROPLASIA, PROGRESSIVE ;;POH;; ECTOPIC OSSIFICATION, FAMILIAL;; OSTEOMA CUTIS	KH.C8.374	-	GRK4;GRK5;GRK6;Gprk2;Grk5;Grk6;	CBWU31456.5p	XABT38506.5p	CBWU31456.3p	XABT38506.3p
ENSG00000198873	GRK5	80	174800	MCCUNE-ALBRIGHT SYNDROME; MAS ;;ALBRIGHT SYNDROME;; POLYOSTOTIC FIBROUS DYSPLASIA; PFD; POFD	KH.C8.374	-	GRK4;GRK5;GRK6;Gprk2;Grk5;Grk6;	CBWU31456.5p	XABT38506.5p	CBWU31456.3p	XABT38506.3p
ENSG00000198873	GRK5	80	607276	RESTING HEART RATE ;;RHR	KH.C8.374	-	GRK4;GRK5;GRK6;Gprk2;Grk5;Grk6;	CBWU31456.5p	XABT38506.5p	CBWU31456.3p	XABT38506.3p
ENSG00000010438	PRSS3	923	104300	ALZHEIMER DISEASE; AD ;;PRESENILE AND SENILE DEMENTIA ALZHEIMER DISEASE, FAMILIAL, 1, INCLUDED; AD1, INCLUDED;; ALZHEIMER DISEASE, EARLY-ONSET, WITH CEREBRAL AMYLOID ANGIOPATHY, INCLUDED	KH.L109.4	Trypsin type protease 2	1810009J06Rik;1810049H19Rik;2210010C04Rik;AC158659.6;AC161768.25;CG31954;EG386551;EG436523;PRSS1;PRSS2;PRSS3;Prss1;Prss2;Prss3;Try10;Try29F;Try4;	CBWU31574.5p	CBWU31574.3p
ENSG00000010438	PRSS3	923	603813	HYPERCHOLESTEROLEMIA, AUTOSOMAL RECESSIVE; ARH ;;HYPERCHOLESTEROLEMIA, AUTOSOMAL RECESSIVE, 1, FORMERLY; ARH1, FORMERLY;; FHCB1, FORMERLY;; HYPERCHOLESTEROLEMIA, AUTOSOMAL RECESSIVE, 2, FORMERLY; ARH2, FORMERLY;; FHCB2, FORMERLY	KH.L109.4	Trypsin type protease 2	1810009J06Rik;1810049H19Rik;2210010C04Rik;AC158659.6;AC161768.25;CG31954;EG386551;EG436523;PRSS1;PRSS2;PRSS3;Prss1;Prss2;Prss3;Try10;Try29F;Try4;	CBWU31574.5p	CBWU31574.3p
ENSG00000010438	PRSS3	923	609065	CEREBRAL HEMORRHAGE WITH AMYLOIDOSIS, HEREDITARY, DUTCH TYPE; HCHWAD AMYLOIDOSIS, CEREBROARTERIAL, HEREDITARY, ITALIAN TYPE, INCLUDED	KH.L109.4	Trypsin type protease 2	1810009J06Rik;1810049H19Rik;2210010C04Rik;AC158659.6;AC161768.25;CG31954;EG386551;EG436523;PRSS1;PRSS2;PRSS3;Prss1;Prss2;Prss3;Try10;Try29F;Try4;	CBWU31574.5p	CBWU31574.3p
ENSG00000171747	LGALS4	780	109800	BLADDER CANCER	KH.C4.127	-	CG11374;LGALS4;LGALS8;LGALS9;LGALS9B;LGALS9C;Lgals9;galectin;	CBWU32111.5p	CBWU32016.5p	CBWU32111.3p	CBWU32016.3p
ENSG00000171747	LGALS4	780	115150	CARDIOFACIOCUTANEOUS SYNDROME ;;CFC SYNDROME	KH.C4.127	-	CG11374;LGALS4;LGALS8;LGALS9;LGALS9B;LGALS9C;Lgals9;galectin;	CBWU32111.5p	CBWU32016.5p	CBWU32111.3p	CBWU32016.3p
ENSG00000171747	LGALS4	780	218040	COSTELLO SYNDROME ;;FACIOCUTANEOSKELETAL SYNDROME;; FCS SYNDROME	KH.C4.127	-	CG11374;LGALS4;LGALS8;LGALS9;LGALS9B;LGALS9C;Lgals9;galectin;	CBWU32111.5p	CBWU32016.5p	CBWU32111.3p	CBWU32016.3p
ENSG00000171747	LGALS4	780	607785	JUVENILE MYELOMONOCYTIC LEUKEMIA; JMML ;;LEUKEMIA, JUVENILE MYELOMONOCYTIC	KH.C4.127	-	CG11374;LGALS4;LGALS8;LGALS9;LGALS9B;LGALS9C;Lgals9;galectin;	CBWU32111.5p	CBWU32016.5p	CBWU32111.3p	CBWU32016.3p
ENSG00000171747	LGALS4	780	609942	NOONAN SYNDROME 3 ;;NS3	KH.C4.127	-	CG11374;LGALS4;LGALS8;LGALS9;LGALS9B;LGALS9C;Lgals9;galectin;	CBWU32111.5p	CBWU32016.5p	CBWU32111.3p	CBWU32016.3p
ENSG00000110696	C11orf58	1324	121900	GROENOUW TYPE I CORNEAL DYSTROPHY; CDGG1 ;;CORNEAL DYSTROPHY, GRANULAR TYPE;; CORNEAL DYSTROPHY, PUNCTATE OR NODULAR	KH.C2.432	RBJ protein	1110004F10Rik;C11orf58;	CBWU32411.5p	CBWU33485.5p	CBWU32411.3p	CBWU33485.3p
ENSG00000110696	C11orf58	1324	122200	CORNEAL DYSTROPHY, LATTICE TYPE I; CDL1 ;;LATTICE CORNEAL DYSTROPHY, TYPE I; LCD; LCD1	KH.C2.432	RBJ protein	1110004F10Rik;C11orf58;	CBWU32411.5p	CBWU33485.5p	CBWU32411.3p	CBWU33485.3p
ENSG00000110696	C11orf58	1324	188050	THROMBOPHILIA VENOUS THROMBOEMBOLISM, INCLUDED	KH.C2.432	RBJ protein	1110004F10Rik;C11orf58;	CBWU32411.5p	CBWU33485.5p	CBWU32411.3p	CBWU33485.3p
ENSG00000110696	C11orf58	1324	231200	GIANT PLATELET SYNDROME ;;BERNARD-SOULIER SYNDROME; BSS;; PLATELET GLYCOPROTEIN Ib DEFICIENCY;; GLYCOPROTEIN Ib, PLATELET, DEFICIENCY OF;; VON WILLEBRAND FACTOR RECEPTOR DEFICIENCY MACROTHROMBOCYTOPENIA, FAMILIAL, BERNARD-SOULIER TYPE, INCLUDED;; BERNARD-SOULIER SYNDROME, AUTOSOMAL DOMINANT, INCLUDED;; BERNARD-SOULIER SYNDROME, TYPE A, INCLUDED;; BERNARD-SOULIER SYNDROME, TYPE B, INCLUDED;; BERNA…	KH.C2.432	RBJ protein	1110004F10Rik;C11orf58;	CBWU32411.5p	CBWU33485.5p	CBWU32411.3p	CBWU33485.3p
ENSG00000110696	C11orf58	1324	607541	CORNEAL DYSTROPHY, AVELLINO TYPE; CDA ;;ACD;; AVELLINO CORNEAL DYSTROPHY;; COMBINED GRANULAR-LATTICE CORNEAL DYSTROPHY;; GRANULAR CORNEAL DYSTROPHY, TYPE II	KH.C2.432	RBJ protein	1110004F10Rik;C11orf58;	CBWU32411.5p	CBWU33485.5p	CBWU32411.3p	CBWU33485.3p
ENSG00000110696	C11orf58	1324	608470	CORNEAL DYSTROPHY OF BOWMAN LAYER, TYPE I; CDB1 ;;CORNEAL DYSTROPHY, REIS-BUCKLERS TYPE; CDRB;; REIS-BUCKLERS CORNEAL DYSTROPHY; RBCD;; CORNEAL DYSTROPHY, GEOGRAPHIC	KH.C2.432	RBJ protein	1110004F10Rik;C11orf58;	CBWU32411.5p	CBWU33485.5p	CBWU32411.3p	CBWU33485.3p
ENSG00000110696	C11orf58	1324	608471	CORNEAL DYSTROPHY, LATTICE TYPE IIIA; CDL3A ;;LATTICE CORNEAL DYSTROPHY, TYPE IIIA	KH.C2.432	RBJ protein	1110004F10Rik;C11orf58;	CBWU32411.5p	CBWU33485.5p	CBWU32411.3p	CBWU33485.3p
ENSG00000120053	GOT1	743	207800	ARGININEMIA ;;ARGINASE DEFICIENCY;; HYPERARGININEMIA;; ARG1 DEFICIENCY	KH.C8.73	ci-Aspartate aminotransferase	GOT1;Got1;	CBWU32471.5p	XABT218704.5p	CBWU32471.3p	XABT218704.3p
ENSG00000125166	GOT2	743	207800	ARGININEMIA ;;ARGINASE DEFICIENCY;; HYPERARGININEMIA;; ARG1 DEFICIENCY	KH.C8.73	ci-Aspartate aminotransferase	GOT1;Got1;	CBWU32471.5p	XABT218704.5p	CBWU32471.3p	XABT218704.3p
ENSG00000120053	GOT1	743	207900	ARGININOSUCCINIC ACIDURIA ;;ARGININOSUCCINASE DEFICIENCY;; ARGININOSUCCINATE LYASE DEFICIENCY;; ASL DEFICIENCY;; ARGININOSUCCINIC ACID LYASE DEFICIENCY	KH.C8.73	ci-Aspartate aminotransferase	GOT1;Got1;	CBWU32471.5p	XABT218704.5p	CBWU32471.3p	XABT218704.3p
ENSG00000125166	GOT2	743	207900	ARGININOSUCCINIC ACIDURIA ;;ARGININOSUCCINASE DEFICIENCY;; ARGININOSUCCINATE LYASE DEFICIENCY;; ASL DEFICIENCY;; ARGININOSUCCINIC ACID LYASE DEFICIENCY	KH.C8.73	ci-Aspartate aminotransferase	GOT1;Got1;	CBWU32471.5p	XABT218704.5p	CBWU32471.3p	XABT218704.3p
ENSG00000120053	GOT1	743	215700	CITRULLINEMIA, CLASSIC ;;CITRULLINEMIA, TYPE I; CTLN1;; CITRULLINURIA;; ARGININOSUCCINATE SYNTHETASE DEFICIENCY;; ASS DEFICIENCY	KH.C8.73	ci-Aspartate aminotransferase	GOT1;Got1;	CBWU32471.5p	XABT218704.5p	CBWU32471.3p	XABT218704.3p
ENSG00000125166	GOT2	743	215700	CITRULLINEMIA, CLASSIC ;;CITRULLINEMIA, TYPE I; CTLN1;; CITRULLINURIA;; ARGININOSUCCINATE SYNTHETASE DEFICIENCY;; ASS DEFICIENCY	KH.C8.73	ci-Aspartate aminotransferase	GOT1;Got1;	CBWU32471.5p	XABT218704.5p	CBWU32471.3p	XABT218704.3p
ENSG00000120053	GOT1	743	311250	ORNITHINE TRANSCARBAMYLASE DEFICIENCY, HYPERAMMONEMIA DUE TO ;;ORNITHINE CARBAMOYLTRANSFERASE DEFICIENCY;; OTC DEFICIENCY VALPROATE SENSITIVITY, INCLUDED	KH.C8.73	ci-Aspartate aminotransferase	GOT1;Got1;	CBWU32471.5p	XABT218704.5p	CBWU32471.3p	XABT218704.3p
ENSG00000125166	GOT2	743	311250	ORNITHINE TRANSCARBAMYLASE DEFICIENCY, HYPERAMMONEMIA DUE TO ;;ORNITHINE CARBAMOYLTRANSFERASE DEFICIENCY;; OTC DEFICIENCY VALPROATE SENSITIVITY, INCLUDED	KH.C8.73	ci-Aspartate aminotransferase	GOT1;Got1;	CBWU32471.5p	XABT218704.5p	CBWU32471.3p	XABT218704.3p
ENSG00000120053	GOT1	1351	605407	SEGAWA SYNDROME, AUTOSOMAL RECESSIVE ;;PARKINSONISM, INFANTILE, AUTOSOMAL RECESSIVE;; DYSTONIA, DOPA-RESPONSIVE, AUTOSOMAL RECESSIVE;; DOPA-RESPONSIVE DYSTONIA, AUTOSOMAL RECESSIVE TYROSINE HYDROXYLASE DEFICIENCY, INCLUDED	KH.C8.73	ci-Aspartate aminotransferase	GOT1;Got1;	CBWU32471.5p	XABT218704.5p	CBWU32471.3p	XABT218704.3p
ENSG00000125166	GOT2	1351	605407	SEGAWA SYNDROME, AUTOSOMAL RECESSIVE ;;PARKINSONISM, INFANTILE, AUTOSOMAL RECESSIVE;; DYSTONIA, DOPA-RESPONSIVE, AUTOSOMAL RECESSIVE;; DOPA-RESPONSIVE DYSTONIA, AUTOSOMAL RECESSIVE TYROSINE HYDROXYLASE DEFICIENCY, INCLUDED	KH.C8.73	ci-Aspartate aminotransferase	GOT1;Got1;	CBWU32471.5p	XABT218704.5p	CBWU32471.3p	XABT218704.3p
ENSG00000120053	GOT1	1351	606952	ALBINISM, OCULOCUTANEOUS, TYPE IB; OCA1B ;;ALBINISM, YELLOW MUTANT TYPE;; YELLOW ALBINISM ALBINISM, OCULOCUTANEOUS, TYPE I, TEMPERATURE-SENSITIVE, INCLUDED; OCA1-TS, INCLUDED	KH.C8.73	ci-Aspartate aminotransferase	GOT1;Got1;	CBWU32471.5p	XABT218704.5p	CBWU32471.3p	XABT218704.3p
ENSG00000125166	GOT2	1351	606952	ALBINISM, OCULOCUTANEOUS, TYPE IB; OCA1B ;;ALBINISM, YELLOW MUTANT TYPE;; YELLOW ALBINISM ALBINISM, OCULOCUTANEOUS, TYPE I, TEMPERATURE-SENSITIVE, INCLUDED; OCA1-TS, INCLUDED	KH.C8.73	ci-Aspartate aminotransferase	GOT1;Got1;	CBWU32471.5p	XABT218704.5p	CBWU32471.3p	XABT218704.3p
ENSG00000120053	GOT1	1351	608643	AROMATIC L-AMINO ACID DECARBOXYLASE DEFICIENCY ;;AADC DEFICIENCY;; DOPA DECARBOXYLASE DEFICIENCY;; DDC DEFICIENCY	KH.C8.73	ci-Aspartate aminotransferase	GOT1;Got1;	CBWU32471.5p	XABT218704.5p	CBWU32471.3p	XABT218704.3p
ENSG00000125166	GOT2	1351	608643	AROMATIC L-AMINO ACID DECARBOXYLASE DEFICIENCY ;;AADC DEFICIENCY;; DOPA DECARBOXYLASE DEFICIENCY;; DDC DEFICIENCY	KH.C8.73	ci-Aspartate aminotransferase	GOT1;Got1;	CBWU32471.5p	XABT218704.5p	CBWU32471.3p	XABT218704.3p
ENSG00000167657	DAPK3	965	101600	PFEIFFER SYNDROME ;;ACROCEPHALOSYNDACTYLY, TYPE V; ACS5;; ACS V NOACK SYNDROME, INCLUDED;; CRANIOFACIAL-SKELETAL-DERMATOLOGIC DYSPLASIA, INCLUDED	KH.C2.628	-	DAPK1;Dapk1;Dapk2;	CBWU3265.5p	CBWU13180.5p	CBWU3265.3p	CBWU13180.3p
ENSG00000167657	DAPK3	965	123500	CROUZON SYNDROME ;;CRANIOFACIAL DYSOSTOSIS, TYPE I; CFD1;; CROUZON CRANIOFACIAL DYSOSTOSIS PSEUDO-CROUZON SYNDROME, INCLUDED	KH.C2.628	-	DAPK1;Dapk1;Dapk2;	CBWU3265.5p	CBWU13180.5p	CBWU3265.3p	CBWU13180.3p
ENSG00000167657	DAPK3	965	125853	DIABETES MELLITUS, NONINSULIN-DEPENDENT; NIDDM ;;DIABETES MELLITUS, TYPE II;; NONINSULIN-DEPENDENT DIABETES MELLITUS;; MATURITY-ONSET DIABETES INSULIN RESISTANCE, SUSCEPTIBILITY TO, INCLUDED	KH.C2.628	-	DAPK1;Dapk1;Dapk2;	CBWU3265.5p	CBWU13180.5p	CBWU3265.3p	CBWU13180.3p
ENSG00000167657	DAPK3	965	211980	LUNG CANCER ALVEOLAR CELL CARCINOMA, INCLUDED;; ADENOCARCINOMA OF LUNG, INCLUDED;; NONSMALL CELL LUNG CANCER, INCLUDED	KH.C2.628	-	DAPK1;Dapk1;Dapk2;	CBWU3265.5p	CBWU13180.5p	CBWU3265.3p	CBWU13180.3p
ENSG00000070669	ASNS	743	207800	ARGININEMIA ;;ARGINASE DEFICIENCY;; HYPERARGININEMIA;; ARG1 DEFICIENCY	KH.C2.320	-	ASNS;Asns;asparagine-synthetase;	CBWU32658.5p	XABT95846.5p	CBWU32658.3p
ENSG00000070669	ASNS	743	207900	ARGININOSUCCINIC ACIDURIA ;;ARGININOSUCCINASE DEFICIENCY;; ARGININOSUCCINATE LYASE DEFICIENCY;; ASL DEFICIENCY;; ARGININOSUCCINIC ACID LYASE DEFICIENCY	KH.C2.320	-	ASNS;Asns;asparagine-synthetase;	CBWU32658.5p	XABT95846.5p	CBWU32658.3p
ENSG00000070669	ASNS	743	215700	CITRULLINEMIA, CLASSIC ;;CITRULLINEMIA, TYPE I; CTLN1;; CITRULLINURIA;; ARGININOSUCCINATE SYNTHETASE DEFICIENCY;; ASS DEFICIENCY	KH.C2.320	-	ASNS;Asns;asparagine-synthetase;	CBWU32658.5p	XABT95846.5p	CBWU32658.3p
ENSG00000070669	ASNS	743	311250	ORNITHINE TRANSCARBAMYLASE DEFICIENCY, HYPERAMMONEMIA DUE TO ;;ORNITHINE CARBAMOYLTRANSFERASE DEFICIENCY;; OTC DEFICIENCY VALPROATE SENSITIVITY, INCLUDED	KH.C2.320	-	ASNS;Asns;asparagine-synthetase;	CBWU32658.5p	XABT95846.5p	CBWU32658.3p
ENSG00000102081	FMR1	1481	214450	GRISCELLI SYNDROME, TYPE 1; GS1 ;;GRISCELLI SYNDROME WITH NEUROLOGIC IMPAIRMENT;; PARTIAL ALBINISM AND PRIMARY NEUROLOGIC DISEASE WITHOUT HEMOPHAGOCYTIC SYNDROME;; GRISCELLI SYNDROME, CUTANEOUS AND NEUROLOGIC TYPE	KH.S363.6	-	FMR1;FXR1;FXR2;Fmr1;Fxr1;Fxr2;	CBWU32680.5p	XABT140493.5p	CBWU32680.3p	XABT140493.3p
ENSG00000102081	FMR1	1481	256710	ELEJALDE DISEASE ;;NEUROECTODERMAL MELANOLYSOSOMAL DISEASE	KH.S363.6	-	FMR1;FXR1;FXR2;Fmr1;Fxr1;Fxr2;	CBWU32680.5p	XABT140493.5p	CBWU32680.3p	XABT140493.3p
ENSG00000102081	FMR1	1481	609227	GRISCELLI SYNDROME, TYPE 3; GS3	KH.S363.6	-	FMR1;FXR1;FXR2;Fmr1;Fxr1;Fxr2;	CBWU32680.5p	XABT140493.5p	CBWU32680.3p	XABT140493.3p
ENSG00000113575	PPP2CA	1272	101900	ACROKERATOSIS VERRUCIFORMIS; AKV ;;HOPF DISEASE	KH.C1.894	-	PPP2CA;PPP2CB;Ppp2ca;Ppp2cb;mts;	CBWU32863.5p	XABT169899.5p	CBWU32863.3p	XABT169899.3p
ENSG00000104695	PPP2CB	1219	114500	COLORECTAL CANCER; CRC ;;COLON CANCER	KH.C1.894	-	PPP2CA;PPP2CB;Ppp2ca;Ppp2cb;mts;	CBWU32863.5p	XABT169899.5p	CBWU32863.3p	XABT169899.3p
ENSG00000113575	PPP2CA	1219	114500	COLORECTAL CANCER; CRC ;;COLON CANCER	KH.C1.894	-	PPP2CA;PPP2CB;Ppp2ca;Ppp2cb;mts;	CBWU32863.5p	XABT169899.5p	CBWU32863.3p	XABT169899.3p
ENSG00000113575	PPP2CA	857	114550	HEPATOCELLULAR CARCINOMA ;;HCC;; CANCER, HEPATOCELLULAR;; LIVER CANCER;; LIVER CELL CARCINOMA; LCC;; HEPATOMA	KH.C1.894	-	PPP2CA;PPP2CB;Ppp2ca;Ppp2cb;mts;	CBWU32863.5p	XABT169899.5p	CBWU32863.3p	XABT169899.3p
ENSG00000104695	PPP2CB	1219	114550	HEPATOCELLULAR CARCINOMA ;;HCC;; CANCER, HEPATOCELLULAR;; LIVER CANCER;; LIVER CELL CARCINOMA; LCC;; HEPATOMA	KH.C1.894	-	PPP2CA;PPP2CB;Ppp2ca;Ppp2cb;mts;	CBWU32863.5p	XABT169899.5p	CBWU32863.3p	XABT169899.3p
ENSG00000113575	PPP2CA	1219	114550	HEPATOCELLULAR CARCINOMA ;;HCC;; CANCER, HEPATOCELLULAR;; LIVER CANCER;; LIVER CELL CARCINOMA; LCC;; HEPATOMA	KH.C1.894	-	PPP2CA;PPP2CB;Ppp2ca;Ppp2cb;mts;	CBWU32863.5p	XABT169899.5p	CBWU32863.3p	XABT169899.3p
ENSG00000113575	PPP2CA	1272	124200	DARIER-WHITE DISEASE; DAR ;;KERATOSIS FOLLICULARIS;; DARIER DISEASE; DD DARIER DISEASE, ACRAL HEMORRHAGIC TYPE, INCLUDED;; DARIER DISEASE, SEGMENTAL, INCLUDED	KH.C1.894	-	PPP2CA;PPP2CB;Ppp2ca;Ppp2cb;mts;	CBWU32863.5p	XABT169899.5p	CBWU32863.3p	XABT169899.3p
ENSG00000113575	PPP2CA	912	133239	ESOPHAGEAL CANCER ESOPHAGEAL SQUAMOUS CELL CARCINOMA, INCLUDED; ESCC, INCLUDED	KH.C1.894	-	PPP2CA;PPP2CB;Ppp2ca;Ppp2cb;mts;	CBWU32863.5p	XABT169899.5p	CBWU32863.3p	XABT169899.3p
ENSG00000113575	PPP2CA	912	151623	LI-FRAUMENI SYNDROME 1; LFS1 ;;SARCOMA FAMILY SYNDROME OF LI AND FRAUMENI;; SBLA SYNDROME	KH.C1.894	-	PPP2CA;PPP2CB;Ppp2ca;Ppp2cb;mts;	CBWU32863.5p	XABT169899.5p	CBWU32863.3p	XABT169899.3p
ENSG00000113575	PPP2CA	857	155255	MEDULLOBLASTOMA ;;MDB MEDULLOBLASTOMA, DESMOPLASTIC, INCLUDED	KH.C1.894	-	PPP2CA;PPP2CB;Ppp2ca;Ppp2cb;mts;	CBWU32863.5p	XABT169899.5p	CBWU32863.3p	XABT169899.3p
ENSG00000104695	PPP2CB	1219	155255	MEDULLOBLASTOMA ;;MDB MEDULLOBLASTOMA, DESMOPLASTIC, INCLUDED	KH.C1.894	-	PPP2CA;PPP2CB;Ppp2ca;Ppp2cb;mts;	CBWU32863.5p	XABT169899.5p	CBWU32863.3p	XABT169899.3p
ENSG00000113575	PPP2CA	1219	155255	MEDULLOBLASTOMA ;;MDB MEDULLOBLASTOMA, DESMOPLASTIC, INCLUDED	KH.C1.894	-	PPP2CA;PPP2CB;Ppp2ca;Ppp2cb;mts;	CBWU32863.5p	XABT169899.5p	CBWU32863.3p	XABT169899.3p
ENSG00000113575	PPP2CA	912	211980	LUNG CANCER ALVEOLAR CELL CARCINOMA, INCLUDED;; ADENOCARCINOMA OF LUNG, INCLUDED;; NONSMALL CELL LUNG CANCER, INCLUDED	KH.C1.894	-	PPP2CA;PPP2CB;Ppp2ca;Ppp2cb;mts;	CBWU32863.5p	XABT169899.5p	CBWU32863.3p	XABT169899.3p
ENSG00000113575	PPP2CA	1272	228600	FIBROMATOSIS, JUVENILE HYALINE ;;JHF;; PURETIC SYNDROME;; HYALINOSIS, SYSTEMIC JUVENILE	KH.C1.894	-	PPP2CA;PPP2CB;Ppp2ca;Ppp2cb;mts;	CBWU32863.5p	XABT169899.5p	CBWU32863.3p	XABT169899.3p
ENSG00000113575	PPP2CA	1272	236490	HYALINOSIS, INFANTILE SYSTEMIC ;;ISH;; INFANTILE SYSTEMIC HYALINOSIS	KH.C1.894	-	PPP2CA;PPP2CB;Ppp2ca;Ppp2cb;mts;	CBWU32863.5p	XABT169899.5p	CBWU32863.3p	XABT169899.3p
ENSG00000113575	PPP2CA	912	260500	PAPILLOMA OF CHOROID PLEXUS ;;CHOROID PLEXUS PAPILLOMA	KH.C1.894	-	PPP2CA;PPP2CB;Ppp2ca;Ppp2cb;mts;	CBWU32863.5p	XABT169899.5p	CBWU32863.3p	XABT169899.3p
ENSG00000113575	PPP2CA	912	275355	SQUAMOUS CELL CARCINOMA, HEAD AND NECK; HNSCC	KH.C1.894	-	PPP2CA;PPP2CB;Ppp2ca;Ppp2cb;mts;	CBWU32863.5p	XABT169899.5p	CBWU32863.3p	XABT169899.3p
ENSG00000113575	PPP2CA	1272	300291	ECTODERMAL DYSPLASIA, HYPOHIDROTIC, WITH IMMUNE DEFICIENCY ;;HED-ID ECTODERMAL DYSPLASIA, ANHIDROTIC, WITH IMMUNE DEFICIENCY, INCLUDED;; EDA-ID, INCLUDED;; HYPER-IgM IMMUNODEFICIENCY, X-LINKED, WITH ECTODERMAL DYSPLASIA, HYPOHIDROTIC, INCLUDED;; XHM-ED, INCLUDED	KH.C1.894	-	PPP2CA;PPP2CB;Ppp2ca;Ppp2cb;mts;	CBWU32863.5p	XABT169899.5p	CBWU32863.3p	XABT169899.3p
ENSG00000113575	PPP2CA	1272	300301	ECTODERMAL DYSPLASIA, ANHIDROTIC, WITH IMMUNODEFICIENCY, OSTEOPETROSIS, AND LYMPHEDEMA; OLEDAID	KH.C1.894	-	PPP2CA;PPP2CB;Ppp2ca;Ppp2cb;mts;	CBWU32863.5p	XABT169899.5p	CBWU32863.3p	XABT169899.3p
ENSG00000104695	PPP2CB	249	300472	CORPUS CALLOSUM, AGENESIS OF, WITH MENTAL RETARDATION, OCULAR COLOBOMA, AND MICROGNATHIA	KH.C1.894	-	PPP2CA;PPP2CB;Ppp2ca;Ppp2cb;mts;	CBWU32863.5p	XABT169899.5p	CBWU32863.3p	XABT169899.3p
ENSG00000113575	PPP2CA	1272	300584	IMMUNODEFICIENCY WITHOUT ANHIDROTIC ECTODERMAL DYSPLASIA ;;IMMUNODEFICIENCY, ISOLATED;; IMMUNODEFICIENCY, PURE	KH.C1.894	-	PPP2CA;PPP2CB;Ppp2ca;Ppp2cb;mts;	CBWU32863.5p	XABT169899.5p	CBWU32863.3p	XABT169899.3p
ENSG00000113575	PPP2CA	1272	308300	INCONTINENTIA PIGMENTI; IP ;;INCONTINENTIA PIGMENTI, FAMILIAL MALE-LETHAL TYPE;; BLOCH-SULZBERGER SYNDROME;; INCONTINENTIA PIGMENTI, TYPE II, FORMERLY; IP2, FORMERLY	KH.C1.894	-	PPP2CA;PPP2CB;Ppp2ca;Ppp2cb;mts;	CBWU32863.5p	XABT169899.5p	CBWU32863.3p	XABT169899.3p
ENSG00000113575	PPP2CA	1272	600072	FATAL FAMILIAL INSOMNIA; FFI ;;INSOMNIA, FATAL FAMILIAL	KH.C1.894	-	PPP2CA;PPP2CB;Ppp2ca;Ppp2cb;mts;	CBWU32863.5p	XABT169899.5p	CBWU32863.3p	XABT169899.3p
ENSG00000113575	PPP2CA	1272	603218	HUNTINGTON DISEASE-LIKE 1; HDL1 ;;HUNTINGTON-LIKE NEURODEGENERATIVE DISORDER 1; HLN1;; HUNTINGTON-LIKE NEURODEGENERATIVE DISORDER, AUTOSOMAL DOMINANT;; PRION DISEASE, EARLY-ONSET, WITH PROMINENT PSYCHIATRIC FEATURES	KH.C1.894	-	PPP2CA;PPP2CB;Ppp2ca;Ppp2cb;mts;	CBWU32863.5p	XABT169899.5p	CBWU32863.3p	XABT169899.3p
ENSG00000104695	PPP2CB	1219	604326	SPINOCEREBELLAR ATAXIA 12; SCA12	KH.C1.894	-	PPP2CA;PPP2CB;Ppp2ca;Ppp2cb;mts;	CBWU32863.5p	XABT169899.5p	CBWU32863.3p	XABT169899.3p
ENSG00000113575	PPP2CA	1219	604326	SPINOCEREBELLAR ATAXIA 12; SCA12	KH.C1.894	-	PPP2CA;PPP2CB;Ppp2ca;Ppp2cb;mts;	CBWU32863.5p	XABT169899.5p	CBWU32863.3p	XABT169899.3p
ENSG00000113575	PPP2CA	857	608615	OLIGODONTIA-COLORECTAL CANCER SYNDROME ;;TOOTH AGENESIS-COLORECTAL CANCER SYNDROME	KH.C1.894	-	PPP2CA;PPP2CB;Ppp2ca;Ppp2cb;mts;	CBWU32863.5p	XABT169899.5p	CBWU32863.3p	XABT169899.3p
ENSG00000104695	PPP2CB	1219	608615	OLIGODONTIA-COLORECTAL CANCER SYNDROME ;;TOOTH AGENESIS-COLORECTAL CANCER SYNDROME	KH.C1.894	-	PPP2CA;PPP2CB;Ppp2ca;Ppp2cb;mts;	CBWU32863.5p	XABT169899.5p	CBWU32863.3p	XABT169899.3p
ENSG00000113575	PPP2CA	1219	608615	OLIGODONTIA-COLORECTAL CANCER SYNDROME ;;TOOTH AGENESIS-COLORECTAL CANCER SYNDROME	KH.C1.894	-	PPP2CA;PPP2CB;Ppp2ca;Ppp2cb;mts;	CBWU32863.5p	XABT169899.5p	CBWU32863.3p	XABT169899.3p
ENSG00000163531	NFASC	959	600919	SICK SINUS SYNDROME WITH BRADYCARDIA LONG QT SYNDROME 4, INCLUDED; LQT4, INCLUDED	KH.C1.1017	-	CHL1;Chl1;L1CAM;L1cam;NFASC;NRCAM;Nfasc;Nrcam;Nrg;	CBWU33507.5p	CBWU33507.3p
ENSG00000168078	PBK	431	253250	MULIBREY NANISM ;;MUSCLE-LIVER-BRAIN-EYE NANISM;; PERICARDIAL CONSTRICTION AND GROWTH FAILURE;; PERHEENTUPA SYNDROME	KH.C9.284	-	CG8173;PBK;Pbk;	CBWU33514.5p	XABT49734.5p	CBWU33514.3p	XABT49734.3p
ENSG00000099956	SMARCB1	912	133239	ESOPHAGEAL CANCER ESOPHAGEAL SQUAMOUS CELL CARCINOMA, INCLUDED; ESCC, INCLUDED	KH.C4.49	Ci-SNF5	SMARCB1;Smarcb1;Snr1;	CBWU33555.5p	CBWU77756.5p	CBWU33555.3p	CBWU77756.3p
ENSG00000099956	SMARCB1	912	151623	LI-FRAUMENI SYNDROME 1; LFS1 ;;SARCOMA FAMILY SYNDROME OF LI AND FRAUMENI;; SBLA SYNDROME	KH.C4.49	Ci-SNF5	SMARCB1;Smarcb1;Snr1;	CBWU33555.5p	CBWU77756.5p	CBWU33555.3p	CBWU77756.3p
ENSG00000099956	SMARCB1	912	211980	LUNG CANCER ALVEOLAR CELL CARCINOMA, INCLUDED;; ADENOCARCINOMA OF LUNG, INCLUDED;; NONSMALL CELL LUNG CANCER, INCLUDED	KH.C4.49	Ci-SNF5	SMARCB1;Smarcb1;Snr1;	CBWU33555.5p	CBWU77756.5p	CBWU33555.3p	CBWU77756.3p
ENSG00000099956	SMARCB1	912	260500	PAPILLOMA OF CHOROID PLEXUS ;;CHOROID PLEXUS PAPILLOMA	KH.C4.49	Ci-SNF5	SMARCB1;Smarcb1;Snr1;	CBWU33555.5p	CBWU77756.5p	CBWU33555.3p	CBWU77756.3p
ENSG00000099956	SMARCB1	912	275355	SQUAMOUS CELL CARCINOMA, HEAD AND NECK; HNSCC	KH.C4.49	Ci-SNF5	SMARCB1;Smarcb1;Snr1;	CBWU33555.5p	CBWU77756.5p	CBWU33555.3p	CBWU77756.3p
ENSG00000099956	SMARCB1	287	603622	DEAFNESS, AUTOSOMAL DOMINANT NONSYNDROMIC SENSORINEURAL 17; DFNA17 COCHLEOSACCULAR DEGENERATION, INCLUDED	KH.C4.49	Ci-SNF5	SMARCB1;Smarcb1;Snr1;	CBWU33555.5p	CBWU77756.5p	CBWU33555.3p	CBWU77756.3p
ENSG00000099956	SMARCB1	287	605249	SEBASTIAN SYNDROME; SBS ;;SEBASTIAN PLATELET SYNDROME	KH.C4.49	Ci-SNF5	SMARCB1;Smarcb1;Snr1;	CBWU33555.5p	CBWU77756.5p	CBWU33555.3p	CBWU77756.3p
ENSG00000099956	SMARCB1	287	609322	RHABDOID TUMOR; RDT ;;MALIGNANT RHABDOID TUMOR; MRT TERATOID TUMOR, ATYPICAL, INCLUDED;; BRAIN TUMOR, POSTERIOR FOSSA, OF INFANCY, FAMILIAL, INCLUDED	KH.C4.49	Ci-SNF5	SMARCB1;Smarcb1;Snr1;	CBWU33555.5p	CBWU77756.5p	CBWU33555.3p	CBWU77756.3p
ENSG00000082512	TRAF5	134	142680	PERIODIC FEVER, FAMILIAL, AUTOSOMAL DOMINANT ;;FPF;; HIBERNIAN FEVER, FAMILIAL; FHF;; FAMILIAL HIBERNIAN FEVER;; TUMOR NECROSIS FACTOR RECEPTOR-ASSOCIATED PERIODIC SYNDROME; TRAPS;; TNF RECEPTOR-ASSOCIATED PERIODIC SYNDROME	KH.L1.1	-	TRAF3;TRAF5;Traf3;Traf5;	CBWU33679.5p	CBWU57035.5p	CBWU33679.3p	CBWU57035.3p
ENSG00000082512	TRAF5	134	601859	AUTOIMMUNE LYMPHOPROLIFERATIVE SYNDROME; ALPS ;;CANALE-SMITH SYNDROME;; AUTOIMMUNE LYMPHOPROLIFERATIVE SYNDROME, TYPE I, AUTOSOMAL DOMINANT AUTOIMMUNE LYMPHOPROLIFERATIVE SYNDROME, TYPE IA, INCLUDED; ALPS1A, INCLUDED;; AUTOIMMUNE LYMPHOPROLIFERATIVE SYNDROME, TYPE IB, INCLUDED; ALPS1B, INCLUDED;; AUTOIMMUNE LYMPHOPROLIFERATIVE SYNDROME, TYPE I, AUTOSOMAL RECESSIVE, INCLUDED	KH.L1.1	-	TRAF3;TRAF5;Traf3;Traf5;	CBWU33679.5p	CBWU57035.5p	CBWU33679.3p	CBWU57035.3p
ENSG00000082512	TRAF5	134	606843	IMMUNODEFICIENCY WITH HYPER-IgM, TYPE 3 ;;HIGM3;; HYPER-IgM SYNDROME 3	KH.L1.1	-	TRAF3;TRAF5;Traf3;Traf5;	CBWU33679.5p	CBWU57035.5p	CBWU33679.3p	CBWU57035.3p
ENSG00000113721	PDGFRB	961	114480	BREAST CANCER ;;BREAST CANCER, FAMILIAL BREAST CANCER, FAMILIAL MALE, INCLUDED	KH.C8.69	-	-	CBWU33687.5p	CBWU98913.5p	CBWU33687.3p	CBWU1381.3p	CBWU98913.3p	CBWU21134.3p
ENSG00000113721	PDGFRB	961	114500	COLORECTAL CANCER; CRC ;;COLON CANCER	KH.C8.69	-	-	CBWU33687.5p	CBWU98913.5p	CBWU33687.3p	CBWU1381.3p	CBWU98913.3p	CBWU21134.3p
ENSG00000113721	PDGFRB	961	604370	OVARIAN CANCER, EPITHELIAL ;;EPITHELIAL OVARIAN CANCER;; EOC ADENOCARCINOMA, OVARIAN, INCLUDED	KH.C8.69	-	-	CBWU33687.5p	CBWU98913.5p	CBWU33687.3p	CBWU1381.3p	CBWU98913.3p	CBWU21134.3p
ENSG00000113721	PDGFRB	963	607785	JUVENILE MYELOMONOCYTIC LEUKEMIA; JMML ;;LEUKEMIA, JUVENILE MYELOMONOCYTIC	KH.C8.69	-	-	CBWU33687.5p	CBWU98913.5p	CBWU33687.3p	CBWU1381.3p	CBWU98913.3p	CBWU21134.3p
ENSG00000113721	PDGFRB	963	608354	CAPILLARY MALFORMATION-ARTERIOVENOUS MALFORMATION ;;CMAVM	KH.C8.69	-	-	CBWU33687.5p	CBWU98913.5p	CBWU33687.3p	CBWU1381.3p	CBWU98913.3p	CBWU21134.3p
ENSG00000113721	PDGFRB	963	608355	PARKES WEBER SYNDROME ;;PKWS	KH.C8.69	-	-	CBWU33687.5p	CBWU98913.5p	CBWU33687.3p	CBWU1381.3p	CBWU98913.3p	CBWU21134.3p
ENSG00000145916	RMND5B	1377	145500	HYPERTENSION, ESSENTIAL ;;EHT	KH.S1129.2	-	CG3295;RMND5A;RMND5B;Rmnd5a;Rmnd5b;	CBWU33794.5p	CBWU86867.5p	CBWU33794.3p	CBWU86867.3p
ENSG00000145916	RMND5B	1377	203450	ALEXANDER DISEASE	KH.S1129.2	-	CG3295;RMND5A;RMND5B;Rmnd5a;Rmnd5b;	CBWU33794.5p	CBWU86867.5p	CBWU33794.3p	CBWU86867.3p
ENSG00000145916	RMND5B	1377	245349	PYRUVATE DEHYDROGENASE E3-BINDING PROTEIN DEFICIENCY ;;LACTIC ACIDEMIA DUE TO DEFECT IN LIPOYL-CONTAINING COMPONENT X OF THE PYRUVATE DEHYDROGENASE COMPLEX	KH.S1129.2	-	CG3295;RMND5A;RMND5B;Rmnd5a;Rmnd5b;	CBWU33794.5p	CBWU86867.5p	CBWU33794.3p	CBWU86867.3p
ENSG00000145916	RMND5B	1377	252010	MITOCHONDRIAL COMPLEX I DEFICIENCY ;;NADH:Q(1) OXIDOREDUCTASE DEFICIENCY;; NADH-COENZYME Q REDUCTASE DEFICIENCY;; MITOCHONDRIAL NADH DEHYDROGENASE COMPONENT OF COMPLEX I, DEFICIENCY OF	KH.S1129.2	-	CG3295;RMND5A;RMND5B;Rmnd5a;Rmnd5b;	CBWU33794.5p	CBWU86867.5p	CBWU33794.3p	CBWU86867.3p
ENSG00000145916	RMND5B	1377	256000	LEIGH SYNDROME; LS ;;NECROTIZING ENCEPHALOPATHY, INFANTILE SUBACUTE, OF LEIGH; SNE LEIGH SYNDROME DUE TO MITOCHONDRIAL COMPLEX I DEFICIENCY, INCLUDED;; LEIGH SYNDROME DUE TO MITOCHONDRIAL COMPLEX II DEFICIENCY, INCLUDED;; LEIGH SYNDROME DUE TO MITOCHONDRIAL COMPLEX III DEFICIENCY, INCLUDED;; LEIGH SYNDROME DUE TO MITOCHONDRIAL COMPLEX IV DEFICIENCY, INCLUDED;; LEIGH SYNDROME DUE TO MITOCHONDRIAL …	KH.S1129.2	-	CG3295;RMND5A;RMND5B;Rmnd5a;Rmnd5b;	CBWU33794.5p	CBWU86867.5p	CBWU33794.3p	CBWU86867.3p
ENSG00000145916	RMND5B	1377	607322	CHOLESTERYL ESTER TRANSFER PROTEIN DEFICIENCY ;;CETP DEFICIENCY	KH.S1129.2	-	CG3295;RMND5A;RMND5B;Rmnd5a;Rmnd5b;	CBWU33794.5p	CBWU86867.5p	CBWU33794.3p	CBWU86867.3p
ENSG00000110436	SLC1A2	922	105400	AMYOTROPHIC LATERAL SCLEROSIS 1; ALS1 ;;AMYOTROPHIC LATERAL SCLEROSIS, FAMILIAL; FALS;; AMYOTROPHIC LATERAL SCLEROSIS, AUTOSOMAL DOMINANT AMYOTROPHIC LATERAL SCLEROSIS, AUTOSOMAL RECESSIVE, INCLUDED;; AMYOTROPHIC LATERAL SCLEROSIS, SPORADIC, INCLUDED	KH.C2.442	glutamate transporter-like	-	CBWU33912.5p	CBWU21423.5p	CBWU33912.3p	CBWU21423.3p
ENSG00000110436	SLC1A2	922	151623	LI-FRAUMENI SYNDROME 1; LFS1 ;;SARCOMA FAMILY SYNDROME OF LI AND FRAUMENI;; SBLA SYNDROME	KH.C2.442	glutamate transporter-like	-	CBWU33912.5p	CBWU21423.5p	CBWU33912.3p	CBWU21423.3p
ENSG00000110436	SLC1A2	922	275355	SQUAMOUS CELL CARCINOMA, HEAD AND NECK; HNSCC	KH.C2.442	glutamate transporter-like	-	CBWU33912.5p	CBWU21423.5p	CBWU33912.3p	CBWU21423.3p
ENSG00000120833	SOCS2	388	173100	PITUITARY DWARFISM DUE TO ISOLATED GROWTH HORMONE DEFICIENCY, AUTOSOMAL DOMINANT ;;GROWTH HORMONE DEFICIENCY, ISOLATED, AUTOSOMAL DOMINANT;; ISOLATED GROWTH HORMONE DEFICIENCY, TYPE II;; IGHD II	KH.L71.9	-	AC132221.3;CISH;Cish;SOCS2;Socs2;	CBWU34099.5p	XABT66399.5p	XABT167918.5p	CBWU89868.5p	CBWU34099.3p	XABT167918.3p	CBWU89868.3p
ENSG00000114737	CISH	1293	180849	RUBINSTEIN-TAYBI SYNDROME; RSTS ;;RUBINSTEIN SYNDROME;; BROAD THUMBS AND GREAT TOES, CHARACTERISTIC FACIES, AND MENTAL RETARDATION;; BROAD THUMB-HALLUX SYNDROME	KH.L71.9	-	AC132221.3;CISH;Cish;SOCS2;Socs2;	CBWU34099.5p	XABT66399.5p	XABT167918.5p	CBWU89868.5p	CBWU34099.3p	XABT167918.3p	CBWU89868.3p
ENSG00000114737	CISH	1033	192605	VENTRICULAR TACHYCARDIA, FAMILIAL ;;VENTRICULAR TACHYCARDIA, FAMILIAL POLYMORPHIC	KH.L71.9	-	AC132221.3;CISH;Cish;SOCS2;Socs2;	CBWU34099.5p	XABT66399.5p	XABT167918.5p	CBWU89868.5p	CBWU34099.3p	XABT167918.3p	CBWU89868.3p
ENSG00000120833	SOCS2	388	209950	ATYPICAL MYCOBACTERIOSIS, FAMILIAL ;;ATYPICAL MYCOBACTERIAL INFECTION, DISSEMINATED;; ATYPICAL MYCOBACTERIAL INFECTION, FAMILIAL DISSEMINATED;; MYCOBACTERIAL DISEASE, MENDELIAN SUSCEPTIBILITY TO; MSMD BCG INFECTION, GENERALIZED FAMILIAL, INCLUDED;; BCG AND SALMONELLA INFECTION, DISSEMINATED, INCLUDED;; BCG INFECTION, GENERALIZED FAMILIAL SEMIBENIGN, AUTOSOMAL DOMINANT, INCLUDED	KH.L71.9	-	AC132221.3;CISH;Cish;SOCS2;Socs2;	CBWU34099.5p	XABT66399.5p	XABT167918.5p	CBWU89868.5p	CBWU34099.3p	XABT167918.3p	CBWU89868.3p
ENSG00000120833	SOCS2	1220	209950	ATYPICAL MYCOBACTERIOSIS, FAMILIAL ;;ATYPICAL MYCOBACTERIAL INFECTION, DISSEMINATED;; ATYPICAL MYCOBACTERIAL INFECTION, FAMILIAL DISSEMINATED;; MYCOBACTERIAL DISEASE, MENDELIAN SUSCEPTIBILITY TO; MSMD BCG INFECTION, GENERALIZED FAMILIAL, INCLUDED;; BCG AND SALMONELLA INFECTION, DISSEMINATED, INCLUDED;; BCG INFECTION, GENERALIZED FAMILIAL SEMIBENIGN, AUTOSOMAL DOMINANT, INCLUDED	KH.L71.9	-	AC132221.3;CISH;Cish;SOCS2;Socs2;	CBWU34099.5p	XABT66399.5p	XABT167918.5p	CBWU89868.5p	CBWU34099.3p	XABT167918.3p	CBWU89868.3p
ENSG00000114737	CISH	1293	209950	ATYPICAL MYCOBACTERIOSIS, FAMILIAL ;;ATYPICAL MYCOBACTERIAL INFECTION, DISSEMINATED;; ATYPICAL MYCOBACTERIAL INFECTION, FAMILIAL DISSEMINATED;; MYCOBACTERIAL DISEASE, MENDELIAN SUSCEPTIBILITY TO; MSMD BCG INFECTION, GENERALIZED FAMILIAL, INCLUDED;; BCG AND SALMONELLA INFECTION, DISSEMINATED, INCLUDED;; BCG INFECTION, GENERALIZED FAMILIAL SEMIBENIGN, AUTOSOMAL DOMINANT, INCLUDED	KH.L71.9	-	AC132221.3;CISH;Cish;SOCS2;Socs2;	CBWU34099.5p	XABT66399.5p	XABT167918.5p	CBWU89868.5p	CBWU34099.3p	XABT167918.3p	CBWU89868.3p
ENSG00000120833	SOCS2	388	219050	CRYPTORCHIDISM, UNILATERAL OR BILATERAL ;;CRYPTORCHIDISM, IDIOPATHIC;; UNDESCENDED TESTIS	KH.L71.9	-	AC132221.3;CISH;Cish;SOCS2;Socs2;	CBWU34099.5p	XABT66399.5p	XABT167918.5p	CBWU89868.5p	CBWU34099.3p	XABT167918.3p	CBWU89868.3p
ENSG00000114737	CISH	1293	245590	LARON SYNDROME, TYPE II ;;LARON SYNDROME DUE TO POSTRECEPTOR DEFECT;; LARON TYPE DWARFISM II; LTD2 GROWTH HORMONE INSENSITIVITY WITH IMMUNODEFICIENCY, INCLUDED	KH.L71.9	-	AC132221.3;CISH;Cish;SOCS2;Socs2;	CBWU34099.5p	XABT66399.5p	XABT167918.5p	CBWU89868.5p	CBWU34099.3p	XABT167918.3p	CBWU89868.3p
ENSG00000120833	SOCS2	388	262400	PITUITARY DWARFISM I ;;PRIMORDIAL DWARFISM;; SEXUAL ATELEIOTIC DWARFISM;; GROWTH HORMONE DEFICIENCY, ISOLATED, AUTOSOMAL RECESSIVE;; ISOLATED GROWTH HORMONE DEFICIENCY, TYPE IB;; IGHD IB ISOLATED GROWTH HORMONE DEFICIENCY, TYPE IA, INCLUDED;; IGHD IA, INCLUDED;; ILLIG-TYPE GROWTH HORMONE DEFICIENCY, INCLUDED	KH.L71.9	-	AC132221.3;CISH;Cish;SOCS2;Socs2;	CBWU34099.5p	XABT66399.5p	XABT167918.5p	CBWU89868.5p	CBWU34099.3p	XABT167918.3p	CBWU89868.3p
ENSG00000120833	SOCS2	388	262650	PITUITARY DWARFISM IV ;;PITUITARY DWARFISM WITH NORMAL IMMUNOREACTIVE GROWTH HORMONE AND LOW SOMATOMEDIN;; BIODEFECTIVE GROWTH HORMONE;; KOWARSKI SYNDROME	KH.L71.9	-	AC132221.3;CISH;Cish;SOCS2;Socs2;	CBWU34099.5p	XABT66399.5p	XABT167918.5p	CBWU89868.5p	CBWU34099.3p	XABT167918.3p	CBWU89868.3p
ENSG00000120833	SOCS2	388	266600	INFLAMMATORY BOWEL DISEASE 1; IBD1 ;;REGIONAL ENTERITIS;; CROHN DISEASE	KH.L71.9	-	AC132221.3;CISH;Cish;SOCS2;Socs2;	CBWU34099.5p	XABT66399.5p	XABT167918.5p	CBWU89868.5p	CBWU34099.3p	XABT167918.3p	CBWU89868.3p
ENSG00000120833	SOCS2	388	274500	THYROID HORMONOGENESIS, GENETIC DEFECT IN, 2A ;;HYPOTHYROIDISM, CONGENITAL, DUE TO DYSHORMONOGENESIS, 2A;; IODIDE PEROXIDASE DEFICIENCY;; THYROID PEROXIDASE DEFICIENCY;; THYROID HORMONE ORGANIFICATION DEFECT II TOTAL IODIDE ORGANIFICATION DEFECT, INCLUDED; TIOD, INCLUDED	KH.L71.9	-	AC132221.3;CISH;Cish;SOCS2;Socs2;	CBWU34099.5p	XABT66399.5p	XABT167918.5p	CBWU89868.5p	CBWU34099.3p	XABT167918.3p	CBWU89868.3p
ENSG00000120833	SOCS2	1220	300400	SEVERE COMBINED IMMUNODEFICIENCY, X-LINKED; SCIDX1 ;;SEVERE COMBINED IMMUNODEFICIENCY, X-LINKED, T CELL-NEGATIVE, B CELL-POSITIVE, NK CELL-NEGATIVE;; SCIDX; XSCID;; SCID, X-LINKED;; IMMUNODEFICIENCY 4; IMD4	KH.L71.9	-	AC132221.3;CISH;Cish;SOCS2;Socs2;	CBWU34099.5p	XABT66399.5p	XABT167918.5p	CBWU89868.5p	CBWU34099.3p	XABT167918.3p	CBWU89868.3p
ENSG00000120833	SOCS2	388	600802	SEVERE COMBINED IMMUNODEFICIENCY, AUTOSOMAL RECESSIVE, T CELL-NEGATIVE, B CELL-POSITIVE, NK CELL-NEGATIVE ;;SCID, T CELL-NEGATIVE, B CELL-POSITIVE, NK CELL-NEGATIVE	KH.L71.9	-	AC132221.3;CISH;Cish;SOCS2;Socs2;	CBWU34099.5p	XABT66399.5p	XABT167918.5p	CBWU89868.5p	CBWU34099.3p	XABT167918.3p	CBWU89868.3p
ENSG00000114737	CISH	1033	600996	ARRHYTHMOGENIC RIGHT VENTRICULAR DYSPLASIA, FAMILIAL, 2; ARVD2 ;;ARRHYTHMOGENIC RIGHT VENTRICULAR CARDIOMYOPATHY 2; ARVC2	KH.L71.9	-	AC132221.3;CISH;Cish;SOCS2;Socs2;	CBWU34099.5p	XABT66399.5p	XABT167918.5p	CBWU89868.5p	CBWU34099.3p	XABT167918.3p	CBWU89868.3p
ENSG00000120833	SOCS2	388	601665	OBESITY LEANNESS, INCLUDED	KH.L71.9	-	AC132221.3;CISH;Cish;SOCS2;Socs2;	CBWU34099.5p	XABT66399.5p	XABT167918.5p	CBWU89868.5p	CBWU34099.3p	XABT167918.3p	CBWU89868.3p
ENSG00000114737	CISH	1033	605361	SPINOCEREBELLAR ATAXIA 14; SCA14	KH.L71.9	-	AC132221.3;CISH;Cish;SOCS2;Socs2;	CBWU34099.5p	XABT66399.5p	XABT167918.5p	CBWU89868.5p	CBWU34099.3p	XABT167918.3p	CBWU89868.3p
ENSG00000120833	SOCS2	388	609135	APLASTIC ANEMIA	KH.L71.9	-	AC132221.3;CISH;Cish;SOCS2;Socs2;	CBWU34099.5p	XABT66399.5p	XABT167918.5p	CBWU89868.5p	CBWU34099.3p	XABT167918.3p	CBWU89868.3p
ENSG00000120833	SOCS2	1220	609135	APLASTIC ANEMIA	KH.L71.9	-	AC132221.3;CISH;Cish;SOCS2;Socs2;	CBWU34099.5p	XABT66399.5p	XABT167918.5p	CBWU89868.5p	CBWU34099.3p	XABT167918.3p	CBWU89868.3p
ENSG00000139351	SYCP3	885	270960	AZOOSPERMIA DUE TO PERTURBATIONS OF MEIOSIS ;;AZOOSPERMIA WITH MATURATION ARREST;; SPERMATOGENESIS ARREST	KH.C3.540	-	SYCP3;Sycp3;	CBWU3417.5p	CBWU643.5p	CBWU3417.3p	CBWU643.3p
ENSG00000139351	SYCP3	885	300590	CORNELIA DE LANGE SYNDROME, X-LINKED ;;CDLS, X-LINKED	KH.C3.540	-	SYCP3;Sycp3;	CBWU3417.5p	CBWU643.5p	CBWU3417.3p	CBWU643.3p
ENSG00000138030	KHK	862	208000	ARTERIAL CALCIFICATION, GENERALIZED, OF INFANCY; GACI ;;IDIOPATHIC INFANTILE ARTERIAL CALCIFICATION; IIAC;; ARTERIAL CALCIFICATION, IDIOPATHIC INFANTILE;; ARTERIOPATHY, OCCLUSIVE INFANTILE CORONARY SCLEROSIS, MEDIAL, OF INFANCY, INCLUDED	KH.C2.312	-	CG12289;CG7328;CG7551;KHK;Khk;	CBWU3463.5p	CBWU3463.3p
ENSG00000138030	KHK	862	601382	CHARCOT-MARIE-TOOTH DISEASE, TYPE 4B1; CMT4B1 ;;CHARCOT-MARIE-TOOTH DISEASE, AUTOSOMAL RECESSIVE, WITH FOCALLY FOLDED MYELIN SHEATHS, AUTOSOMAL RECESSIVE, TYPE 4B1;; CHARCOT-MARIE-TOOTH NEUROPATHY, TYPE 4B1;; CHARCOT-MARIE-TOOTH DISEASE, TYPE 4B; CMT4B	KH.C2.312	-	CG12289;CG7328;CG7551;KHK;Khk;	CBWU3463.5p	CBWU3463.3p
ENSG00000138030	KHK	862	602475	OSSIFICATION OF THE POSTERIOR LONGITUDINAL LIGAMENT OF SPINE; OPLL	KH.C2.312	-	CG12289;CG7328;CG7551;KHK;Khk;	CBWU3463.5p	CBWU3463.3p
ENSG00000170889	RPS9	1360	154500	TREACHER COLLINS-FRANCESCHETTI SYNDROME; TCOF ;;TREACHER COLLINS SYNDROME; TCS;; MANDIBULOFACIAL DYSOSTOSIS; MFD1	KH.C9.358	-	RPS9;RpS9;Rps9;	CBWU35062.5p	CBWU27951.5p	CBWU114307.5p	CBWU35062.3p	CBWU27951.3p	CBWU114307.3p
ENSG00000170889	RPS9	1360	253300	SPINAL MUSCULAR ATROPHY, TYPE I; SMA1 ;;SMA I;; SMA, INFANTILE ACUTE FORM;; MUSCULAR ATROPHY, INFANTILE;; WERDNIG-HOFFMANN DISEASE	KH.C9.358	-	RPS9;RpS9;Rps9;	CBWU35062.5p	CBWU27951.5p	CBWU114307.5p	CBWU35062.3p	CBWU27951.3p	CBWU114307.3p
ENSG00000170889	RPS9	1360	253400	SPINAL MUSCULAR ATROPHY, TYPE III; SMA3 ;;SMA III;; MUSCULAR ATROPHY, JUVENILE;; KUGELBERG-WELANDER SYNDROME; KWS;; SPINAL MUSCULAR ATROPHY, MILD CHILDHOOD AND ADOLESCENT FORM	KH.C9.358	-	RPS9;RpS9;Rps9;	CBWU35062.5p	CBWU27951.5p	CBWU114307.5p	CBWU35062.3p	CBWU27951.3p	CBWU114307.3p
ENSG00000170889	RPS9	1360	253550	SPINAL MUSCULAR ATROPHY, TYPE II; SMA2 ;;SMA II;; MUSCULAR ATROPHY, SPINAL, INTERMEDIATE TYPE;; MUSCULAR ATROPHY, SPINAL, INFANTILE CHRONIC FORM	KH.C9.358	-	RPS9;RpS9;Rps9;	CBWU35062.5p	CBWU27951.5p	CBWU114307.5p	CBWU35062.3p	CBWU27951.3p	CBWU114307.3p
ENSG00000170889	RPS9	1360	600334	TIBIAL MUSCULAR DYSTROPHY, TARDIVE ;;TMD;; TARDIVE TIBIAL MUSCULAR DYSTROPHY;; UDD MYOPATHY	KH.C9.358	-	RPS9;RpS9;Rps9;	CBWU35062.5p	CBWU27951.5p	CBWU114307.5p	CBWU35062.3p	CBWU27951.3p	CBWU114307.3p
ENSG00000170889	RPS9	1360	603689	HEREDITARY MYOPATHY WITH EARLY RESPIRATORY FAILURE; HMERF ;;MYOPATHY, PROXIMAL, WITH EARLY RESPIRATORY MUSCLE INVOLVEMENT; MPRM;; EDSTROM MYOPATHY	KH.C9.358	-	RPS9;RpS9;Rps9;	CBWU35062.5p	CBWU27951.5p	CBWU114307.5p	CBWU35062.3p	CBWU27951.3p	CBWU114307.3p
ENSG00000170889	RPS9	956	603896	LEUKOENCEPHALOPATHY WITH VANISHING WHITE MATTER; VWM ;;CHILDHOOD ATAXIA WITH CENTRAL NERVOUS SYSTEM HYPOMYELINIZATION; CACH;; VANISHING WHITE MATTER LEUKODYSTROPHY;; CREE LEUKOENCEPHALOPATHY; CLE VANISHING WHITE MATTER LEUKODYSTROPHY WITH OVARIAN FAILURE, INCLUDED;; OVARIOLEUKODYSTROPHY, INCLUDED	KH.C9.358	-	RPS9;RpS9;Rps9;	CBWU35062.5p	CBWU27951.5p	CBWU114307.5p	CBWU35062.3p	CBWU27951.3p	CBWU114307.3p
ENSG00000170889	RPS9	1360	604145	CARDIOMYOPATHY, DILATED, 1G; CMD1G	KH.C9.358	-	RPS9;RpS9;Rps9;	CBWU35062.5p	CBWU27951.5p	CBWU114307.5p	CBWU35062.3p	CBWU27951.3p	CBWU114307.3p
ENSG00000170889	RPS9	1360	608807	MUSCULAR DYSTROPHY, LIMB-GIRDLE, TYPE 2J; LGMD2J	KH.C9.358	-	RPS9;RpS9;Rps9;	CBWU35062.5p	CBWU27951.5p	CBWU114307.5p	CBWU35062.3p	CBWU27951.3p	CBWU114307.3p
ENSG00000170889	RPS9	1360	608808	TRANSPOSITION OF THE GREAT ARTERIES, DEXTRO-LOOPED; DTGA ;;D-TGA	KH.C9.358	-	RPS9;RpS9;Rps9;	CBWU35062.5p	CBWU27951.5p	CBWU114307.5p	CBWU35062.3p	CBWU27951.3p	CBWU114307.3p
ENSG00000118181	RPS25	965	101600	PFEIFFER SYNDROME ;;ACROCEPHALOSYNDACTYLY, TYPE V; ACS5;; ACS V NOACK SYNDROME, INCLUDED;; CRANIOFACIAL-SKELETAL-DERMATOLOGIC DYSPLASIA, INCLUDED	KH.L95.1	-	AC104563.14;AC125212.3-201;RPS25;RpS25;Rps25;	CBWU35232.5p	CBWU64866.5p	CBWU35232.3p	CBWU64866.3p
ENSG00000118181	RPS25	965	123500	CROUZON SYNDROME ;;CRANIOFACIAL DYSOSTOSIS, TYPE I; CFD1;; CROUZON CRANIOFACIAL DYSOSTOSIS PSEUDO-CROUZON SYNDROME, INCLUDED	KH.L95.1	-	AC104563.14;AC125212.3-201;RPS25;RpS25;Rps25;	CBWU35232.5p	CBWU64866.5p	CBWU35232.3p	CBWU64866.3p
ENSG00000118181	RPS25	965	125853	DIABETES MELLITUS, NONINSULIN-DEPENDENT; NIDDM ;;DIABETES MELLITUS, TYPE II;; NONINSULIN-DEPENDENT DIABETES MELLITUS;; MATURITY-ONSET DIABETES INSULIN RESISTANCE, SUSCEPTIBILITY TO, INCLUDED	KH.L95.1	-	AC104563.14;AC125212.3-201;RPS25;RpS25;Rps25;	CBWU35232.5p	CBWU64866.5p	CBWU35232.3p	CBWU64866.3p
ENSG00000118181	RPS25	965	211980	LUNG CANCER ALVEOLAR CELL CARCINOMA, INCLUDED;; ADENOCARCINOMA OF LUNG, INCLUDED;; NONSMALL CELL LUNG CANCER, INCLUDED	KH.L95.1	-	AC104563.14;AC125212.3-201;RPS25;RpS25;Rps25;	CBWU35232.5p	CBWU64866.5p	CBWU35232.3p	CBWU64866.3p
ENSG00000118181	RPS25	956	603896	LEUKOENCEPHALOPATHY WITH VANISHING WHITE MATTER; VWM ;;CHILDHOOD ATAXIA WITH CENTRAL NERVOUS SYSTEM HYPOMYELINIZATION; CACH;; VANISHING WHITE MATTER LEUKODYSTROPHY;; CREE LEUKOENCEPHALOPATHY; CLE VANISHING WHITE MATTER LEUKODYSTROPHY WITH OVARIAN FAILURE, INCLUDED;; OVARIOLEUKODYSTROPHY, INCLUDED	KH.L95.1	-	AC104563.14;AC125212.3-201;RPS25;RpS25;Rps25;	CBWU35232.5p	CBWU64866.5p	CBWU35232.3p	CBWU64866.3p
ENSG00000102103	PQBP1	333	309500	RENPENNING SYNDROME 1; RENS1 ;;MENTAL RETARDATION, X-LINKED, RENPENNING TYPE;; SUTHERLAND-HAAN X-LINKED MENTAL RETARDATION SYNDROME; SHS;; MENTAL RETARDATION, X-LINKED, WITH SPASTIC DIPLEGIA;; MENTAL RETARDATION, X-LINKED, SYNDROMIC 3; MRXS3;; MENTAL RETARDATION, X-LINKED, SYNDROMIC 8; MRXS8;; MENTAL RETARDATION, X-LINKED 55; MRX55	KH.C7.662	-	PQBP1;	CBWU35680.5p	CBWU16357.3p	CBWU35680.3p	XABT75142.3p
ENSG00000105974	CAV1	169	123320	CREATINE PHOSPHOKINASE, ELEVATED SERUM ;;CPK, ELEVATED SERUM;; HYPERCKEMIA, IDIOPATHIC	KH.L4.23	-	CAV1;CAV3;Cav1;Cav3;	CBWU35771.5p	CBWU22008.5p	CBWU35771.3p	CBWU22008.3p
ENSG00000182533	CAV3	169	123320	CREATINE PHOSPHOKINASE, ELEVATED SERUM ;;CPK, ELEVATED SERUM;; HYPERCKEMIA, IDIOPATHIC	KH.L4.23	-	CAV1;CAV3;Cav1;Cav3;	CBWU35771.5p	CBWU22008.5p	CBWU35771.3p	CBWU22008.3p
ENSG00000105974	CAV1	169	192600	CARDIOMYOPATHY, FAMILIAL HYPERTROPHIC; CMH ;;VENTRICULAR HYPERTROPHY, HEREDITARY;; ASYMMETRIC SEPTAL HYPERTROPHY; ASH;; HYPERTROPHIC SUBAORTIC STENOSIS, IDIOPATHIC CARDIOMYOPATHY, FAMILIAL HYPERTROPHIC, 1, INCLUDED; CMH1, INCLUDED	KH.L4.23	-	CAV1;CAV3;Cav1;Cav3;	CBWU35771.5p	CBWU22008.5p	CBWU35771.3p	CBWU22008.3p
ENSG00000182533	CAV3	169	192600	CARDIOMYOPATHY, FAMILIAL HYPERTROPHIC; CMH ;;VENTRICULAR HYPERTROPHY, HEREDITARY;; ASYMMETRIC SEPTAL HYPERTROPHY; ASH;; HYPERTROPHIC SUBAORTIC STENOSIS, IDIOPATHIC CARDIOMYOPATHY, FAMILIAL HYPERTROPHIC, 1, INCLUDED; CMH1, INCLUDED	KH.L4.23	-	CAV1;CAV3;Cav1;Cav3;	CBWU35771.5p	CBWU22008.5p	CBWU35771.3p	CBWU22008.3p
ENSG00000105974	CAV1	1470	300049	HETEROTOPIA, PERIVENTRICULAR, X-LINKED DOMINANT ;;HETEROTOPIA, FAMILIAL NODULAR;; PERIVENTRICULAR NODULAR HETEROTOPIA 1; PVNH1;; NODULAR HETEROTOPIA, BILATERAL PERIVENTRICULAR; NHBP; BPNH HETEROTOPIA, PERIVENTRICULAR NODULAR, WITH FRONTOMETAPHYSEAL DYSPLASIA, INCLUDED	KH.L4.23	-	CAV1;CAV3;Cav1;Cav3;	CBWU35771.5p	CBWU22008.5p	CBWU35771.3p	CBWU22008.3p
ENSG00000105974	CAV1	1470	300537	HETEROTOPIA, PERIVENTRICULAR, EHLERS-DANLOS VARIANT ;;PERIVENTRICULAR NODULAR HETEROTOPIA 4; PVNH4	KH.L4.23	-	CAV1;CAV3;Cav1;Cav3;	CBWU35771.5p	CBWU22008.5p	CBWU35771.3p	CBWU22008.3p
ENSG00000105974	CAV1	1470	304120	OTOPALATODIGITAL SYNDROME, TYPE II; OPD2 ;;CRANIOORODIGITAL SYNDROME;; OPD II SYNDROME;; FACIOPALATOOSSEOUS SYNDROME; FPO	KH.L4.23	-	CAV1;CAV3;Cav1;Cav3;	CBWU35771.5p	CBWU22008.5p	CBWU35771.3p	CBWU22008.3p
ENSG00000105974	CAV1	1470	305620	FRONTOMETAPHYSEAL DYSPLASIA; FMD	KH.L4.23	-	CAV1;CAV3;Cav1;Cav3;	CBWU35771.5p	CBWU22008.5p	CBWU35771.3p	CBWU22008.3p
ENSG00000105974	CAV1	1470	309350	MELNICK-NEEDLES SYNDROME; MNS ;;MELNICK-NEEDLES OSTEODYSPLASTY;; OSTEODYSPLASTY OF MELNICK AND NEEDLES	KH.L4.23	-	CAV1;CAV3;Cav1;Cav3;	CBWU35771.5p	CBWU22008.5p	CBWU35771.3p	CBWU22008.3p
ENSG00000105974	CAV1	1470	311300	OTOPALATODIGITAL SYNDROME, TYPE I; OPD1 ;;OPD SYNDROME, TYPE 1	KH.L4.23	-	CAV1;CAV3;Cav1;Cav3;	CBWU35771.5p	CBWU22008.5p	CBWU35771.3p	CBWU22008.3p
ENSG00000105974	CAV1	412	600376	OSLER-RENDU-WEBER SYNDROME 2; ORW2 ;;TELANGIECTASIA, HEREDITARY HEMORRHAGIC, TYPE 2; HHT2 HEREDITARY HEMORRHAGIC TELANGIECTASIA-RELATED PULMONARY ARTERIAL HYPERTENSION, INCLUDED;; PULMONARY ARTERIAL HYPERTENSION, HEREDITARY HEMORRHAGIC TELANGIECTASIA-RELATED, INCLUDED	KH.L4.23	-	CAV1;CAV3;Cav1;Cav3;	CBWU35771.5p	CBWU22008.5p	CBWU35771.3p	CBWU22008.3p
ENSG00000105974	CAV1	169	601419	MYOPATHY, MYOFIBRILLAR, DESMIN-RELATED ;;MFM, DESMIN-RELATED;; MYOPATHY, DESMIN-RELATED;; DESMINOPATHY, PRIMARY;; DESMIN-RELATED MYOPATHY; DRM	KH.L4.23	-	CAV1;CAV3;Cav1;Cav3;	CBWU35771.5p	CBWU22008.5p	CBWU35771.3p	CBWU22008.3p
ENSG00000182533	CAV3	169	601419	MYOPATHY, MYOFIBRILLAR, DESMIN-RELATED ;;MFM, DESMIN-RELATED;; MYOPATHY, DESMIN-RELATED;; DESMINOPATHY, PRIMARY;; DESMIN-RELATED MYOPATHY; DRM	KH.L4.23	-	CAV1;CAV3;Cav1;Cav3;	CBWU35771.5p	CBWU22008.5p	CBWU35771.3p	CBWU22008.3p
ENSG00000105974	CAV1	169	604765	CARDIOMYOPATHY, DILATED, 1I; CMD1I	KH.L4.23	-	CAV1;CAV3;Cav1;Cav3;	CBWU35771.5p	CBWU22008.5p	CBWU35771.3p	CBWU22008.3p
ENSG00000182533	CAV3	169	604765	CARDIOMYOPATHY, DILATED, 1I; CMD1I	KH.L4.23	-	CAV1;CAV3;Cav1;Cav3;	CBWU35771.5p	CBWU22008.5p	CBWU35771.3p	CBWU22008.3p
ENSG00000105974	CAV1	169	606072	RIPPLING MUSCLE DISEASE; RMD RIPPLING MUSCLE DISEASE 2, INCLUDED; RMD2, INCLUDED	KH.L4.23	-	CAV1;CAV3;Cav1;Cav3;	CBWU35771.5p	CBWU22008.5p	CBWU35771.3p	CBWU22008.3p
ENSG00000182533	CAV3	169	606072	RIPPLING MUSCLE DISEASE; RMD RIPPLING MUSCLE DISEASE 2, INCLUDED; RMD2, INCLUDED	KH.L4.23	-	CAV1;CAV3;Cav1;Cav3;	CBWU35771.5p	CBWU22008.5p	CBWU35771.3p	CBWU22008.3p
ENSG00000105974	CAV1	169	607801	MUSCULAR DYSTROPHY, LIMB-GIRDLE, TYPE 1C; LGMD1C	KH.L4.23	-	CAV1;CAV3;Cav1;Cav3;	CBWU35771.5p	CBWU22008.5p	CBWU35771.3p	CBWU22008.3p
ENSG00000182533	CAV3	169	607801	MUSCULAR DYSTROPHY, LIMB-GIRDLE, TYPE 1C; LGMD1C	KH.L4.23	-	CAV1;CAV3;Cav1;Cav3;	CBWU35771.5p	CBWU22008.5p	CBWU35771.3p	CBWU22008.3p
ENSG00000105974	CAV1	169	608758	CARDIOMYOPATHY, FAMILIAL HYPERTROPHIC, 10; CMH10 CARDIOMYOPATHY, HYPERTROPHIC, MID-LEFT VENTRICULAR CHAMBER TYPE, 2, INCLUDED	KH.L4.23	-	CAV1;CAV3;Cav1;Cav3;	CBWU35771.5p	CBWU22008.5p	CBWU35771.3p	CBWU22008.3p
ENSG00000182533	CAV3	169	608758	CARDIOMYOPATHY, FAMILIAL HYPERTROPHIC, 10; CMH10 CARDIOMYOPATHY, HYPERTROPHIC, MID-LEFT VENTRICULAR CHAMBER TYPE, 2, INCLUDED	KH.L4.23	-	CAV1;CAV3;Cav1;Cav3;	CBWU35771.5p	CBWU22008.5p	CBWU35771.3p	CBWU22008.3p
ENSG00000105974	CAV1	412	609192	LOEYS-DIETZ SYNDROME; LDS ;;LOEYS-DIETZ AORTIC ANEURYSM SYNDROME	KH.L4.23	-	CAV1;CAV3;Cav1;Cav3;	CBWU35771.5p	CBWU22008.5p	CBWU35771.3p	CBWU22008.3p
ENSG00000142534	RPS11	956	603896	LEUKOENCEPHALOPATHY WITH VANISHING WHITE MATTER; VWM ;;CHILDHOOD ATAXIA WITH CENTRAL NERVOUS SYSTEM HYPOMYELINIZATION; CACH;; VANISHING WHITE MATTER LEUKODYSTROPHY;; CREE LEUKOENCEPHALOPATHY; CLE VANISHING WHITE MATTER LEUKODYSTROPHY WITH OVARIAN FAILURE, INCLUDED;; OVARIOLEUKODYSTROPHY, INCLUDED	KH.C10.57	-	AC161116.4;RPS11;RpS11;Rps11;	CBWU36065.5p	XABT51638.5p	CBWU36065.3p	XABT51638.3p
ENSG00000110887	DAO	1271	259900	HYPEROXALURIA, PRIMARY, TYPE I ;;HP1;; OXALOSIS I;; GLYCOLIC ACIDURIA;; ALANINE-GLYOXYLATE AMINOTRANSFERASE DEFICIENCY;; PEROXISOMAL ALANINE:GLYOXYLATE AMINOTRANSFERASE DEFICIENCY;; HEPATIC AGT DEFICIENCY;; SERINE:PYRUVATE AMINOTRANSFERASE DEFICIENCY	KH.C5.393	-	CG12338;DAO;DDO;Dao1;Ddo;	CBWU36105.5p	CBWU89691.5p	CBWU36105.3p	CBWU89691.3p
ENSG00000110887	DAO	1271	600794	SPINAL MUSCULAR ATROPHY, DISTAL, TYPE V; DSMAV ;;SPINAL MUSCULAR ATROPHY, DISTAL, WITH UPPER LIMB PREDOMINANCE;; NEURONOPATHY, DISTAL HEREDITARY MOTOR, TYPE V;; HMN V;; dHMNV	KH.C5.393	-	CG12338;DAO;DDO;Dao1;Ddo;	CBWU36105.5p	CBWU89691.5p	CBWU36105.3p	CBWU89691.3p
ENSG00000110887	DAO	1271	601472	CHARCOT-MARIE-TOOTH DISEASE, AXONAL, TYPE 2D; CMT2D ;;CHARCOT-MARIE-TOOTH DISEASE, NEURONAL, TYPE 2D;; CHARCOT-MARIE-TOOTH NEUROPATHY, TYPE 2D	KH.C5.393	-	CG12338;DAO;DDO;Dao1;Ddo;	CBWU36105.5p	CBWU89691.5p	CBWU36105.3p	CBWU89691.3p
ENSG00000110887	DAO	1271	606664	GLYCINE N-METHYLTRANSFERASE DEFICIENCY ;;GNMT DEFICIENCY	KH.C5.393	-	CG12338;DAO;DDO;Dao1;Ddo;	CBWU36105.5p	CBWU89691.5p	CBWU36105.3p	CBWU89691.3p
ENSG00000136854	STXBP1	1411	101000	NEUROFIBROMATOSIS, TYPE II; NF2 ;;NEUROFIBROMATOSIS, CENTRAL TYPE;; ACOUSTIC SCHWANNOMAS, BILATERAL;; BILATERAL ACOUSTIC NEUROFIBROMATOSIS; BANF;; ACOUSTIC NEURINOMA, BILATERAL; ACN	KH.C13.115	-	Rop;STXBP1;STXBP2;Stxbp1;Stxbp2;	CBWU36120.5p	CBWU30159.5p	CBWU36120.3p	CBWU30159.3p
ENSG00000136854	STXBP1	1411	122880	CRANIOFACIAL-DEAFNESS-HAND SYNDROME; CDHS	KH.C13.115	-	Rop;STXBP1;STXBP2;Stxbp1;Stxbp2;	CBWU36120.5p	CBWU30159.5p	CBWU36120.3p	CBWU30159.3p
ENSG00000136854	STXBP1	1411	148820	WAARDENBURG SYNDROME, TYPE III; WS3 ;;KLEIN-WAARDENBURG SYNDROME;; WAARDENBURG SYNDROME WITH UPPER LIMB ANOMALIES;; WHITE FORELOCK WITH MALFORMATIONS	KH.C13.115	-	Rop;STXBP1;STXBP2;Stxbp1;Stxbp2;	CBWU36120.5p	CBWU30159.5p	CBWU36120.3p	CBWU30159.3p
ENSG00000136854	STXBP1	1411	162091	SCHWANNOMATOSIS ;;NEURILEMMOMATOSIS, CONGENITAL CUTANEOUS	KH.C13.115	-	Rop;STXBP1;STXBP2;Stxbp1;Stxbp2;	CBWU36120.5p	CBWU30159.5p	CBWU36120.3p	CBWU30159.3p
ENSG00000136854	STXBP1	1411	193500	WAARDENBURG SYNDROME, TYPE I; WS1	KH.C13.115	-	Rop;STXBP1;STXBP2;Stxbp1;Stxbp2;	CBWU36120.5p	CBWU30159.5p	CBWU36120.3p	CBWU30159.3p
ENSG00000154764	WNT7A	1306	133780	EXUDATIVE VITREORETINOPATHY 1; EVR1 ;;EXUDATIVE VITREORETINOPATHY, FAMILIAL, AUTOSOMAL DOMINANT;; FEVR, AUTOSOMAL DOMINANT;; CRISWICK-SCHEPENS SYNDROME RETINOPATHY OF PREMATURITY, INCLUDED; ROP, INCLUDED	KH.C8.843	Wnt7	WNT4;WNT7A;WNT7B;Wnt4;Wnt7a;Wnt7b;	CBWU36383.5p	CBWU36383.3p
ENSG00000162552	WNT4	1306	133780	EXUDATIVE VITREORETINOPATHY 1; EVR1 ;;EXUDATIVE VITREORETINOPATHY, FAMILIAL, AUTOSOMAL DOMINANT;; FEVR, AUTOSOMAL DOMINANT;; CRISWICK-SCHEPENS SYNDROME RETINOPATHY OF PREMATURITY, INCLUDED; ROP, INCLUDED	KH.C8.843	Wnt7	WNT4;WNT7A;WNT7B;Wnt4;Wnt7a;Wnt7b;	CBWU36383.5p	CBWU36383.3p
ENSG00000188064	WNT7B	1306	133780	EXUDATIVE VITREORETINOPATHY 1; EVR1 ;;EXUDATIVE VITREORETINOPATHY, FAMILIAL, AUTOSOMAL DOMINANT;; FEVR, AUTOSOMAL DOMINANT;; CRISWICK-SCHEPENS SYNDROME RETINOPATHY OF PREMATURITY, INCLUDED; ROP, INCLUDED	KH.C8.843	Wnt7	WNT4;WNT7A;WNT7B;Wnt4;Wnt7a;Wnt7b;	CBWU36383.5p	CBWU36383.3p
ENSG00000154764	WNT7A	1306	305390	EXUDATIVE VITREORETINOPATHY, FAMILIAL, X-LINKED RECESSIVE; EVR2 ;;EXUDATIVE VITREORETINOPATHY, FAMILIAL, 2;; EVRX;; FEVR, X-LINKED; FEVRX	KH.C8.843	Wnt7	WNT4;WNT7A;WNT7B;Wnt4;Wnt7a;Wnt7b;	CBWU36383.5p	CBWU36383.3p
ENSG00000162552	WNT4	1306	305390	EXUDATIVE VITREORETINOPATHY, FAMILIAL, X-LINKED RECESSIVE; EVR2 ;;EXUDATIVE VITREORETINOPATHY, FAMILIAL, 2;; EVRX;; FEVR, X-LINKED; FEVRX	KH.C8.843	Wnt7	WNT4;WNT7A;WNT7B;Wnt4;Wnt7a;Wnt7b;	CBWU36383.5p	CBWU36383.3p
ENSG00000188064	WNT7B	1306	305390	EXUDATIVE VITREORETINOPATHY, FAMILIAL, X-LINKED RECESSIVE; EVR2 ;;EXUDATIVE VITREORETINOPATHY, FAMILIAL, 2;; EVRX;; FEVR, X-LINKED; FEVRX	KH.C8.843	Wnt7	WNT4;WNT7A;WNT7B;Wnt4;Wnt7a;Wnt7b;	CBWU36383.5p	CBWU36383.3p
ENSG00000154764	WNT7A	1306	605909	PARKINSON DISEASE 6, AUTOSOMAL RECESSIVE EARLY-ONSET; PARK6 ;;PARKINSON DISEASE 6, EARLY-ONSET; PARK6	KH.C8.843	Wnt7	WNT4;WNT7A;WNT7B;Wnt4;Wnt7a;Wnt7b;	CBWU36383.5p	CBWU36383.3p
ENSG00000162552	WNT4	1306	605909	PARKINSON DISEASE 6, AUTOSOMAL RECESSIVE EARLY-ONSET; PARK6 ;;PARKINSON DISEASE 6, EARLY-ONSET; PARK6	KH.C8.843	Wnt7	WNT4;WNT7A;WNT7B;Wnt4;Wnt7a;Wnt7b;	CBWU36383.5p	CBWU36383.3p
ENSG00000188064	WNT7B	1306	605909	PARKINSON DISEASE 6, AUTOSOMAL RECESSIVE EARLY-ONSET; PARK6 ;;PARKINSON DISEASE 6, EARLY-ONSET; PARK6	KH.C8.843	Wnt7	WNT4;WNT7A;WNT7B;Wnt4;Wnt7a;Wnt7b;	CBWU36383.5p	CBWU36383.3p
ENSG00000109929	SC5DL	269	601815	PHOSPHOGLYCERATE DEHYDROGENASE DEFICIENCY ;;PHGDH DEFICIENCY	KH.L92.2	-	SC5DL;Sc5d;	CBWU3645.5p	CBWU76590.5p	CBWU3645.3p	CBWU76590.3p
ENSG00000109929	SC5DL	269	607330	LATHOSTEROLOSIS ;;STEROL C5-DESATURASE DEFICIENCY;; SC5D DEFICIENCY	KH.L92.2	-	SC5DL;Sc5d;	CBWU3645.5p	CBWU76590.5p	CBWU3645.3p	CBWU76590.3p
ENSG00000109929	SC5DL	269	608093	CONGENITAL DISORDER OF GLYCOSYLATION, TYPE Ij ;;CDG Ij; CDGIj	KH.L92.2	-	SC5DL;Sc5d;	CBWU3645.5p	CBWU76590.5p	CBWU3645.3p	CBWU76590.3p
ENSG00000162704	ARPC5	965	101600	PFEIFFER SYNDROME ;;ACROCEPHALOSYNDACTYLY, TYPE V; ACS5;; ACS V NOACK SYNDROME, INCLUDED;; CRANIOFACIAL-SKELETAL-DERMATOLOGIC DYSPLASIA, INCLUDED	KH.C9.402	-	ARPC5;ARPC5L;Arpc5;Arpc5l;p16-ARC;	CBWU36598.5p	CBWU110917.5p	CBWU36598.3p	CBWU110917.3p
ENSG00000162704	ARPC5	965	123500	CROUZON SYNDROME ;;CRANIOFACIAL DYSOSTOSIS, TYPE I; CFD1;; CROUZON CRANIOFACIAL DYSOSTOSIS PSEUDO-CROUZON SYNDROME, INCLUDED	KH.C9.402	-	ARPC5;ARPC5L;Arpc5;Arpc5l;p16-ARC;	CBWU36598.5p	CBWU110917.5p	CBWU36598.3p	CBWU110917.3p
ENSG00000162704	ARPC5	965	125853	DIABETES MELLITUS, NONINSULIN-DEPENDENT; NIDDM ;;DIABETES MELLITUS, TYPE II;; NONINSULIN-DEPENDENT DIABETES MELLITUS;; MATURITY-ONSET DIABETES INSULIN RESISTANCE, SUSCEPTIBILITY TO, INCLUDED	KH.C9.402	-	ARPC5;ARPC5L;Arpc5;Arpc5l;p16-ARC;	CBWU36598.5p	CBWU110917.5p	CBWU36598.3p	CBWU110917.3p
ENSG00000162704	ARPC5	965	211980	LUNG CANCER ALVEOLAR CELL CARCINOMA, INCLUDED;; ADENOCARCINOMA OF LUNG, INCLUDED;; NONSMALL CELL LUNG CANCER, INCLUDED	KH.C9.402	-	ARPC5;ARPC5L;Arpc5;Arpc5l;p16-ARC;	CBWU36598.5p	CBWU110917.5p	CBWU36598.3p	CBWU110917.3p
ENSG00000198959	TGM2	1478	137750	GLAUCOMA 1, OPEN ANGLE, A; GLC1A ;;GLAUCOMA, PRIMARY OPEN ANGLE, JUVENILE-ONSET, 1; JOAG1 GLAUCOMA 1, OPEN ANGLE, L, INCLUDED; GLC1L, INCLUDED	KH.L37.67	CiTGase	CG7356;TGM2;TGM5;TGM7;Tgm2;Tgm3;Tgm5;Tgm6;Tgm7;	CBWU36653.5p	CBWU16384.5p	CBWU36330.5p	CBWU36653.3p	CBWU16384.3p	CBWU36330.3p
ENSG00000198959	TGM2	1478	137760	GLAUCOMA, PRIMARY OPEN ANGLE; POAG GLAUCOMA 1, OPEN ANGLE, E, INCLUDED; GLC1E, INCLUDED;; GLAUCOMA, PRIMARY OPEN ANGLE, ADULT-ONSET, INCLUDED	KH.L37.67	CiTGase	CG7356;TGM2;TGM5;TGM7;Tgm2;Tgm3;Tgm5;Tgm6;Tgm7;	CBWU36653.5p	CBWU16384.5p	CBWU36330.5p	CBWU36653.3p	CBWU16384.3p	CBWU36330.3p
ENSG00000198959	TGM2	1478	151623	LI-FRAUMENI SYNDROME 1; LFS1 ;;SARCOMA FAMILY SYNDROME OF LI AND FRAUMENI;; SBLA SYNDROME	KH.L37.67	CiTGase	CG7356;TGM2;TGM5;TGM7;Tgm2;Tgm3;Tgm5;Tgm6;Tgm7;	CBWU36653.5p	CBWU16384.5p	CBWU36330.5p	CBWU36653.3p	CBWU16384.3p	CBWU36330.3p
ENSG00000198959	TGM2	1478	211980	LUNG CANCER ALVEOLAR CELL CARCINOMA, INCLUDED;; ADENOCARCINOMA OF LUNG, INCLUDED;; NONSMALL CELL LUNG CANCER, INCLUDED	KH.L37.67	CiTGase	CG7356;TGM2;TGM5;TGM7;Tgm2;Tgm3;Tgm5;Tgm6;Tgm7;	CBWU36653.5p	CBWU16384.5p	CBWU36330.5p	CBWU36653.3p	CBWU16384.3p	CBWU36330.3p
ENSG00000198959	TGM2	1478	275355	SQUAMOUS CELL CARCINOMA, HEAD AND NECK; HNSCC	KH.L37.67	CiTGase	CG7356;TGM2;TGM5;TGM7;Tgm2;Tgm3;Tgm5;Tgm6;Tgm7;	CBWU36653.5p	CBWU16384.5p	CBWU36330.5p	CBWU36653.3p	CBWU16384.3p	CBWU36330.3p
ENSG00000198959	TGM2	1478	606657	GLAUCOMA, NORMAL TENSION, SUSCEPTIBILITY TO ;;NTG;; GLAUCOMA, NORMAL PRESSURE, SUSCEPTIBILITY TO; NPG	KH.L37.67	CiTGase	CG7356;TGM2;TGM5;TGM7;Tgm2;Tgm3;Tgm5;Tgm6;Tgm7;	CBWU36653.5p	CBWU16384.5p	CBWU36330.5p	CBWU36653.3p	CBWU16384.3p	CBWU36330.3p
ENSG00000198959	TGM2	1478	608354	CAPILLARY MALFORMATION-ARTERIOVENOUS MALFORMATION ;;CMAVM	KH.L37.67	CiTGase	CG7356;TGM2;TGM5;TGM7;Tgm2;Tgm3;Tgm5;Tgm6;Tgm7;	CBWU36653.5p	CBWU16384.5p	CBWU36330.5p	CBWU36653.3p	CBWU16384.3p	CBWU36330.3p
ENSG00000198959	TGM2	1478	608355	PARKES WEBER SYNDROME ;;PKWS	KH.L37.67	CiTGase	CG7356;TGM2;TGM5;TGM7;Tgm2;Tgm3;Tgm5;Tgm6;Tgm7;	CBWU36653.5p	CBWU16384.5p	CBWU36330.5p	CBWU36653.3p	CBWU16384.3p	CBWU36330.3p
ENSG00000176732	PFN4	751	124900	DEAFNESS, AUTOSOMAL DOMINANT NONSYNDROMIC SENSORINEURAL 1; DFNA1 ;;HEREDITARY LOW-FREQUENCY HEARING LOSS; LFHL I; LFHL1;; DEAFNESS, PROGRESSIVE LOW-TONE;; KONIGSMARK SYNDROME	KH.S115.21	-	PFN4;Pfn4;	CBWU36723.5p	XABT44971.5p	CBWU36723.3p	XABT44971.3p
ENSG00000176732	PFN4	751	153640	FECHTNER SYNDROME; FTNS ;;MACROTHROMBOCYTOPATHY, NEPHRITIS, DEAFNESS, AND LEUKOCYTE INCLUSIONS;; ALPORT SYNDROME WITH LEUKOCYTE INCLUSIONS AND MACROTHROMBOCYTOPENIA	KH.S115.21	-	PFN4;Pfn4;	CBWU36723.5p	XABT44971.5p	CBWU36723.3p	XABT44971.3p
ENSG00000176732	PFN4	751	153650	EPSTEIN SYNDROME ;;MACROTHROMBOCYTOPATHY, NEPHRITIS, AND DEAFNESS ALPORT SYNDROME WITH MACROTHROMBOCYTOPENIA, INCLUDED; APSM, INCLUDED	KH.S115.21	-	PFN4;Pfn4;	CBWU36723.5p	XABT44971.5p	CBWU36723.3p	XABT44971.3p
ENSG00000176732	PFN4	751	155100	MAY-HEGGLIN ANOMALY; MHA ;;DOHLE LEUKOCYTE INCLUSIONS WITH GIANT PLATELETS;; MACROTHROMBOCYTOPENIA WITH LEUKOCYTE INCLUSIONS	KH.S115.21	-	PFN4;Pfn4;	CBWU36723.5p	XABT44971.5p	CBWU36723.3p	XABT44971.3p
ENSG00000176732	PFN4	751	173900	POLYCYSTIC KIDNEYS ;;POLYCYSTIC KIDNEY DISEASE; PKD POLYCYSTIC KIDNEY DISEASE, ADULT, INCLUDED; APKD, INCLUDED;; POTTER TYPE III POLYCYSTIC KIDNEY DISEASE, INCLUDED	KH.S115.21	-	PFN4;Pfn4;	CBWU36723.5p	XABT44971.5p	CBWU36723.3p	XABT44971.3p
ENSG00000176732	PFN4	751	600652	DEAFNESS, AUTOSOMAL DOMINANT NONSYNDROMIC SENSORINEURAL 4; DFNA4	KH.S115.21	-	PFN4;Pfn4;	CBWU36723.5p	XABT44971.5p	CBWU36723.3p	XABT44971.3p
ENSG00000176732	PFN4	751	603622	DEAFNESS, AUTOSOMAL DOMINANT NONSYNDROMIC SENSORINEURAL 17; DFNA17 COCHLEOSACCULAR DEGENERATION, INCLUDED	KH.S115.21	-	PFN4;Pfn4;	CBWU36723.5p	XABT44971.5p	CBWU36723.3p	XABT44971.3p
ENSG00000176732	PFN4	751	605249	SEBASTIAN SYNDROME; SBS ;;SEBASTIAN PLATELET SYNDROME	KH.S115.21	-	PFN4;Pfn4;	CBWU36723.5p	XABT44971.5p	CBWU36723.3p	XABT44971.3p
ENSG00000176732	PFN4	751	609322	RHABDOID TUMOR; RDT ;;MALIGNANT RHABDOID TUMOR; MRT TERATOID TUMOR, ATYPICAL, INCLUDED;; BRAIN TUMOR, POSTERIOR FOSSA, OF INFANCY, FAMILIAL, INCLUDED	KH.S115.21	-	PFN4;Pfn4;	CBWU36723.5p	XABT44971.5p	CBWU36723.3p	XABT44971.3p
ENSG00000174876	AMY1B	1344	222900	SUCRASE-ISOMALTASE DEFICIENCY, CONGENITAL; CSID ;;DISACCHARIDE INTOLERANCE I;; SUCROSE-ISOMALTOSE MALABSORPTION, CONGENITAL;; SUCROSE INTOLERANCE, CONGENITAL;; SI DEFICIENCY	KH.C5.659	-	AC161580.3;AC161580.4;AMY1A;AMY1B;AMY1C;AMY2A;AMY2B;Amy-d;Amy-p;Amy1;Amy2;Amyrel;OTTMUSG00000022432;	CBWU36759.5p	CBWU13152.5p	CBWU36759.3p	CBWU13152.3p
ENSG00000187733	AMY1C	1344	222900	SUCRASE-ISOMALTASE DEFICIENCY, CONGENITAL; CSID ;;DISACCHARIDE INTOLERANCE I;; SUCROSE-ISOMALTOSE MALABSORPTION, CONGENITAL;; SUCROSE INTOLERANCE, CONGENITAL;; SI DEFICIENCY	KH.C5.659	-	AC161580.3;AC161580.4;AMY1A;AMY1B;AMY1C;AMY2A;AMY2B;Amy-d;Amy-p;Amy1;Amy2;Amyrel;OTTMUSG00000022432;	CBWU36759.5p	CBWU13152.5p	CBWU36759.3p	CBWU13152.3p
ENSG00000174876	AMY1B	1344	232300	GLYCOGEN STORAGE DISEASE II ;;GSD II;; ACID ALPHA-GLUCOSIDASE DEFICIENCY;; GAA DEFICIENCY;; POMPE DISEASE;; GLYCOGENOSIS, GENERALIZED, CARDIAC FORM;; CARDIOMEGALIA GLYCOGENICA DIFFUSA;; ACID MALTASE DEFICIENCY; AMD;; ALPHA-1,4-GLUCOSIDASE DEFICIENCY	KH.C5.659	-	AC161580.3;AC161580.4;AMY1A;AMY1B;AMY1C;AMY2A;AMY2B;Amy-d;Amy-p;Amy1;Amy2;Amyrel;OTTMUSG00000022432;	CBWU36759.5p	CBWU13152.5p	CBWU36759.3p	CBWU13152.3p
ENSG00000187733	AMY1C	1344	232300	GLYCOGEN STORAGE DISEASE II ;;GSD II;; ACID ALPHA-GLUCOSIDASE DEFICIENCY;; GAA DEFICIENCY;; POMPE DISEASE;; GLYCOGENOSIS, GENERALIZED, CARDIAC FORM;; CARDIOMEGALIA GLYCOGENICA DIFFUSA;; ACID MALTASE DEFICIENCY; AMD;; ALPHA-1,4-GLUCOSIDASE DEFICIENCY	KH.C5.659	-	AC161580.3;AC161580.4;AMY1A;AMY1B;AMY1C;AMY2A;AMY2B;Amy-d;Amy-p;Amy1;Amy2;Amyrel;OTTMUSG00000022432;	CBWU36759.5p	CBWU13152.5p	CBWU36759.3p	CBWU13152.3p
ENSG00000174876	AMY1B	1344	253600	MUSCULAR DYSTROPHY, LIMB-GIRDLE, TYPE 2A; LGMD2A ;;MUSCULAR DYSTROPHY, LIMB-GIRDLE, TYPE 2; LGMD2;; MUSCULAR DYSTROPHY, PELVOFEMORAL;; LEYDEN-MOEBIUS MUSCULAR DYSTROPHY;; CALPAINOPATHY	KH.C5.659	-	AC161580.3;AC161580.4;AMY1A;AMY1B;AMY1C;AMY2A;AMY2B;Amy-d;Amy-p;Amy1;Amy2;Amyrel;OTTMUSG00000022432;	CBWU36759.5p	CBWU13152.5p	CBWU36759.3p	CBWU13152.3p
ENSG00000187733	AMY1C	1344	253600	MUSCULAR DYSTROPHY, LIMB-GIRDLE, TYPE 2A; LGMD2A ;;MUSCULAR DYSTROPHY, LIMB-GIRDLE, TYPE 2; LGMD2;; MUSCULAR DYSTROPHY, PELVOFEMORAL;; LEYDEN-MOEBIUS MUSCULAR DYSTROPHY;; CALPAINOPATHY	KH.C5.659	-	AC161580.3;AC161580.4;AMY1A;AMY1B;AMY1C;AMY2A;AMY2B;Amy-d;Amy-p;Amy1;Amy2;Amyrel;OTTMUSG00000022432;	CBWU36759.5p	CBWU13152.5p	CBWU36759.3p	CBWU13152.3p
ENSG00000107518	ATRNL1	1189	202200	GLUCOCORTICOID DEFICIENCY 1; GCCD1 ;;FAMILIAL GLUCOCORTICOID DEFICIENCY 1; FGD1;; ADRENAL UNRESPONSIVENESS TO ACTH;; ACTH RESISTANCE	KH.L88.2	-	-	CBWU36864.5p
ENSG00000107518	ATRNL1	1189	601665	OBESITY LEANNESS, INCLUDED	KH.L88.2	-	-	CBWU36864.5p
ENSG00000127922	SHFM1	891	114480	BREAST CANCER ;;BREAST CANCER, FAMILIAL BREAST CANCER, FAMILIAL MALE, INCLUDED	KH.C1.662	-	-	CBWU37000.5p	CBWU116662.5p	CBWU37000.3p	CBWU116662.3p
ENSG00000127922	SHFM1	891	145980	HYPOCALCIURIC HYPERCALCEMIA, FAMILIAL, TYPE I; HHC1 ;;FHH1;; FAMILIAL BENIGN HYPERCALCEMIA 1; FBH1;; HYPERCALCEMIA, FAMILIAL BENIGN HYPOCALCIURIC HYPERCALCEMIA, ACQUIRED, INCLUDED	KH.C1.662	-	-	CBWU37000.5p	CBWU116662.5p	CBWU37000.3p	CBWU116662.3p
ENSG00000127922	SHFM1	891	239200	HYPERPARATHYROIDISM, NEONATAL SEVERE PRIMARY; NSHPT ;;NSPH;; NHPT	KH.C1.662	-	-	CBWU37000.5p	CBWU116662.5p	CBWU37000.3p	CBWU116662.3p
ENSG00000168827	GFM1	1222	609060	COMBINED OXIDATIVE PHOSPHORYLATION DEFICIENCY 1; COXPD1 ;;HEPATOENCEPHALOPATHY, EARLY FATAL PROGRESSIVE	KH.C7.194	-	CG4567;GFM1;Gfm1;	CBWU37181.5p	CBWU37181.3p
ENSG00000085733	CTTN	341	114480	BREAST CANCER ;;BREAST CANCER, FAMILIAL BREAST CANCER, FAMILIAL MALE, INCLUDED	KH.C2.893	-	CTTN;Cttn;	CBWU37555.5p	CBWU39872.5p	CBWU37555.3p	CBWU39872.3p
ENSG00000085733	CTTN	341	305400	FACIOGENITAL DYSPLASIA ;;FGDY;; FACIODIGITOGENITAL SYNDROME;; AARSKOG-SCOTT SYNDROME; AAS FACIOGENITAL DYSPLASIA WITH ATTENTION DEFICIT-HYPERACTIVITY DISORDER, INCLUDED	KH.C2.893	-	CTTN;Cttn;	CBWU37555.5p	CBWU39872.5p	CBWU37555.3p	CBWU39872.3p
ENSG00000130741	EIF2S3	956	603896	LEUKOENCEPHALOPATHY WITH VANISHING WHITE MATTER; VWM ;;CHILDHOOD ATAXIA WITH CENTRAL NERVOUS SYSTEM HYPOMYELINIZATION; CACH;; VANISHING WHITE MATTER LEUKODYSTROPHY;; CREE LEUKOENCEPHALOPATHY; CLE VANISHING WHITE MATTER LEUKODYSTROPHY WITH OVARIAN FAILURE, INCLUDED;; OVARIOLEUKODYSTROPHY, INCLUDED	KH.C3.512	-	AC068775.52;EIF2S3;Eif2s3x;Eif2s3y;Su(var)3-9;	CBWU37659.5p	CBWU67480.5p	CBWU37659.3p	CBWU67480.3p
ENSG00000005882	PDK2	1478	137750	GLAUCOMA 1, OPEN ANGLE, A; GLC1A ;;GLAUCOMA, PRIMARY OPEN ANGLE, JUVENILE-ONSET, 1; JOAG1 GLAUCOMA 1, OPEN ANGLE, L, INCLUDED; GLC1L, INCLUDED	KH.C1.606	-	PDK1;PDK2;PDK3;PDK4;Pdk;Pdk1;Pdk2;Pdk3;Pdk4;	CBWU38171.5p	XABT157904.5p	CBWU38171.3p	XABT157904.3p
ENSG00000005882	PDK2	1478	137760	GLAUCOMA, PRIMARY OPEN ANGLE; POAG GLAUCOMA 1, OPEN ANGLE, E, INCLUDED; GLC1E, INCLUDED;; GLAUCOMA, PRIMARY OPEN ANGLE, ADULT-ONSET, INCLUDED	KH.C1.606	-	PDK1;PDK2;PDK3;PDK4;Pdk;Pdk1;Pdk2;Pdk3;Pdk4;	CBWU38171.5p	XABT157904.5p	CBWU38171.3p	XABT157904.3p
ENSG00000005882	PDK2	1478	151623	LI-FRAUMENI SYNDROME 1; LFS1 ;;SARCOMA FAMILY SYNDROME OF LI AND FRAUMENI;; SBLA SYNDROME	KH.C1.606	-	PDK1;PDK2;PDK3;PDK4;Pdk;Pdk1;Pdk2;Pdk3;Pdk4;	CBWU38171.5p	XABT157904.5p	CBWU38171.3p	XABT157904.3p
ENSG00000005882	PDK2	1478	211980	LUNG CANCER ALVEOLAR CELL CARCINOMA, INCLUDED;; ADENOCARCINOMA OF LUNG, INCLUDED;; NONSMALL CELL LUNG CANCER, INCLUDED	KH.C1.606	-	PDK1;PDK2;PDK3;PDK4;Pdk;Pdk1;Pdk2;Pdk3;Pdk4;	CBWU38171.5p	XABT157904.5p	CBWU38171.3p	XABT157904.3p
ENSG00000005882	PDK2	1478	275355	SQUAMOUS CELL CARCINOMA, HEAD AND NECK; HNSCC	KH.C1.606	-	PDK1;PDK2;PDK3;PDK4;Pdk;Pdk1;Pdk2;Pdk3;Pdk4;	CBWU38171.5p	XABT157904.5p	CBWU38171.3p	XABT157904.3p
ENSG00000005882	PDK2	1478	606657	GLAUCOMA, NORMAL TENSION, SUSCEPTIBILITY TO ;;NTG;; GLAUCOMA, NORMAL PRESSURE, SUSCEPTIBILITY TO; NPG	KH.C1.606	-	PDK1;PDK2;PDK3;PDK4;Pdk;Pdk1;Pdk2;Pdk3;Pdk4;	CBWU38171.5p	XABT157904.5p	CBWU38171.3p	XABT157904.3p
ENSG00000005882	PDK2	1478	608354	CAPILLARY MALFORMATION-ARTERIOVENOUS MALFORMATION ;;CMAVM	KH.C1.606	-	PDK1;PDK2;PDK3;PDK4;Pdk;Pdk1;Pdk2;Pdk3;Pdk4;	CBWU38171.5p	XABT157904.5p	CBWU38171.3p	XABT157904.3p
ENSG00000005882	PDK2	1478	608355	PARKES WEBER SYNDROME ;;PKWS	KH.C1.606	-	PDK1;PDK2;PDK3;PDK4;Pdk;Pdk1;Pdk2;Pdk3;Pdk4;	CBWU38171.5p	XABT157904.5p	CBWU38171.3p	XABT157904.3p
ENSG00000093217	XYLB	956	603896	LEUKOENCEPHALOPATHY WITH VANISHING WHITE MATTER; VWM ;;CHILDHOOD ATAXIA WITH CENTRAL NERVOUS SYSTEM HYPOMYELINIZATION; CACH;; VANISHING WHITE MATTER LEUKODYSTROPHY;; CREE LEUKOENCEPHALOPATHY; CLE VANISHING WHITE MATTER LEUKODYSTROPHY WITH OVARIAN FAILURE, INCLUDED;; OVARIOLEUKODYSTROPHY, INCLUDED	KH.C7.497	-	CG3534;CG3544;XYLB;Xylb;	CBWU38329.5p	CBWU78293.5p	CBWU38329.3p	CBWU78293.3p
ENSG00000116903	EXOC8	1299	600059	RETINITIS PIGMENTOSA 13; RP13	KH.C7.229	-	EXOC8;Exoc8;exo84;	CBWU38477.5p	CBWU8173.5p	CBWU38477.3p	CBWU8173.3p
ENSG00000142676	RPL11	819	105830	ANGELMAN SYNDROME; AS ;;HAPPY PUPPET SYNDROME, FORMERLY ANGELMAN SYNDROME CHROMOSOME REGION, INCLUDED; ANCR, INCLUDED	KH.L22.58	RL11	AC102377.14;AC115889.13;CT025587.11;RPL11;RpL11;Rpl11;	CBWU38638.5p	CBWU92020.5p	CBWU38638.3p	CBWU92020.3p
ENSG00000142676	RPL11	819	151623	LI-FRAUMENI SYNDROME 1; LFS1 ;;SARCOMA FAMILY SYNDROME OF LI AND FRAUMENI;; SBLA SYNDROME	KH.L22.58	RL11	AC102377.14;AC115889.13;CT025587.11;RPL11;RpL11;Rpl11;	CBWU38638.5p	CBWU92020.5p	CBWU38638.3p	CBWU92020.3p
ENSG00000142676	RPL11	819	180849	RUBINSTEIN-TAYBI SYNDROME; RSTS ;;RUBINSTEIN SYNDROME;; BROAD THUMBS AND GREAT TOES, CHARACTERISTIC FACIES, AND MENTAL RETARDATION;; BROAD THUMB-HALLUX SYNDROME	KH.L22.58	RL11	AC102377.14;AC115889.13;CT025587.11;RPL11;RpL11;Rpl11;	CBWU38638.5p	CBWU92020.5p	CBWU38638.3p	CBWU92020.3p
ENSG00000142676	RPL11	819	260500	PAPILLOMA OF CHOROID PLEXUS ;;CHOROID PLEXUS PAPILLOMA	KH.L22.58	RL11	AC102377.14;AC115889.13;CT025587.11;RPL11;RpL11;Rpl11;	CBWU38638.5p	CBWU92020.5p	CBWU38638.3p	CBWU92020.3p
ENSG00000142676	RPL11	819	275355	SQUAMOUS CELL CARCINOMA, HEAD AND NECK; HNSCC	KH.L22.58	RL11	AC102377.14;AC115889.13;CT025587.11;RPL11;RpL11;Rpl11;	CBWU38638.5p	CBWU92020.5p	CBWU38638.3p	CBWU92020.3p
ENSG00000142676	RPL11	819	300068	ANDROGEN INSENSITIVITY SYNDROME; AIS ;;TESTICULAR FEMINIZATION SYNDROME; TFM;; ANDROGEN RECEPTOR DEFICIENCY;; AR DEFICIENCY;; DIHYDROTESTOSTERONE RECEPTOR DEFICIENCY;; DHTR DEFICIENCY	KH.L22.58	RL11	AC102377.14;AC115889.13;CT025587.11;RPL11;RpL11;Rpl11;	CBWU38638.5p	CBWU92020.5p	CBWU38638.3p	CBWU92020.3p
ENSG00000142676	RPL11	819	308370	INFERTILE MALE SYNDROME ;;AZOOSPERMIA OR SEVERE OLIGOSPERMIA IN OTHERWISE NORMAL MEN DUE TO ANDROGEN INSENSITIVITY	KH.L22.58	RL11	AC102377.14;AC115889.13;CT025587.11;RPL11;RpL11;Rpl11;	CBWU38638.5p	CBWU92020.5p	CBWU38638.3p	CBWU92020.3p
ENSG00000142676	RPL11	819	312300	REIFENSTEIN SYNDROME ;;ANDROGEN INSENSITIVITY, PARTIAL	KH.L22.58	RL11	AC102377.14;AC115889.13;CT025587.11;RPL11;RpL11;Rpl11;	CBWU38638.5p	CBWU92020.5p	CBWU38638.3p	CBWU92020.3p
ENSG00000142676	RPL11	819	313200	SPINAL AND BULBAR MUSCULAR ATROPHY, X-LINKED 1; SMAX1 ;;SPINAL AND BULBAR MUSCULAR ATROPHY; SBMA;; KENNEDY DISEASE; KD;; KENNEDY SPINAL AND BULBAR MUSCULAR ATROPHY;; BULBOSPINAL MUSCULAR ATROPHY, X-LINKED;; BULBOSPINAL NEURONOPATHY, X-LINKED RECESSIVE; XBSN SPINAL MUSCULAR ATROPHY, BENIGN, WITH HYPERTROPHY OF CALVES, INCLUDED	KH.L22.58	RL11	AC102377.14;AC115889.13;CT025587.11;RPL11;RpL11;Rpl11;	CBWU38638.5p	CBWU92020.5p	CBWU38638.3p	CBWU92020.3p
ENSG00000162551	ALPL	1127	214150	CEREBROOCULOFACIOSKELETAL SYNDROME 1; COFS1 ;;COFS SYNDROME;; PENA-SHOKEIR SYNDROME, TYPE II	KH.L153.31	Ci-AlkPhos	ALPI;ALPL;ALPP;ALPPL2;Akp3;Akp5;Alpi;CG10592;CG10827;CG1809;CG3264;CG3290;CG5150;CG5656;CG8147;	CBWU39120.5p	CBWU39120.3p
ENSG00000163283	ALPP	1127	214150	CEREBROOCULOFACIOSKELETAL SYNDROME 1; COFS1 ;;COFS SYNDROME;; PENA-SHOKEIR SYNDROME, TYPE II	KH.L153.31	Ci-AlkPhos	ALPI;ALPL;ALPP;ALPPL2;Akp3;Akp5;Alpi;CG10592;CG10827;CG1809;CG3264;CG3290;CG5150;CG5656;CG8147;	CBWU39120.5p	CBWU39120.3p
ENSG00000163286	ALPPL2	1127	214150	CEREBROOCULOFACIOSKELETAL SYNDROME 1; COFS1 ;;COFS SYNDROME;; PENA-SHOKEIR SYNDROME, TYPE II	KH.L153.31	Ci-AlkPhos	ALPI;ALPL;ALPP;ALPPL2;Akp3;Akp5;Alpi;CG10592;CG10827;CG1809;CG3264;CG3290;CG5150;CG5656;CG8147;	CBWU39120.5p	CBWU39120.3p
ENSG00000163295	ALPI	1127	214150	CEREBROOCULOFACIOSKELETAL SYNDROME 1; COFS1 ;;COFS SYNDROME;; PENA-SHOKEIR SYNDROME, TYPE II	KH.L153.31	Ci-AlkPhos	ALPI;ALPL;ALPP;ALPPL2;Akp3;Akp5;Alpi;CG10592;CG10827;CG1809;CG3264;CG3290;CG5150;CG5656;CG8147;	CBWU39120.5p	CBWU39120.3p
ENSG00000162551	ALPL	1127	216400	COCKAYNE SYNDROME, TYPE A; CSA ;;CKN1	KH.L153.31	Ci-AlkPhos	ALPI;ALPL;ALPP;ALPPL2;Akp3;Akp5;Alpi;CG10592;CG10827;CG1809;CG3264;CG3290;CG5150;CG5656;CG8147;	CBWU39120.5p	CBWU39120.3p
ENSG00000163283	ALPP	1127	216400	COCKAYNE SYNDROME, TYPE A; CSA ;;CKN1	KH.L153.31	Ci-AlkPhos	ALPI;ALPL;ALPP;ALPPL2;Akp3;Akp5;Alpi;CG10592;CG10827;CG1809;CG3264;CG3290;CG5150;CG5656;CG8147;	CBWU39120.5p	CBWU39120.3p
ENSG00000163286	ALPPL2	1127	216400	COCKAYNE SYNDROME, TYPE A; CSA ;;CKN1	KH.L153.31	Ci-AlkPhos	ALPI;ALPL;ALPP;ALPPL2;Akp3;Akp5;Alpi;CG10592;CG10827;CG1809;CG3264;CG3290;CG5150;CG5656;CG8147;	CBWU39120.5p	CBWU39120.3p
ENSG00000163295	ALPI	1127	216400	COCKAYNE SYNDROME, TYPE A; CSA ;;CKN1	KH.L153.31	Ci-AlkPhos	ALPI;ALPL;ALPP;ALPPL2;Akp3;Akp5;Alpi;CG10592;CG10827;CG1809;CG3264;CG3290;CG5150;CG5656;CG8147;	CBWU39120.5p	CBWU39120.3p
ENSG00000162551	ALPL	1476	241500	HYPOPHOSPHATASIA, INFANTILE ;;HOPS;; PHOSPHOETHANOLAMINURIA	KH.L153.31	Ci-AlkPhos	ALPI;ALPL;ALPP;ALPPL2;Akp3;Akp5;Alpi;CG10592;CG10827;CG1809;CG3264;CG3290;CG5150;CG5656;CG8147;	CBWU39120.5p	CBWU39120.3p
ENSG00000163283	ALPP	1476	241500	HYPOPHOSPHATASIA, INFANTILE ;;HOPS;; PHOSPHOETHANOLAMINURIA	KH.L153.31	Ci-AlkPhos	ALPI;ALPL;ALPP;ALPPL2;Akp3;Akp5;Alpi;CG10592;CG10827;CG1809;CG3264;CG3290;CG5150;CG5656;CG8147;	CBWU39120.5p	CBWU39120.3p
ENSG00000163286	ALPPL2	1476	241500	HYPOPHOSPHATASIA, INFANTILE ;;HOPS;; PHOSPHOETHANOLAMINURIA	KH.L153.31	Ci-AlkPhos	ALPI;ALPL;ALPP;ALPPL2;Akp3;Akp5;Alpi;CG10592;CG10827;CG1809;CG3264;CG3290;CG5150;CG5656;CG8147;	CBWU39120.5p	CBWU39120.3p
ENSG00000163295	ALPI	1476	241500	HYPOPHOSPHATASIA, INFANTILE ;;HOPS;; PHOSPHOETHANOLAMINURIA	KH.L153.31	Ci-AlkPhos	ALPI;ALPL;ALPP;ALPPL2;Akp3;Akp5;Alpi;CG10592;CG10827;CG1809;CG3264;CG3290;CG5150;CG5656;CG8147;	CBWU39120.5p	CBWU39120.3p
ENSG00000162551	ALPL	1476	241510	HYPOPHOSPHATASIA, CHILDHOOD	KH.L153.31	Ci-AlkPhos	ALPI;ALPL;ALPP;ALPPL2;Akp3;Akp5;Alpi;CG10592;CG10827;CG1809;CG3264;CG3290;CG5150;CG5656;CG8147;	CBWU39120.5p	CBWU39120.3p
ENSG00000163283	ALPP	1476	241510	HYPOPHOSPHATASIA, CHILDHOOD	KH.L153.31	Ci-AlkPhos	ALPI;ALPL;ALPP;ALPPL2;Akp3;Akp5;Alpi;CG10592;CG10827;CG1809;CG3264;CG3290;CG5150;CG5656;CG8147;	CBWU39120.5p	CBWU39120.3p
ENSG00000163286	ALPPL2	1476	241510	HYPOPHOSPHATASIA, CHILDHOOD	KH.L153.31	Ci-AlkPhos	ALPI;ALPL;ALPP;ALPPL2;Akp3;Akp5;Alpi;CG10592;CG10827;CG1809;CG3264;CG3290;CG5150;CG5656;CG8147;	CBWU39120.5p	CBWU39120.3p
ENSG00000163295	ALPI	1476	241510	HYPOPHOSPHATASIA, CHILDHOOD	KH.L153.31	Ci-AlkPhos	ALPI;ALPL;ALPP;ALPPL2;Akp3;Akp5;Alpi;CG10592;CG10827;CG1809;CG3264;CG3290;CG5150;CG5656;CG8147;	CBWU39120.5p	CBWU39120.3p
ENSG00000162551	ALPL	1127	601675	TRICHOTHIODYSTROPHY, PHOTOSENSITIVE; TTDP ICHTHYOSIFORM ERYTHRODERMA WITH HAIR ABNORMALITY AND MENTAL AND GROWTH RETARDATION, INCLUDED;; TAY SYNDROME, INCLUDED;; TRICHOTHIODYSTROPHY WITH CONGENITAL ICHTHYOSIS, INCLUDED;; ICHTHYOSIS, CONGENITAL, WITH TRICHOTHIODYSTROPHY, INCLUDED;; IBIDS SYNDROME, INCLUDED	KH.L153.31	Ci-AlkPhos	ALPI;ALPL;ALPP;ALPPL2;Akp3;Akp5;Alpi;CG10592;CG10827;CG1809;CG3264;CG3290;CG5150;CG5656;CG8147;	CBWU39120.5p	CBWU39120.3p
ENSG00000163283	ALPP	1127	601675	TRICHOTHIODYSTROPHY, PHOTOSENSITIVE; TTDP ICHTHYOSIFORM ERYTHRODERMA WITH HAIR ABNORMALITY AND MENTAL AND GROWTH RETARDATION, INCLUDED;; TAY SYNDROME, INCLUDED;; TRICHOTHIODYSTROPHY WITH CONGENITAL ICHTHYOSIS, INCLUDED;; ICHTHYOSIS, CONGENITAL, WITH TRICHOTHIODYSTROPHY, INCLUDED;; IBIDS SYNDROME, INCLUDED	KH.L153.31	Ci-AlkPhos	ALPI;ALPL;ALPP;ALPPL2;Akp3;Akp5;Alpi;CG10592;CG10827;CG1809;CG3264;CG3290;CG5150;CG5656;CG8147;	CBWU39120.5p	CBWU39120.3p
ENSG00000163286	ALPPL2	1127	601675	TRICHOTHIODYSTROPHY, PHOTOSENSITIVE; TTDP ICHTHYOSIFORM ERYTHRODERMA WITH HAIR ABNORMALITY AND MENTAL AND GROWTH RETARDATION, INCLUDED;; TAY SYNDROME, INCLUDED;; TRICHOTHIODYSTROPHY WITH CONGENITAL ICHTHYOSIS, INCLUDED;; ICHTHYOSIS, CONGENITAL, WITH TRICHOTHIODYSTROPHY, INCLUDED;; IBIDS SYNDROME, INCLUDED	KH.L153.31	Ci-AlkPhos	ALPI;ALPL;ALPP;ALPPL2;Akp3;Akp5;Alpi;CG10592;CG10827;CG1809;CG3264;CG3290;CG5150;CG5656;CG8147;	CBWU39120.5p	CBWU39120.3p
ENSG00000163295	ALPI	1127	601675	TRICHOTHIODYSTROPHY, PHOTOSENSITIVE; TTDP ICHTHYOSIFORM ERYTHRODERMA WITH HAIR ABNORMALITY AND MENTAL AND GROWTH RETARDATION, INCLUDED;; TAY SYNDROME, INCLUDED;; TRICHOTHIODYSTROPHY WITH CONGENITAL ICHTHYOSIS, INCLUDED;; ICHTHYOSIS, CONGENITAL, WITH TRICHOTHIODYSTROPHY, INCLUDED;; IBIDS SYNDROME, INCLUDED	KH.L153.31	Ci-AlkPhos	ALPI;ALPL;ALPP;ALPPL2;Akp3;Akp5;Alpi;CG10592;CG10827;CG1809;CG3264;CG3290;CG5150;CG5656;CG8147;	CBWU39120.5p	CBWU39120.3p
ENSG00000162551	ALPL	1476	601675	TRICHOTHIODYSTROPHY, PHOTOSENSITIVE; TTDP ICHTHYOSIFORM ERYTHRODERMA WITH HAIR ABNORMALITY AND MENTAL AND GROWTH RETARDATION, INCLUDED;; TAY SYNDROME, INCLUDED;; TRICHOTHIODYSTROPHY WITH CONGENITAL ICHTHYOSIS, INCLUDED;; ICHTHYOSIS, CONGENITAL, WITH TRICHOTHIODYSTROPHY, INCLUDED;; IBIDS SYNDROME, INCLUDED	KH.L153.31	Ci-AlkPhos	ALPI;ALPL;ALPP;ALPPL2;Akp3;Akp5;Alpi;CG10592;CG10827;CG1809;CG3264;CG3290;CG5150;CG5656;CG8147;	CBWU39120.5p	CBWU39120.3p
ENSG00000163283	ALPP	1476	601675	TRICHOTHIODYSTROPHY, PHOTOSENSITIVE; TTDP ICHTHYOSIFORM ERYTHRODERMA WITH HAIR ABNORMALITY AND MENTAL AND GROWTH RETARDATION, INCLUDED;; TAY SYNDROME, INCLUDED;; TRICHOTHIODYSTROPHY WITH CONGENITAL ICHTHYOSIS, INCLUDED;; ICHTHYOSIS, CONGENITAL, WITH TRICHOTHIODYSTROPHY, INCLUDED;; IBIDS SYNDROME, INCLUDED	KH.L153.31	Ci-AlkPhos	ALPI;ALPL;ALPP;ALPPL2;Akp3;Akp5;Alpi;CG10592;CG10827;CG1809;CG3264;CG3290;CG5150;CG5656;CG8147;	CBWU39120.5p	CBWU39120.3p
ENSG00000163286	ALPPL2	1476	601675	TRICHOTHIODYSTROPHY, PHOTOSENSITIVE; TTDP ICHTHYOSIFORM ERYTHRODERMA WITH HAIR ABNORMALITY AND MENTAL AND GROWTH RETARDATION, INCLUDED;; TAY SYNDROME, INCLUDED;; TRICHOTHIODYSTROPHY WITH CONGENITAL ICHTHYOSIS, INCLUDED;; ICHTHYOSIS, CONGENITAL, WITH TRICHOTHIODYSTROPHY, INCLUDED;; IBIDS SYNDROME, INCLUDED	KH.L153.31	Ci-AlkPhos	ALPI;ALPL;ALPP;ALPPL2;Akp3;Akp5;Alpi;CG10592;CG10827;CG1809;CG3264;CG3290;CG5150;CG5656;CG8147;	CBWU39120.5p	CBWU39120.3p
ENSG00000163295	ALPI	1476	601675	TRICHOTHIODYSTROPHY, PHOTOSENSITIVE; TTDP ICHTHYOSIFORM ERYTHRODERMA WITH HAIR ABNORMALITY AND MENTAL AND GROWTH RETARDATION, INCLUDED;; TAY SYNDROME, INCLUDED;; TRICHOTHIODYSTROPHY WITH CONGENITAL ICHTHYOSIS, INCLUDED;; ICHTHYOSIS, CONGENITAL, WITH TRICHOTHIODYSTROPHY, INCLUDED;; IBIDS SYNDROME, INCLUDED	KH.L153.31	Ci-AlkPhos	ALPI;ALPL;ALPP;ALPPL2;Akp3;Akp5;Alpi;CG10592;CG10827;CG1809;CG3264;CG3290;CG5150;CG5656;CG8147;	CBWU39120.5p	CBWU39120.3p
ENSG00000115866	DARS	743	207800	ARGININEMIA ;;ARGINASE DEFICIENCY;; HYPERARGININEMIA;; ARG1 DEFICIENCY	KH.C7.539	-	Aats-asp;DARS;Dars;	CBWU39245.5p	CBWU59421.5p	CBWU39245.3p	CBWU59421.3p
ENSG00000115866	DARS	743	207900	ARGININOSUCCINIC ACIDURIA ;;ARGININOSUCCINASE DEFICIENCY;; ARGININOSUCCINATE LYASE DEFICIENCY;; ASL DEFICIENCY;; ARGININOSUCCINIC ACID LYASE DEFICIENCY	KH.C7.539	-	Aats-asp;DARS;Dars;	CBWU39245.5p	CBWU59421.5p	CBWU39245.3p	CBWU59421.3p
ENSG00000115866	DARS	743	215700	CITRULLINEMIA, CLASSIC ;;CITRULLINEMIA, TYPE I; CTLN1;; CITRULLINURIA;; ARGININOSUCCINATE SYNTHETASE DEFICIENCY;; ASS DEFICIENCY	KH.C7.539	-	Aats-asp;DARS;Dars;	CBWU39245.5p	CBWU59421.5p	CBWU39245.3p	CBWU59421.3p
ENSG00000115866	DARS	743	311250	ORNITHINE TRANSCARBAMYLASE DEFICIENCY, HYPERAMMONEMIA DUE TO ;;ORNITHINE CARBAMOYLTRANSFERASE DEFICIENCY;; OTC DEFICIENCY VALPROATE SENSITIVITY, INCLUDED	KH.C7.539	-	Aats-asp;DARS;Dars;	CBWU39245.5p	CBWU59421.5p	CBWU39245.3p	CBWU59421.3p
ENSG00000072062	PRKACA	1208	125853	DIABETES MELLITUS, NONINSULIN-DEPENDENT; NIDDM ;;DIABETES MELLITUS, TYPE II;; NONINSULIN-DEPENDENT DIABETES MELLITUS;; MATURITY-ONSET DIABETES INSULIN RESISTANCE, SUSCEPTIBILITY TO, INCLUDED	KH.C8.38	cAMP-dependent protein kinase catalytic subunit type alpha	PRKACA;PRKACB;Pka-C1;Prkaca;Prkacb;	CBWU39246.5p	CBWU66480.5p	CBWU64161.5p	CBWU60392.5p	CBWU39246.3p	CBWU66480.3p	CBWU64161.3p	CBWU60392.3p
ENSG00000142875	PRKACB	1208	125853	DIABETES MELLITUS, NONINSULIN-DEPENDENT; NIDDM ;;DIABETES MELLITUS, TYPE II;; NONINSULIN-DEPENDENT DIABETES MELLITUS;; MATURITY-ONSET DIABETES INSULIN RESISTANCE, SUSCEPTIBILITY TO, INCLUDED	KH.C8.38	cAMP-dependent protein kinase catalytic subunit type alpha	PRKACA;PRKACB;Pka-C1;Prkaca;Prkacb;	CBWU39246.5p	CBWU66480.5p	CBWU64161.5p	CBWU60392.5p	CBWU39246.3p	CBWU66480.3p	CBWU64161.3p	CBWU60392.3p
ENSG00000072062	PRKACA	1208	132600	PILOMATRIXOMA ;;PILOMATRICOMA; PTR;; EPITHELIOMA CALCIFICANS OF MALHERBE	KH.C8.38	cAMP-dependent protein kinase catalytic subunit type alpha	PRKACA;PRKACB;Pka-C1;Prkaca;Prkacb;	CBWU39246.5p	CBWU66480.5p	CBWU64161.5p	CBWU60392.5p	CBWU39246.3p	CBWU66480.3p	CBWU64161.3p	CBWU60392.3p
ENSG00000142875	PRKACB	1208	132600	PILOMATRIXOMA ;;PILOMATRICOMA; PTR;; EPITHELIOMA CALCIFICANS OF MALHERBE	KH.C8.38	cAMP-dependent protein kinase catalytic subunit type alpha	PRKACA;PRKACB;Pka-C1;Prkaca;Prkacb;	CBWU39246.5p	CBWU66480.5p	CBWU64161.5p	CBWU60392.5p	CBWU39246.3p	CBWU66480.3p	CBWU64161.3p	CBWU60392.3p
ENSG00000072062	PRKACA	1208	155255	MEDULLOBLASTOMA ;;MDB MEDULLOBLASTOMA, DESMOPLASTIC, INCLUDED	KH.C8.38	cAMP-dependent protein kinase catalytic subunit type alpha	PRKACA;PRKACB;Pka-C1;Prkaca;Prkacb;	CBWU39246.5p	CBWU66480.5p	CBWU64161.5p	CBWU60392.5p	CBWU39246.3p	CBWU66480.3p	CBWU64161.3p	CBWU60392.3p
ENSG00000142875	PRKACB	1208	155255	MEDULLOBLASTOMA ;;MDB MEDULLOBLASTOMA, DESMOPLASTIC, INCLUDED	KH.C8.38	cAMP-dependent protein kinase catalytic subunit type alpha	PRKACA;PRKACB;Pka-C1;Prkaca;Prkacb;	CBWU39246.5p	CBWU66480.5p	CBWU64161.5p	CBWU60392.5p	CBWU39246.3p	CBWU66480.3p	CBWU64161.3p	CBWU60392.3p
ENSG00000072062	PRKACA	311	300291	ECTODERMAL DYSPLASIA, HYPOHIDROTIC, WITH IMMUNE DEFICIENCY ;;HED-ID ECTODERMAL DYSPLASIA, ANHIDROTIC, WITH IMMUNE DEFICIENCY, INCLUDED;; EDA-ID, INCLUDED;; HYPER-IgM IMMUNODEFICIENCY, X-LINKED, WITH ECTODERMAL DYSPLASIA, HYPOHIDROTIC, INCLUDED;; XHM-ED, INCLUDED	KH.C8.38	cAMP-dependent protein kinase catalytic subunit type alpha	PRKACA;PRKACB;Pka-C1;Prkaca;Prkacb;	CBWU39246.5p	CBWU66480.5p	CBWU64161.5p	CBWU60392.5p	CBWU39246.3p	CBWU66480.3p	CBWU64161.3p	CBWU60392.3p
ENSG00000072062	PRKACA	311	300301	ECTODERMAL DYSPLASIA, ANHIDROTIC, WITH IMMUNODEFICIENCY, OSTEOPETROSIS, AND LYMPHEDEMA; OLEDAID	KH.C8.38	cAMP-dependent protein kinase catalytic subunit type alpha	PRKACA;PRKACB;Pka-C1;Prkaca;Prkacb;	CBWU39246.5p	CBWU66480.5p	CBWU64161.5p	CBWU60392.5p	CBWU39246.3p	CBWU66480.3p	CBWU64161.3p	CBWU60392.3p
ENSG00000072062	PRKACA	311	300584	IMMUNODEFICIENCY WITHOUT ANHIDROTIC ECTODERMAL DYSPLASIA ;;IMMUNODEFICIENCY, ISOLATED;; IMMUNODEFICIENCY, PURE	KH.C8.38	cAMP-dependent protein kinase catalytic subunit type alpha	PRKACA;PRKACB;Pka-C1;Prkaca;Prkacb;	CBWU39246.5p	CBWU66480.5p	CBWU64161.5p	CBWU60392.5p	CBWU39246.3p	CBWU66480.3p	CBWU64161.3p	CBWU60392.3p
ENSG00000072062	PRKACA	311	308300	INCONTINENTIA PIGMENTI; IP ;;INCONTINENTIA PIGMENTI, FAMILIAL MALE-LETHAL TYPE;; BLOCH-SULZBERGER SYNDROME;; INCONTINENTIA PIGMENTI, TYPE II, FORMERLY; IP2, FORMERLY	KH.C8.38	cAMP-dependent protein kinase catalytic subunit type alpha	PRKACA;PRKACB;Pka-C1;Prkaca;Prkacb;	CBWU39246.5p	CBWU66480.5p	CBWU64161.5p	CBWU60392.5p	CBWU39246.3p	CBWU66480.3p	CBWU64161.3p	CBWU60392.3p
ENSG00000072062	PRKACA	311	609283	PROGRESSIVE EXTERNAL OPHTHALMOPLEGIA WITH MITOCHONDRIAL DNA DELETIONS, AUTOSOMAL DOMINANT, 2 ;;PEOA2;; PROGRESSIVE EXTERNAL OPHTHALMOPLEGIA, AUTOSOMAL DOMINANT, 2	KH.C8.38	cAMP-dependent protein kinase catalytic subunit type alpha	PRKACA;PRKACB;Pka-C1;Prkaca;Prkacb;	CBWU39246.5p	CBWU66480.5p	CBWU64161.5p	CBWU60392.5p	CBWU39246.3p	CBWU66480.3p	CBWU64161.3p	CBWU60392.3p
ENSG00000113558	SKP1A	539	256000	LEIGH SYNDROME; LS ;;NECROTIZING ENCEPHALOPATHY, INFANTILE SUBACUTE, OF LEIGH; SNE LEIGH SYNDROME DUE TO MITOCHONDRIAL COMPLEX I DEFICIENCY, INCLUDED;; LEIGH SYNDROME DUE TO MITOCHONDRIAL COMPLEX II DEFICIENCY, INCLUDED;; LEIGH SYNDROME DUE TO MITOCHONDRIAL COMPLEX III DEFICIENCY, INCLUDED;; LEIGH SYNDROME DUE TO MITOCHONDRIAL COMPLEX IV DEFICIENCY, INCLUDED;; LEIGH SYNDROME DUE TO MITOCHONDRIAL …	KH.C12.73	Ci-RNA polymerase II elongation factor	SKP1A;Skp1a;skpA;	CBWU39316.5p	CBWU85865.5p	CBWU39316.3p	CBWU85865.3p
ENSG00000113558	SKP1A	311	300291	ECTODERMAL DYSPLASIA, HYPOHIDROTIC, WITH IMMUNE DEFICIENCY ;;HED-ID ECTODERMAL DYSPLASIA, ANHIDROTIC, WITH IMMUNE DEFICIENCY, INCLUDED;; EDA-ID, INCLUDED;; HYPER-IgM IMMUNODEFICIENCY, X-LINKED, WITH ECTODERMAL DYSPLASIA, HYPOHIDROTIC, INCLUDED;; XHM-ED, INCLUDED	KH.C12.73	Ci-RNA polymerase II elongation factor	SKP1A;Skp1a;skpA;	CBWU39316.5p	CBWU85865.5p	CBWU39316.3p	CBWU85865.3p
ENSG00000113558	SKP1A	311	300301	ECTODERMAL DYSPLASIA, ANHIDROTIC, WITH IMMUNODEFICIENCY, OSTEOPETROSIS, AND LYMPHEDEMA; OLEDAID	KH.C12.73	Ci-RNA polymerase II elongation factor	SKP1A;Skp1a;skpA;	CBWU39316.5p	CBWU85865.5p	CBWU39316.3p	CBWU85865.3p
ENSG00000113558	SKP1A	311	300584	IMMUNODEFICIENCY WITHOUT ANHIDROTIC ECTODERMAL DYSPLASIA ;;IMMUNODEFICIENCY, ISOLATED;; IMMUNODEFICIENCY, PURE	KH.C12.73	Ci-RNA polymerase II elongation factor	SKP1A;Skp1a;skpA;	CBWU39316.5p	CBWU85865.5p	CBWU39316.3p	CBWU85865.3p
ENSG00000113558	SKP1A	311	308300	INCONTINENTIA PIGMENTI; IP ;;INCONTINENTIA PIGMENTI, FAMILIAL MALE-LETHAL TYPE;; BLOCH-SULZBERGER SYNDROME;; INCONTINENTIA PIGMENTI, TYPE II, FORMERLY; IP2, FORMERLY	KH.C12.73	Ci-RNA polymerase II elongation factor	SKP1A;Skp1a;skpA;	CBWU39316.5p	CBWU85865.5p	CBWU39316.3p	CBWU85865.3p
ENSG00000113558	SKP1A	311	609283	PROGRESSIVE EXTERNAL OPHTHALMOPLEGIA WITH MITOCHONDRIAL DNA DELETIONS, AUTOSOMAL DOMINANT, 2 ;;PEOA2;; PROGRESSIVE EXTERNAL OPHTHALMOPLEGIA, AUTOSOMAL DOMINANT, 2	KH.C12.73	Ci-RNA polymerase II elongation factor	SKP1A;Skp1a;skpA;	CBWU39316.5p	CBWU85865.5p	CBWU39316.3p	CBWU85865.3p
ENSG00000143322	ABL2	936	151100	LEOPARD SYNDROME ;;LENTIGINOSIS, CARDIOMYOPATHIC;; MULTIPLE LENTIGINES SYNDROME	KH.C9.394	-	ABL1;ABL2;Abl;Abl1;Abl2;	CBWU39354.5p
ENSG00000143322	ABL2	936	163955	NOONAN-LIKE/MULTIPLE GIANT CELL LESION SYNDROME	KH.C9.394	-	ABL1;ABL2;Abl;Abl1;Abl2;	CBWU39354.5p
ENSG00000143322	ABL2	936	608232	LEUKEMIA, CHRONIC MYELOID; CML ;;LEUKEMIA, CHRONIC MYELOGENOUS	KH.C9.394	-	ABL1;ABL2;Abl;Abl1;Abl2;	CBWU39354.5p
ENSG00000137275	RIPK1	134	142680	PERIODIC FEVER, FAMILIAL, AUTOSOMAL DOMINANT ;;FPF;; HIBERNIAN FEVER, FAMILIAL; FHF;; FAMILIAL HIBERNIAN FEVER;; TUMOR NECROSIS FACTOR RECEPTOR-ASSOCIATED PERIODIC SYNDROME; TRAPS;; TNF RECEPTOR-ASSOCIATED PERIODIC SYNDROME	KH.C11.181	-	-	CBWU39541.5p	CBWU74276.5p	CBWU39541.3p	CBWU74276.3p
ENSG00000137275	RIPK1	118	180849	RUBINSTEIN-TAYBI SYNDROME; RSTS ;;RUBINSTEIN SYNDROME;; BROAD THUMBS AND GREAT TOES, CHARACTERISTIC FACIES, AND MENTAL RETARDATION;; BROAD THUMB-HALLUX SYNDROME	KH.C11.181	-	-	CBWU39541.5p	CBWU74276.5p	CBWU39541.3p	CBWU74276.3p
ENSG00000137275	RIPK1	118	601859	AUTOIMMUNE LYMPHOPROLIFERATIVE SYNDROME; ALPS ;;CANALE-SMITH SYNDROME;; AUTOIMMUNE LYMPHOPROLIFERATIVE SYNDROME, TYPE I, AUTOSOMAL DOMINANT AUTOIMMUNE LYMPHOPROLIFERATIVE SYNDROME, TYPE IA, INCLUDED; ALPS1A, INCLUDED;; AUTOIMMUNE LYMPHOPROLIFERATIVE SYNDROME, TYPE IB, INCLUDED; ALPS1B, INCLUDED;; AUTOIMMUNE LYMPHOPROLIFERATIVE SYNDROME, TYPE I, AUTOSOMAL RECESSIVE, INCLUDED	KH.C11.181	-	-	CBWU39541.5p	CBWU74276.5p	CBWU39541.3p	CBWU74276.3p
ENSG00000137275	RIPK1	134	601859	AUTOIMMUNE LYMPHOPROLIFERATIVE SYNDROME; ALPS ;;CANALE-SMITH SYNDROME;; AUTOIMMUNE LYMPHOPROLIFERATIVE SYNDROME, TYPE I, AUTOSOMAL DOMINANT AUTOIMMUNE LYMPHOPROLIFERATIVE SYNDROME, TYPE IA, INCLUDED; ALPS1A, INCLUDED;; AUTOIMMUNE LYMPHOPROLIFERATIVE SYNDROME, TYPE IB, INCLUDED; ALPS1B, INCLUDED;; AUTOIMMUNE LYMPHOPROLIFERATIVE SYNDROME, TYPE I, AUTOSOMAL RECESSIVE, INCLUDED	KH.C11.181	-	-	CBWU39541.5p	CBWU74276.5p	CBWU39541.3p	CBWU74276.3p
ENSG00000137275	RIPK1	134	606843	IMMUNODEFICIENCY WITH HYPER-IgM, TYPE 3 ;;HIGM3;; HYPER-IgM SYNDROME 3	KH.C11.181	-	-	CBWU39541.5p	CBWU74276.5p	CBWU39541.3p	CBWU74276.3p
ENSG00000137275	RIPK1	118	607271	CASPASE 8 DEFICIENCY ;;AUTOIMMUNE LYMPHOPROLIFERATIVE SYNDROME, TYPE IIB; ALPS2B	KH.C11.181	-	-	CBWU39541.5p	CBWU74276.5p	CBWU39541.3p	CBWU74276.3p
ENSG00000172482	AGXT	121	168600	PARKINSON DISEASE; PD PARKINSONISM, INCLUDED	KH.C14.556	-	AGXT;Agxt;Spat;	CBWU39614.5p	CBWU89575.5p	CBWU39614.3p	CBWU89575.3p
ENSG00000172482	AGXT	1088	219500	CYSTATHIONINURIA ;;CYSTATHIONASE DEFICIENCY	KH.C14.556	-	AGXT;Agxt;Spat;	CBWU39614.5p	CBWU89575.5p	CBWU39614.3p	CBWU89575.3p
ENSG00000172482	AGXT	1088	250940	METHYLCOBALAMIN DEFICIENCY, cblG TYPE ;;HOMOCYSTINURIA-MEGALOBLASTIC ANEMIA DUE TO DEFECT IN COBALAMIN METABOLISM, cblG COMPLEMENTATION TYPE	KH.C14.556	-	AGXT;Agxt;Spat;	CBWU39614.5p	CBWU89575.5p	CBWU39614.3p	CBWU89575.3p
ENSG00000172482	AGXT	1088	259900	HYPEROXALURIA, PRIMARY, TYPE I ;;HP1;; OXALOSIS I;; GLYCOLIC ACIDURIA;; ALANINE-GLYOXYLATE AMINOTRANSFERASE DEFICIENCY;; PEROXISOMAL ALANINE:GLYOXYLATE AMINOTRANSFERASE DEFICIENCY;; HEPATIC AGT DEFICIENCY;; SERINE:PYRUVATE AMINOTRANSFERASE DEFICIENCY	KH.C14.556	-	AGXT;Agxt;Spat;	CBWU39614.5p	CBWU89575.5p	CBWU39614.3p	CBWU89575.3p
ENSG00000172482	AGXT	1271	259900	HYPEROXALURIA, PRIMARY, TYPE I ;;HP1;; OXALOSIS I;; GLYCOLIC ACIDURIA;; ALANINE-GLYOXYLATE AMINOTRANSFERASE DEFICIENCY;; PEROXISOMAL ALANINE:GLYOXYLATE AMINOTRANSFERASE DEFICIENCY;; HEPATIC AGT DEFICIENCY;; SERINE:PYRUVATE AMINOTRANSFERASE DEFICIENCY	KH.C14.556	-	AGXT;Agxt;Spat;	CBWU39614.5p	CBWU89575.5p	CBWU39614.3p	CBWU89575.3p
ENSG00000172482	AGXT	121	266150	PYRUVATE CARBOXYLASE DEFICIENCY ;;PC DEFICIENCY;; ATAXIA WITH LACTIC ACIDOSIS II;; LEIGH NECROTIZING ENCEPHALOPATHY DUE TO PYRUVATE CARBOXYLASE DEFICIENCY;; LEIGH SYNDROME DUE TO PYRUVATE CARBOXYLASE DEFICIENCY	KH.C14.556	-	AGXT;Agxt;Spat;	CBWU39614.5p	CBWU89575.5p	CBWU39614.3p	CBWU89575.3p
ENSG00000172482	AGXT	1271	600794	SPINAL MUSCULAR ATROPHY, DISTAL, TYPE V; DSMAV ;;SPINAL MUSCULAR ATROPHY, DISTAL, WITH UPPER LIMB PREDOMINANCE;; NEURONOPATHY, DISTAL HEREDITARY MOTOR, TYPE V;; HMN V;; dHMNV	KH.C14.556	-	AGXT;Agxt;Spat;	CBWU39614.5p	CBWU89575.5p	CBWU39614.3p	CBWU89575.3p
ENSG00000172482	AGXT	1271	601472	CHARCOT-MARIE-TOOTH DISEASE, AXONAL, TYPE 2D; CMT2D ;;CHARCOT-MARIE-TOOTH DISEASE, NEURONAL, TYPE 2D;; CHARCOT-MARIE-TOOTH NEUROPATHY, TYPE 2D	KH.C14.556	-	AGXT;Agxt;Spat;	CBWU39614.5p	CBWU89575.5p	CBWU39614.3p	CBWU89575.3p
ENSG00000172482	AGXT	121	606664	GLYCINE N-METHYLTRANSFERASE DEFICIENCY ;;GNMT DEFICIENCY	KH.C14.556	-	AGXT;Agxt;Spat;	CBWU39614.5p	CBWU89575.5p	CBWU39614.3p	CBWU89575.3p
ENSG00000172482	AGXT	1271	606664	GLYCINE N-METHYLTRANSFERASE DEFICIENCY ;;GNMT DEFICIENCY	KH.C14.556	-	AGXT;Agxt;Spat;	CBWU39614.5p	CBWU89575.5p	CBWU39614.3p	CBWU89575.3p
ENSG00000163806	SPDYA	924	125853	DIABETES MELLITUS, NONINSULIN-DEPENDENT; NIDDM ;;DIABETES MELLITUS, TYPE II;; NONINSULIN-DEPENDENT DIABETES MELLITUS;; MATURITY-ONSET DIABETES INSULIN RESISTANCE, SUSCEPTIBILITY TO, INCLUDED	KH.C9.446	-	SPDYA;Spdya;	CBWU39771.5p	CBWU58559.5p	CBWU39771.3p
ENSG00000163806	SPDYA	924	191100	TUBEROUS SCLEROSIS; TS ;;TUBEROSE SCLEROSIS;; TUBEROUS SCLEROSIS COMPLEX; TSC;; EPILOIA TUBEROUS SCLEROSIS 1, INCLUDED;; TUBEROUS SCLEROSIS 2, INCLUDED;; ADENOMA SEBACEUM, INCLUDED	KH.C9.446	-	SPDYA;Spdya;	CBWU39771.5p	CBWU58559.5p	CBWU39771.3p
ENSG00000163806	SPDYA	1099	192600	CARDIOMYOPATHY, FAMILIAL HYPERTROPHIC; CMH ;;VENTRICULAR HYPERTROPHY, HEREDITARY;; ASYMMETRIC SEPTAL HYPERTROPHY; ASH;; HYPERTROPHIC SUBAORTIC STENOSIS, IDIOPATHIC CARDIOMYOPATHY, FAMILIAL HYPERTROPHIC, 1, INCLUDED; CMH1, INCLUDED	KH.C9.446	-	SPDYA;Spdya;	CBWU39771.5p	CBWU58559.5p	CBWU39771.3p
ENSG00000163806	SPDYA	348	232600	GLYCOGEN STORAGE DISEASE V ;;MCARDLE DISEASE;; MYOPHOSPHORYLASE DEFICIENCY;; MUSCLE GLYCOGEN PHOSPHORYLASE DEFICIENCY;; PYGM DEFICIENCY	KH.C9.446	-	SPDYA;Spdya;	CBWU39771.5p	CBWU58559.5p	CBWU39771.3p
ENSG00000163806	SPDYA	348	261750	PHOSPHORYLASE KINASE DEFICIENCY OF LIVER AND MUSCLE, AUTOSOMAL RECESSIVE ;;GLYCOGENOSIS OF LIVER AND MUSCLE, AUTOSOMAL RECESSIVE	KH.C9.446	-	SPDYA;Spdya;	CBWU39771.5p	CBWU58559.5p	CBWU39771.3p
ENSG00000163806	SPDYA	924	300291	ECTODERMAL DYSPLASIA, HYPOHIDROTIC, WITH IMMUNE DEFICIENCY ;;HED-ID ECTODERMAL DYSPLASIA, ANHIDROTIC, WITH IMMUNE DEFICIENCY, INCLUDED;; EDA-ID, INCLUDED;; HYPER-IgM IMMUNODEFICIENCY, X-LINKED, WITH ECTODERMAL DYSPLASIA, HYPOHIDROTIC, INCLUDED;; XHM-ED, INCLUDED	KH.C9.446	-	SPDYA;Spdya;	CBWU39771.5p	CBWU58559.5p	CBWU39771.3p
ENSG00000163806	SPDYA	924	300301	ECTODERMAL DYSPLASIA, ANHIDROTIC, WITH IMMUNODEFICIENCY, OSTEOPETROSIS, AND LYMPHEDEMA; OLEDAID	KH.C9.446	-	SPDYA;Spdya;	CBWU39771.5p	CBWU58559.5p	CBWU39771.3p
ENSG00000163806	SPDYA	348	300559	MUSCLE GLYCOGENOSIS, X-LINKED ;;MUSCLE PHOSPHORYLASE KINASE DEFICIENCY	KH.C9.446	-	SPDYA;Spdya;	CBWU39771.5p	CBWU58559.5p	CBWU39771.3p
ENSG00000163806	SPDYA	924	300584	IMMUNODEFICIENCY WITHOUT ANHIDROTIC ECTODERMAL DYSPLASIA ;;IMMUNODEFICIENCY, ISOLATED;; IMMUNODEFICIENCY, PURE	KH.C9.446	-	SPDYA;Spdya;	CBWU39771.5p	CBWU58559.5p	CBWU39771.3p
ENSG00000163806	SPDYA	924	308300	INCONTINENTIA PIGMENTI; IP ;;INCONTINENTIA PIGMENTI, FAMILIAL MALE-LETHAL TYPE;; BLOCH-SULZBERGER SYNDROME;; INCONTINENTIA PIGMENTI, TYPE II, FORMERLY; IP2, FORMERLY	KH.C9.446	-	SPDYA;Spdya;	CBWU39771.5p	CBWU58559.5p	CBWU39771.3p
ENSG00000163806	SPDYA	1099	608751	CARDIOMYOPATHY, FAMILIAL HYPERTROPHIC, 8; CMH8 ;;CARDIOMYOPATHY, HYPERTROPHIC, MID-LEFT VENTRICULAR CHAMBER TYPE, 1	KH.C9.446	-	SPDYA;Spdya;	CBWU39771.5p	CBWU58559.5p	CBWU39771.3p
ENSG00000163806	SPDYA	1099	609285	NEMALINE MYOPATHY 4; NEM4 ;;NEMALINE MYOPATHY CAUSED BY MUTATION IN THE TROPOMYOSIN 2 GENE	KH.C9.446	-	SPDYA;Spdya;	CBWU39771.5p	CBWU58559.5p	CBWU39771.3p
ENSG00000140307	GTF2A2	1127	214150	CEREBROOCULOFACIOSKELETAL SYNDROME 1; COFS1 ;;COFS SYNDROME;; PENA-SHOKEIR SYNDROME, TYPE II	KH.S406.11	-	GTF2A2;Gtf2a2;TfIIA-S;	CBWU39786.5p	CBWU39786.3p	CBWU24117.3p
ENSG00000140307	GTF2A2	1127	216400	COCKAYNE SYNDROME, TYPE A; CSA ;;CKN1	KH.S406.11	-	GTF2A2;Gtf2a2;TfIIA-S;	CBWU39786.5p	CBWU39786.3p	CBWU24117.3p
ENSG00000140307	GTF2A2	1127	601675	TRICHOTHIODYSTROPHY, PHOTOSENSITIVE; TTDP ICHTHYOSIFORM ERYTHRODERMA WITH HAIR ABNORMALITY AND MENTAL AND GROWTH RETARDATION, INCLUDED;; TAY SYNDROME, INCLUDED;; TRICHOTHIODYSTROPHY WITH CONGENITAL ICHTHYOSIS, INCLUDED;; ICHTHYOSIS, CONGENITAL, WITH TRICHOTHIODYSTROPHY, INCLUDED;; IBIDS SYNDROME, INCLUDED	KH.S406.11	-	GTF2A2;Gtf2a2;TfIIA-S;	CBWU39786.5p	CBWU39786.3p	CBWU24117.3p
ENSG00000142892	PIGK	42	188050	THROMBOPHILIA VENOUS THROMBOEMBOLISM, INCLUDED	KH.C13.163	-	CG4406;PIGK;Pigk;	CBWU40020.5p	XABT208338.5p	CBWU40020.3p	XABT208338.3p
ENSG00000142892	PIGK	42	606764	GASTROINTESTINAL STROMAL TUMOR; GIST	KH.C13.163	-	CG4406;PIGK;Pigk;	CBWU40020.5p	XABT208338.5p	CBWU40020.3p	XABT208338.3p
ENSG00000142892	PIGK	42	606843	IMMUNODEFICIENCY WITH HYPER-IgM, TYPE 3 ;;HIGM3;; HYPER-IgM SYNDROME 3	KH.C13.163	-	CG4406;PIGK;Pigk;	CBWU40020.5p	XABT208338.5p	CBWU40020.3p	XABT208338.3p
ENSG00000155959	VBP1	784	193300	VON HIPPEL-LINDAU SYNDROME; VHL	KH.C5.311	-	CG6719;VBP1;Vbp1;	CBWU40117.5p	CBWU40117.3p
ENSG00000155959	VBP1	784	226730	EPIDERMOLYSIS BULLOSA WITH PYLORIC ATRESIA ;;APLASIA CUTIS CONGENITA WITH GASTROINTESTINAL ATRESIA;; CARMI SYNDROME;; EB-PA;; PA-JEB URETEROVESICAL STENOSIS, INCLUDED	KH.C5.311	-	CG6719;VBP1;Vbp1;	CBWU40117.5p	CBWU40117.3p
ENSG00000155959	VBP1	784	300049	HETEROTOPIA, PERIVENTRICULAR, X-LINKED DOMINANT ;;HETEROTOPIA, FAMILIAL NODULAR;; PERIVENTRICULAR NODULAR HETEROTOPIA 1; PVNH1;; NODULAR HETEROTOPIA, BILATERAL PERIVENTRICULAR; NHBP; BPNH HETEROTOPIA, PERIVENTRICULAR NODULAR, WITH FRONTOMETAPHYSEAL DYSPLASIA, INCLUDED	KH.C5.311	-	CG6719;VBP1;Vbp1;	CBWU40117.5p	CBWU40117.3p
ENSG00000155959	VBP1	784	300537	HETEROTOPIA, PERIVENTRICULAR, EHLERS-DANLOS VARIANT ;;PERIVENTRICULAR NODULAR HETEROTOPIA 4; PVNH4	KH.C5.311	-	CG6719;VBP1;Vbp1;	CBWU40117.5p	CBWU40117.3p
ENSG00000155959	VBP1	784	304120	OTOPALATODIGITAL SYNDROME, TYPE II; OPD2 ;;CRANIOORODIGITAL SYNDROME;; OPD II SYNDROME;; FACIOPALATOOSSEOUS SYNDROME; FPO	KH.C5.311	-	CG6719;VBP1;Vbp1;	CBWU40117.5p	CBWU40117.3p
ENSG00000155959	VBP1	784	305620	FRONTOMETAPHYSEAL DYSPLASIA; FMD	KH.C5.311	-	CG6719;VBP1;Vbp1;	CBWU40117.5p	CBWU40117.3p
ENSG00000155959	VBP1	784	309350	MELNICK-NEEDLES SYNDROME; MNS ;;MELNICK-NEEDLES OSTEODYSPLASTY;; OSTEODYSPLASTY OF MELNICK AND NEEDLES	KH.C5.311	-	CG6719;VBP1;Vbp1;	CBWU40117.5p	CBWU40117.3p
ENSG00000155959	VBP1	784	311300	OTOPALATODIGITAL SYNDROME, TYPE I; OPD1 ;;OPD SYNDROME, TYPE 1	KH.C5.311	-	CG6719;VBP1;Vbp1;	CBWU40117.5p	CBWU40117.3p
ENSG00000115556	PLCD4	961	114480	BREAST CANCER ;;BREAST CANCER, FAMILIAL BREAST CANCER, FAMILIAL MALE, INCLUDED	KH.C9.186	PLC3	PLCD1;PLCD3;PLCD4;Plcd1;Plcd3;Plcd4;	CBWU40170.5p	CBWU100874.5p	CBWU40170.3p	CBWU100874.3p
ENSG00000161714	PLCD3	961	114480	BREAST CANCER ;;BREAST CANCER, FAMILIAL BREAST CANCER, FAMILIAL MALE, INCLUDED	KH.C9.186	PLC3	PLCD1;PLCD3;PLCD4;Plcd1;Plcd3;Plcd4;	CBWU40170.5p	CBWU100874.5p	CBWU40170.3p	CBWU100874.3p
ENSG00000187091	PLCD1	961	114480	BREAST CANCER ;;BREAST CANCER, FAMILIAL BREAST CANCER, FAMILIAL MALE, INCLUDED	KH.C9.186	PLC3	PLCD1;PLCD3;PLCD4;Plcd1;Plcd3;Plcd4;	CBWU40170.5p	CBWU100874.5p	CBWU40170.3p	CBWU100874.3p
ENSG00000115556	PLCD4	961	114500	COLORECTAL CANCER; CRC ;;COLON CANCER	KH.C9.186	PLC3	PLCD1;PLCD3;PLCD4;Plcd1;Plcd3;Plcd4;	CBWU40170.5p	CBWU100874.5p	CBWU40170.3p	CBWU100874.3p
ENSG00000161714	PLCD3	961	114500	COLORECTAL CANCER; CRC ;;COLON CANCER	KH.C9.186	PLC3	PLCD1;PLCD3;PLCD4;Plcd1;Plcd3;Plcd4;	CBWU40170.5p	CBWU100874.5p	CBWU40170.3p	CBWU100874.3p
ENSG00000187091	PLCD1	961	114500	COLORECTAL CANCER; CRC ;;COLON CANCER	KH.C9.186	PLC3	PLCD1;PLCD3;PLCD4;Plcd1;Plcd3;Plcd4;	CBWU40170.5p	CBWU100874.5p	CBWU40170.3p	CBWU100874.3p
ENSG00000115556	PLCD4	1033	192605	VENTRICULAR TACHYCARDIA, FAMILIAL ;;VENTRICULAR TACHYCARDIA, FAMILIAL POLYMORPHIC	KH.C9.186	PLC3	PLCD1;PLCD3;PLCD4;Plcd1;Plcd3;Plcd4;	CBWU40170.5p	CBWU100874.5p	CBWU40170.3p	CBWU100874.3p
ENSG00000161714	PLCD3	1033	192605	VENTRICULAR TACHYCARDIA, FAMILIAL ;;VENTRICULAR TACHYCARDIA, FAMILIAL POLYMORPHIC	KH.C9.186	PLC3	PLCD1;PLCD3;PLCD4;Plcd1;Plcd3;Plcd4;	CBWU40170.5p	CBWU100874.5p	CBWU40170.3p	CBWU100874.3p
ENSG00000187091	PLCD1	1033	192605	VENTRICULAR TACHYCARDIA, FAMILIAL ;;VENTRICULAR TACHYCARDIA, FAMILIAL POLYMORPHIC	KH.C9.186	PLC3	PLCD1;PLCD3;PLCD4;Plcd1;Plcd3;Plcd4;	CBWU40170.5p	CBWU100874.5p	CBWU40170.3p	CBWU100874.3p
ENSG00000115556	PLCD4	1033	600996	ARRHYTHMOGENIC RIGHT VENTRICULAR DYSPLASIA, FAMILIAL, 2; ARVD2 ;;ARRHYTHMOGENIC RIGHT VENTRICULAR CARDIOMYOPATHY 2; ARVC2	KH.C9.186	PLC3	PLCD1;PLCD3;PLCD4;Plcd1;Plcd3;Plcd4;	CBWU40170.5p	CBWU100874.5p	CBWU40170.3p	CBWU100874.3p
ENSG00000161714	PLCD3	1033	600996	ARRHYTHMOGENIC RIGHT VENTRICULAR DYSPLASIA, FAMILIAL, 2; ARVD2 ;;ARRHYTHMOGENIC RIGHT VENTRICULAR CARDIOMYOPATHY 2; ARVC2	KH.C9.186	PLC3	PLCD1;PLCD3;PLCD4;Plcd1;Plcd3;Plcd4;	CBWU40170.5p	CBWU100874.5p	CBWU40170.3p	CBWU100874.3p
ENSG00000187091	PLCD1	1033	600996	ARRHYTHMOGENIC RIGHT VENTRICULAR DYSPLASIA, FAMILIAL, 2; ARVD2 ;;ARRHYTHMOGENIC RIGHT VENTRICULAR CARDIOMYOPATHY 2; ARVC2	KH.C9.186	PLC3	PLCD1;PLCD3;PLCD4;Plcd1;Plcd3;Plcd4;	CBWU40170.5p	CBWU100874.5p	CBWU40170.3p	CBWU100874.3p
ENSG00000115556	PLCD4	961	604370	OVARIAN CANCER, EPITHELIAL ;;EPITHELIAL OVARIAN CANCER;; EOC ADENOCARCINOMA, OVARIAN, INCLUDED	KH.C9.186	PLC3	PLCD1;PLCD3;PLCD4;Plcd1;Plcd3;Plcd4;	CBWU40170.5p	CBWU100874.5p	CBWU40170.3p	CBWU100874.3p
ENSG00000161714	PLCD3	961	604370	OVARIAN CANCER, EPITHELIAL ;;EPITHELIAL OVARIAN CANCER;; EOC ADENOCARCINOMA, OVARIAN, INCLUDED	KH.C9.186	PLC3	PLCD1;PLCD3;PLCD4;Plcd1;Plcd3;Plcd4;	CBWU40170.5p	CBWU100874.5p	CBWU40170.3p	CBWU100874.3p
ENSG00000187091	PLCD1	961	604370	OVARIAN CANCER, EPITHELIAL ;;EPITHELIAL OVARIAN CANCER;; EOC ADENOCARCINOMA, OVARIAN, INCLUDED	KH.C9.186	PLC3	PLCD1;PLCD3;PLCD4;Plcd1;Plcd3;Plcd4;	CBWU40170.5p	CBWU100874.5p	CBWU40170.3p	CBWU100874.3p
ENSG00000115556	PLCD4	1033	605361	SPINOCEREBELLAR ATAXIA 14; SCA14	KH.C9.186	PLC3	PLCD1;PLCD3;PLCD4;Plcd1;Plcd3;Plcd4;	CBWU40170.5p	CBWU100874.5p	CBWU40170.3p	CBWU100874.3p
ENSG00000161714	PLCD3	1033	605361	SPINOCEREBELLAR ATAXIA 14; SCA14	KH.C9.186	PLC3	PLCD1;PLCD3;PLCD4;Plcd1;Plcd3;Plcd4;	CBWU40170.5p	CBWU100874.5p	CBWU40170.3p	CBWU100874.3p
ENSG00000187091	PLCD1	1033	605361	SPINOCEREBELLAR ATAXIA 14; SCA14	KH.C9.186	PLC3	PLCD1;PLCD3;PLCD4;Plcd1;Plcd3;Plcd4;	CBWU40170.5p	CBWU100874.5p	CBWU40170.3p	CBWU100874.3p
ENSG00000011304	PTBP1	1360	154500	TREACHER COLLINS-FRANCESCHETTI SYNDROME; TCOF ;;TREACHER COLLINS SYNDROME; TCS;; MANDIBULOFACIAL DYSOSTOSIS; MFD1	KH.C8.719	-	PTBP1;PTBP2;Ptbp1;Ptbp2;ROD1;Rod1;heph;	CBWU40207.5p	XABT191844.5p	CBWU40207.3p	XABT191844.3p
ENSG00000011304	PTBP1	1360	253300	SPINAL MUSCULAR ATROPHY, TYPE I; SMA1 ;;SMA I;; SMA, INFANTILE ACUTE FORM;; MUSCULAR ATROPHY, INFANTILE;; WERDNIG-HOFFMANN DISEASE	KH.C8.719	-	PTBP1;PTBP2;Ptbp1;Ptbp2;ROD1;Rod1;heph;	CBWU40207.5p	XABT191844.5p	CBWU40207.3p	XABT191844.3p
ENSG00000011304	PTBP1	1360	253400	SPINAL MUSCULAR ATROPHY, TYPE III; SMA3 ;;SMA III;; MUSCULAR ATROPHY, JUVENILE;; KUGELBERG-WELANDER SYNDROME; KWS;; SPINAL MUSCULAR ATROPHY, MILD CHILDHOOD AND ADOLESCENT FORM	KH.C8.719	-	PTBP1;PTBP2;Ptbp1;Ptbp2;ROD1;Rod1;heph;	CBWU40207.5p	XABT191844.5p	CBWU40207.3p	XABT191844.3p
ENSG00000011304	PTBP1	1360	253550	SPINAL MUSCULAR ATROPHY, TYPE II; SMA2 ;;SMA II;; MUSCULAR ATROPHY, SPINAL, INTERMEDIATE TYPE;; MUSCULAR ATROPHY, SPINAL, INFANTILE CHRONIC FORM	KH.C8.719	-	PTBP1;PTBP2;Ptbp1;Ptbp2;ROD1;Rod1;heph;	CBWU40207.5p	XABT191844.5p	CBWU40207.3p	XABT191844.3p
ENSG00000011304	PTBP1	1360	600334	TIBIAL MUSCULAR DYSTROPHY, TARDIVE ;;TMD;; TARDIVE TIBIAL MUSCULAR DYSTROPHY;; UDD MYOPATHY	KH.C8.719	-	PTBP1;PTBP2;Ptbp1;Ptbp2;ROD1;Rod1;heph;	CBWU40207.5p	XABT191844.5p	CBWU40207.3p	XABT191844.3p
ENSG00000011304	PTBP1	1360	603689	HEREDITARY MYOPATHY WITH EARLY RESPIRATORY FAILURE; HMERF ;;MYOPATHY, PROXIMAL, WITH EARLY RESPIRATORY MUSCLE INVOLVEMENT; MPRM;; EDSTROM MYOPATHY	KH.C8.719	-	PTBP1;PTBP2;Ptbp1;Ptbp2;ROD1;Rod1;heph;	CBWU40207.5p	XABT191844.5p	CBWU40207.3p	XABT191844.3p
ENSG00000011304	PTBP1	1360	604145	CARDIOMYOPATHY, DILATED, 1G; CMD1G	KH.C8.719	-	PTBP1;PTBP2;Ptbp1;Ptbp2;ROD1;Rod1;heph;	CBWU40207.5p	XABT191844.5p	CBWU40207.3p	XABT191844.3p
ENSG00000011304	PTBP1	1360	608807	MUSCULAR DYSTROPHY, LIMB-GIRDLE, TYPE 2J; LGMD2J	KH.C8.719	-	PTBP1;PTBP2;Ptbp1;Ptbp2;ROD1;Rod1;heph;	CBWU40207.5p	XABT191844.5p	CBWU40207.3p	XABT191844.3p
ENSG00000011304	PTBP1	1360	608808	TRANSPOSITION OF THE GREAT ARTERIES, DEXTRO-LOOPED; DTGA ;;D-TGA	KH.C8.719	-	PTBP1;PTBP2;Ptbp1;Ptbp2;ROD1;Rod1;heph;	CBWU40207.5p	XABT191844.5p	CBWU40207.3p	XABT191844.3p
ENSG00000065183	WDR3	909	137760	GLAUCOMA, PRIMARY OPEN ANGLE; POAG GLAUCOMA 1, OPEN ANGLE, E, INCLUDED; GLC1E, INCLUDED;; GLAUCOMA, PRIMARY OPEN ANGLE, ADULT-ONSET, INCLUDED	KH.L149.18	-	CG8064;WDR3;Wdr3;	CBWU40276.5p	XABT98668.3p	CBWU40276.3p
ENSG00000065183	WDR3	909	604901	NORTH AMERICAN INDIAN CHILDHOOD CIRRHOSIS; NAIC	KH.L149.18	-	CG8064;WDR3;Wdr3;	CBWU40276.5p	XABT98668.3p	CBWU40276.3p
ENSG00000065183	WDR3	909	609887	GLAUCOMA 1, OPEN ANGLE, G; GLC1G	KH.L149.18	-	CG8064;WDR3;Wdr3;	CBWU40276.5p	XABT98668.3p	CBWU40276.3p
[truncated: 16,732 more rows]
[truncated: 4 more columns]

## Sheet: 2) disease gene filtered
Human gene	Human Gene Name	Complex number	MIM number	Disease name	Ciona orthologous KH locus	Ciona orthologous KH name	Ciona orthologous KH name (from Drosophila/Mouse/Human Orthologs)	full-ORF clones
ENSG00000078114	NEBL	1169	151623	LI-FRAUMENI SYNDROME 1; LFS1 ;;SARCOMA FAMILY SYNDROME OF LI AND FRAUMENI;; SBLA SYNDROME	KH.C1.10	LIM and SH3 protein	LASP1;Lasp;Lasp1;NEBL;Nebl;	CBWU66622.5p	CBWU97083.5p	CBWU66622.3p	CBWU115390.3p	CBWU97083.3p
[truncated: 3,086 more rows]

## Sheet: 3) complex filtered
Human gene	Human Gene Name	Complex number	MIM number	Disease name	Ciona orthologous KH locus	Ciona orthologous KH name	Ciona orthologous KH name (from Drosophila/Mouse/Human Orthologs)	full-ORF clones
[truncated: 351 more rows]

[truncated: 4 more sheets: 4) disease filtered, 5) KH gene filtered, 6) full-ORF filtered, 7) invalid IDs]
