# Supplementary material for: A pipeline for the systematic identification of non-redundant full-ORF cDNAs for polymorphic and evolutionary divergent genomes: Application to the ascidian Ciona intestinalis
Source: Dev Biol. 2015 Aug 15;404(2):149–63. doi: 10.1016/j.ydbio.2015.05.014 (PMC4528069; doi:10.1016/j.ydbio.2015.05.014)
Supplement: Supplementary file 4 — Supplementary material [file mmc4.xlsx]

## Sheet: 1) complete
Human gene	in Lage study	Human Gene Name	Disease ID	Disease name	Ciona orthologous KH locus	Ciona orthologous KH name	Ciona orthologous KH name (from Drosophila/Mouse/Human Orthologs)	full-ORF clone(s)
ENSG00000137845	Y	ADAM10	umls:C1458155	Breast Neoplasms	KH.C3.898	ADAM gene 3	ADAM10;Adam10;kuz;	CBWU10011.5p	XABT49208.5p	CBWU10011.3p	XABT49208.3p
ENSG00000146733	Y	PSPH	umls:C0002514	Amino Acid Metabolism, Inborn Errors	KH.L87.33	-	PSPH;Psph;aay;	CBWU100119.5p	CBWU91957.5p	CBWU100119.3p	CBWU91957.3p
ENSG00000146733	Y	PSPH	umls:C1291463	Deficiency of phosphoserine phosphatase	KH.L87.33	-	PSPH;Psph;aay;	CBWU100119.5p	CBWU91957.5p	CBWU100119.3p	CBWU91957.3p
ENSG00000171298	Y	GAA	umls:C0017921	Glycogen Storage Disease Type II	KH.L170.27	-	-	CBWU100120.5p	CBWU74749.5p	CBWU100120.3p	CBWU74749.3p
ENSG00000171298	Y	GAA	umls:C0017665	Glomerulonephritis, Membranous	KH.L170.27	-	-	CBWU100120.5p	CBWU74749.5p	CBWU100120.3p	CBWU74749.3p
ENSG00000171298	Y	GAA	umls:C0242973	Ventricular Dysfunction	KH.L170.27	-	-	CBWU100120.5p	CBWU74749.5p	CBWU100120.3p	CBWU74749.3p
ENSG00000171298	Y	GAA	umls:C0149721	Hypertrophy, Left Ventricular	KH.L170.27	-	-	CBWU100120.5p	CBWU74749.5p	CBWU100120.3p	CBWU74749.3p
ENSG00000171298	Y	GAA	umls:C0007194	Cardiomyopathy, Hypertrophic	KH.L170.27	-	-	CBWU100120.5p	CBWU74749.5p	CBWU100120.3p	CBWU74749.3p
ENSG00000092820	Y	EZR	umls:C0024668	Mammary Neoplasms, Experimental	KH.C12.129	ezrin/radixin/moesin (ERM)-like protein	Ezr;MSN;Moe;Msn;RDX;Rdx;VIL2;	CBWU100344.5p	CBWU73948.5p	CBWU100344.3p	CBWU73948.3p
ENSG00000092820	Y	EZR	umls:C0033578	Prostatic Neoplasms	KH.C12.129	ezrin/radixin/moesin (ERM)-like protein	Ezr;MSN;Moe;Msn;RDX;Rdx;VIL2;	CBWU100344.5p	CBWU73948.5p	CBWU100344.3p	CBWU73948.3p
ENSG00000092820	Y	EZR	umls:C0007097	Carcinoma	KH.C12.129	ezrin/radixin/moesin (ERM)-like protein	Ezr;MSN;Moe;Msn;RDX;Rdx;VIL2;	CBWU100344.5p	CBWU73948.5p	CBWU100344.3p	CBWU73948.3p
ENSG00000092820	Y	EZR	umls:C0024667	Mammary Neoplasms, Animal	KH.C12.129	ezrin/radixin/moesin (ERM)-like protein	Ezr;MSN;Moe;Msn;RDX;Rdx;VIL2;	CBWU100344.5p	CBWU73948.5p	CBWU100344.3p	CBWU73948.3p
ENSG00000092820	Y	EZR	umls:C0029408	Osteoarthritis	KH.C12.129	ezrin/radixin/moesin (ERM)-like protein	Ezr;MSN;Moe;Msn;RDX;Rdx;VIL2;	CBWU100344.5p	CBWU73948.5p	CBWU100344.3p	CBWU73948.3p
ENSG00000137710	Y	RDX	umls:C0008370	Cholestasis	KH.C12.129	ezrin/radixin/moesin (ERM)-like protein	Ezr;MSN;Moe;Msn;RDX;Rdx;VIL2;	CBWU100344.5p	CBWU73948.5p	CBWU100344.3p	CBWU73948.3p
ENSG00000137710	Y	RDX	umls:C1970239	Deafness, Autosomal Recessive, 24	KH.C12.129	ezrin/radixin/moesin (ERM)-like protein	Ezr;MSN;Moe;Msn;RDX;Rdx;VIL2;	CBWU100344.5p	CBWU73948.5p	CBWU100344.3p	CBWU73948.3p
ENSG00000147065	Y	MSN	umls:C0151744	Myocardial Ischemia	KH.C12.129	ezrin/radixin/moesin (ERM)-like protein	Ezr;MSN;Moe;Msn;RDX;Rdx;VIL2;	CBWU100344.5p	CBWU73948.5p	CBWU100344.3p	CBWU73948.3p
ENSG00000147065	Y	MSN	umls:C0029408	Osteoarthritis	KH.C12.129	ezrin/radixin/moesin (ERM)-like protein	Ezr;MSN;Moe;Msn;RDX;Rdx;VIL2;	CBWU100344.5p	CBWU73948.5p	CBWU100344.3p	CBWU73948.3p
ENSG00000108381	Y	ASPA	umls:C0206307	Canavan Disease	KH.L24.28	-	ACY3;ASPA;Acy3;Aspa;	CBWU100968.5p
ENSG00000077522	Y	ACTN2	umls:C2677338	Cardiomyopathy, Dilated, 1AA	KH.C11.210	Ci-alpha-actinin-c	ACTN1;ACTN2;ACTN4;Actn;Actn1;Actn2;Actn3;Actn4;	CBWU101091.5p	XABT202835.5p
ENSG00000130402	Y	ACTN4	umls:C0024668	Mammary Neoplasms, Experimental	KH.C11.210	Ci-alpha-actinin-c	ACTN1;ACTN2;ACTN4;Actn;Actn1;Actn2;Actn3;Actn4;	CBWU101091.5p	XABT202835.5p
ENSG00000130402	Y	ACTN4	umls:C0333497	Segmental glomerulosclerosis	KH.C11.210	Ci-alpha-actinin-c	ACTN1;ACTN2;ACTN4;Actn;Actn1;Actn2;Actn3;Actn4;	CBWU101091.5p	XABT202835.5p
ENSG00000130402	Y	ACTN4	umls:C0007097	Carcinoma	KH.C11.210	Ci-alpha-actinin-c	ACTN1;ACTN2;ACTN4;Actn;Actn1;Actn2;Actn3;Actn4;	CBWU101091.5p	XABT202835.5p
ENSG00000130402	Y	ACTN4	umls:C0017668	Glomerulosclerosis, Focal Segmental	KH.C11.210	Ci-alpha-actinin-c	ACTN1;ACTN2;ACTN4;Actn;Actn1;Actn2;Actn3;Actn4;	CBWU101091.5p	XABT202835.5p
ENSG00000130402	Y	ACTN4	umls:C0024667	Mammary Neoplasms, Animal	KH.C11.210	Ci-alpha-actinin-c	ACTN1;ACTN2;ACTN4;Actn;Actn1;Actn2;Actn3;Actn4;	CBWU101091.5p	XABT202835.5p
ENSG00000151445	Y	VIPAS39	umls:C1859722	Arthrogryposis renal dysfunction cholestasis syndrome	KH.S966.3	-	AI413782;C14orf133;Vps16B;	CBWU101162.5p	XABT47063.5p	XABT180243.5p	CBWU101162.3p	XABT47063.3p	XABT180243.3p
ENSG00000113492	Y	AGXT2	umls:C0025521	Metabolism, Inborn Errors	KH.L172.10	-	AGXT2;Agxt2;CG11241;	CBWU101315.5p	CBWU16071.5p	XABT56922.5p	CBWU101315.3p	XABT56907.3p	CBWU16071.3p	XABT74567.3p
ENSG00000105379	Y	ETFB	umls:C0268596	Multiple Acyl Coenzyme A Dehydrogenase Deficiency	KH.C4.237	-	CG7834;ETFB;Etfb;	CBWU102194.5p	CBWU31686.5p	CBWU102194.3p	CBWU31686.3p
ENSG00000109099	Y	PMP22	umls:C0008073	Developmental Disabilities	KH.C1.122	-	EMP1;EMP2;EMP3;Emp1;Emp2;Emp3;PMP22;Pmp22;	CBWU10250.5p	CBWU86178.5p	CBWU10250.3p	CBWU86178.3p
ENSG00000109099	Y	PMP22	umls:C0034933	Reflex, Abnormal	KH.C1.122	-	EMP1;EMP2;EMP3;Emp1;Emp2;Emp3;PMP22;Pmp22;	CBWU10250.5p	CBWU86178.5p	CBWU10250.3p	CBWU86178.3p
ENSG00000109099	Y	PMP22	umls:C0205713	Hereditary areflexic dystasia	KH.C1.122	-	EMP1;EMP2;EMP3;Emp1;Emp2;Emp3;PMP22;Pmp22;	CBWU10250.5p	CBWU86178.5p	CBWU10250.3p	CBWU86178.3p
ENSG00000109099	Y	PMP22	umls:C0030554	Paresthesia	KH.C1.122	-	EMP1;EMP2;EMP3;Emp1;Emp2;Emp3;PMP22;Pmp22;	CBWU10250.5p	CBWU86178.5p	CBWU10250.3p	CBWU86178.3p
ENSG00000109099	Y	PMP22	umls:C0007959	Charcot-Marie-Tooth Disease	KH.C1.122	-	EMP1;EMP2;EMP3;Emp1;Emp2;Emp3;PMP22;Pmp22;	CBWU10250.5p	CBWU86178.5p	CBWU10250.3p	CBWU86178.3p
ENSG00000109099	Y	PMP22	umls:C0151786	Muscle Weakness	KH.C1.122	-	EMP1;EMP2;EMP3;Emp1;Emp2;Emp3;PMP22;Pmp22;	CBWU10250.5p	CBWU86178.5p	CBWU10250.3p	CBWU86178.3p
ENSG00000109099	Y	PMP22	umls:C0027888	Hereditary Sensory and Motor Neuropathy	KH.C1.122	-	EMP1;EMP2;EMP3;Emp1;Emp2;Emp3;PMP22;Pmp22;	CBWU10250.5p	CBWU86178.5p	CBWU10250.3p	CBWU86178.3p
ENSG00000109099	Y	PMP22	umls:C0270911	Charcot-Marie-Tooth disease, type IA	KH.C1.122	-	EMP1;EMP2;EMP3;Emp1;Emp2;Emp3;PMP22;Pmp22;	CBWU10250.5p	CBWU86178.5p	CBWU10250.3p	CBWU86178.3p
ENSG00000109099	Y	PMP22	umls:C0034372	Quadriplegia	KH.C1.122	-	EMP1;EMP2;EMP3;Emp1;Emp2;Emp3;PMP22;Pmp22;	CBWU10250.5p	CBWU86178.5p	CBWU10250.3p	CBWU86178.3p
ENSG00000109099	Y	PMP22	umls:C3495591	Charcot-Marie-Tooth Disease, Demyelinating, Type 1e	KH.C1.122	-	EMP1;EMP2;EMP3;Emp1;Emp2;Emp3;PMP22;Pmp22;	CBWU10250.5p	CBWU86178.5p	CBWU10250.3p	CBWU86178.3p
ENSG00000109099	Y	PMP22	umls:C0011195	dejerine-sottas disease	KH.C1.122	-	EMP1;EMP2;EMP3;Emp1;Emp2;Emp3;PMP22;Pmp22;	CBWU10250.5p	CBWU86178.5p	CBWU10250.3p	CBWU86178.3p
ENSG00000109099	Y	PMP22	umls:C0393814	Tomaculous neuropathy	KH.C1.122	-	EMP1;EMP2;EMP3;Emp1;Emp2;Emp3;PMP22;Pmp22;	CBWU10250.5p	CBWU86178.5p	CBWU10250.3p	CBWU86178.3p
ENSG00000109099	Y	PMP22	umls:C0014550	Epilepsies, Myoclonic	KH.C1.122	-	EMP1;EMP2;EMP3;Emp1;Emp2;Emp3;PMP22;Pmp22;	CBWU10250.5p	CBWU86178.5p	CBWU10250.3p	CBWU86178.3p
ENSG00000109099	Y	PMP22	umls:C0011303	Demyelinating Diseases	KH.C1.122	-	EMP1;EMP2;EMP3;Emp1;Emp2;Emp3;PMP22;Pmp22;	CBWU10250.5p	CBWU86178.5p	CBWU10250.3p	CBWU86178.3p
ENSG00000109099	Y	PMP22	umls:C0031117	Peripheral Nervous System Diseases	KH.C1.122	-	EMP1;EMP2;EMP3;Emp1;Emp2;Emp3;PMP22;Pmp22;	CBWU10250.5p	CBWU86178.5p	CBWU10250.3p	CBWU86178.3p
ENSG00000185624	Y	P4HB	umls:C0033578	Prostatic Neoplasms	KH.S404.1	-	P4HB;P4hb;Pdi;	CBWU102686.5p	CBWU95261.5p	CBWU102686.3p	CBWU95261.3p
ENSG00000185624	Y	P4HB	umls:C0029456	Osteoporosis	KH.S404.1	-	P4HB;P4hb;Pdi;	CBWU102686.5p	CBWU95261.5p	CBWU102686.3p	CBWU95261.3p
ENSG00000185624	Y	P4HB	umls:C0151744	Myocardial Ischemia	KH.S404.1	-	P4HB;P4hb;Pdi;	CBWU102686.5p	CBWU95261.5p	CBWU102686.3p	CBWU95261.3p
ENSG00000111725	Y	PRKAB1	umls:C0242656	Disease Progression	KH.C4.123	-	PRKAB1;PRKAB2;Prkab1;Prkab2;alc;	CBWU10270.5p	CBWU96280.5p	CBWU96280.3p
ENSG00000111725	Y	PRKAB1	umls:C0038356	Stomach Neoplasms	KH.C4.123	-	PRKAB1;PRKAB2;Prkab1;Prkab2;alc;	CBWU10270.5p	CBWU96280.5p	CBWU96280.3p
ENSG00000108242	Y	CYP2C18	umls:C0206726	Gliosarcoma	KH.L36.2	-	CYP2A13;CYP2A6;CYP2A7;CYP2B6;CYP2C18;CYP2C19;CYP2C8;CYP2C9;CYP2D6;CYP2E1;CYP2F1;CYP2J2;CYP2R1;Cyp18a1;Cyp2d10;Cyp2d34;Cyp2j11;Cyp2j13;Cyp2j5;Cyp2j6;Cyp2j9;Cyp2r1;	CBWU103097.5p	CBWU58272.5p	CBWU58272.3p
ENSG00000130649	Y	CYP2E1	umls:C0018800	Cardiomegaly	KH.L36.2	-	CYP2A13;CYP2A6;CYP2A7;CYP2B6;CYP2C18;CYP2C19;CYP2C8;CYP2C9;CYP2D6;CYP2E1;CYP2F1;CYP2J2;CYP2R1;Cyp18a1;Cyp2d10;Cyp2d34;Cyp2j11;Cyp2j13;Cyp2j5;Cyp2j6;Cyp2j9;Cyp2r1;	CBWU103097.5p	CBWU58272.5p	CBWU58272.3p
ENSG00000130649	Y	CYP2E1	umls:C0001973	Alcoholism	KH.L36.2	-	CYP2A13;CYP2A6;CYP2A7;CYP2B6;CYP2C18;CYP2C19;CYP2C8;CYP2C9;CYP2D6;CYP2E1;CYP2F1;CYP2J2;CYP2R1;Cyp18a1;Cyp2d10;Cyp2d34;Cyp2j11;Cyp2j13;Cyp2j5;Cyp2j6;Cyp2j9;Cyp2r1;	CBWU103097.5p	CBWU58272.5p	CBWU58272.3p
ENSG00000130649	Y	CYP2E1	umls:C0027540	Necrosis	KH.L36.2	-	CYP2A13;CYP2A6;CYP2A7;CYP2B6;CYP2C18;CYP2C19;CYP2C8;CYP2C9;CYP2D6;CYP2E1;CYP2F1;CYP2J2;CYP2R1;Cyp18a1;Cyp2d10;Cyp2d34;Cyp2j11;Cyp2j13;Cyp2j5;Cyp2j6;Cyp2j9;Cyp2r1;	CBWU103097.5p	CBWU58272.5p	CBWU58272.3p
ENSG00000130649	Y	CYP2E1	umls:C0013221	Drug Toxicity	KH.L36.2	-	CYP2A13;CYP2A6;CYP2A7;CYP2B6;CYP2C18;CYP2C19;CYP2C8;CYP2C9;CYP2D6;CYP2E1;CYP2F1;CYP2J2;CYP2R1;Cyp18a1;Cyp2d10;Cyp2d34;Cyp2j11;Cyp2j13;Cyp2j5;Cyp2j6;Cyp2j9;Cyp2r1;	CBWU103097.5p	CBWU58272.5p	CBWU58272.3p
ENSG00000130649	Y	CYP2E1	umls:C0860207	Drug-Induced Liver Injury	KH.L36.2	-	CYP2A13;CYP2A6;CYP2A7;CYP2B6;CYP2C18;CYP2C19;CYP2C8;CYP2C9;CYP2D6;CYP2E1;CYP2F1;CYP2J2;CYP2R1;Cyp18a1;Cyp2d10;Cyp2d34;Cyp2j11;Cyp2j13;Cyp2j5;Cyp2j6;Cyp2j9;Cyp2r1;	CBWU103097.5p	CBWU58272.5p	CBWU58272.3p
ENSG00000130649	Y	CYP2E1	umls:C0011609	Drug Eruptions	KH.L36.2	-	CYP2A13;CYP2A6;CYP2A7;CYP2B6;CYP2C18;CYP2C19;CYP2C8;CYP2C9;CYP2D6;CYP2E1;CYP2F1;CYP2J2;CYP2R1;Cyp18a1;Cyp2d10;Cyp2d34;Cyp2j11;Cyp2j13;Cyp2j5;Cyp2j6;Cyp2j9;Cyp2r1;	CBWU103097.5p	CBWU58272.5p	CBWU58272.3p
ENSG00000130649	Y	CYP2E1	umls:C0023891	Liver Cirrhosis, Alcoholic	KH.L36.2	-	CYP2A13;CYP2A6;CYP2A7;CYP2B6;CYP2C18;CYP2C19;CYP2C8;CYP2C9;CYP2D6;CYP2E1;CYP2F1;CYP2J2;CYP2R1;Cyp18a1;Cyp2d10;Cyp2d34;Cyp2j11;Cyp2j13;Cyp2j5;Cyp2j6;Cyp2j9;Cyp2r1;	CBWU103097.5p	CBWU58272.5p	CBWU58272.3p
ENSG00000130649	Y	CYP2E1	umls:C0024121	Lung Neoplasms	KH.L36.2	-	CYP2A13;CYP2A6;CYP2A7;CYP2B6;CYP2C18;CYP2C19;CYP2C8;CYP2C9;CYP2D6;CYP2E1;CYP2F1;CYP2J2;CYP2R1;Cyp18a1;Cyp2d10;Cyp2d34;Cyp2j11;Cyp2j13;Cyp2j5;Cyp2j6;Cyp2j9;Cyp2r1;	CBWU103097.5p	CBWU58272.5p	CBWU58272.3p
ENSG00000130649	Y	CYP2E1	umls:C0001418	Adenocarcinoma	KH.L36.2	-	CYP2A13;CYP2A6;CYP2A7;CYP2B6;CYP2C18;CYP2C19;CYP2C8;CYP2C9;CYP2D6;CYP2E1;CYP2F1;CYP2J2;CYP2R1;Cyp18a1;Cyp2d10;Cyp2d34;Cyp2j11;Cyp2j13;Cyp2j5;Cyp2j6;Cyp2j9;Cyp2r1;	CBWU103097.5p	CBWU58272.5p	CBWU58272.3p
ENSG00000130649	Y	CYP2E1	umls:C0030567	Parkinson Disease	KH.L36.2	-	CYP2A13;CYP2A6;CYP2A7;CYP2B6;CYP2C18;CYP2C19;CYP2C8;CYP2C9;CYP2D6;CYP2E1;CYP2F1;CYP2J2;CYP2R1;Cyp18a1;Cyp2d10;Cyp2d34;Cyp2j11;Cyp2j13;Cyp2j5;Cyp2j6;Cyp2j9;Cyp2r1;	CBWU103097.5p	CBWU58272.5p	CBWU58272.3p
ENSG00000130649	Y	CYP2E1	umls:C0024305	Lymphoma, Non-Hodgkin	KH.L36.2	-	CYP2A13;CYP2A6;CYP2A7;CYP2B6;CYP2C18;CYP2C19;CYP2C8;CYP2C9;CYP2D6;CYP2E1;CYP2F1;CYP2J2;CYP2R1;Cyp18a1;Cyp2d10;Cyp2d34;Cyp2j11;Cyp2j13;Cyp2j5;Cyp2j6;Cyp2j9;Cyp2r1;	CBWU103097.5p	CBWU58272.5p	CBWU58272.3p
ENSG00000130649	Y	CYP2E1	umls:C0033578	Prostatic Neoplasms	KH.L36.2	-	CYP2A13;CYP2A6;CYP2A7;CYP2B6;CYP2C18;CYP2C19;CYP2C8;CYP2C9;CYP2D6;CYP2E1;CYP2F1;CYP2J2;CYP2R1;Cyp18a1;Cyp2d10;Cyp2d34;Cyp2j11;Cyp2j13;Cyp2j5;Cyp2j6;Cyp2j9;Cyp2r1;	CBWU103097.5p	CBWU58272.5p	CBWU58272.3p
ENSG00000130649	Y	CYP2E1	umls:C2239176	Carcinoma, Hepatocellular	KH.L36.2	-	CYP2A13;CYP2A6;CYP2A7;CYP2B6;CYP2C18;CYP2C19;CYP2C8;CYP2C9;CYP2D6;CYP2E1;CYP2F1;CYP2J2;CYP2R1;Cyp18a1;Cyp2d10;Cyp2d34;Cyp2j11;Cyp2j13;Cyp2j5;Cyp2j6;Cyp2j9;Cyp2r1;	CBWU103097.5p	CBWU58272.5p	CBWU58272.3p
ENSG00000130649	Y	CYP2E1	umls:C0015695	Fatty Liver	KH.L36.2	-	CYP2A13;CYP2A6;CYP2A7;CYP2B6;CYP2C18;CYP2C19;CYP2C8;CYP2C9;CYP2D6;CYP2E1;CYP2F1;CYP2J2;CYP2R1;Cyp18a1;Cyp2d10;Cyp2d34;Cyp2j11;Cyp2j13;Cyp2j5;Cyp2j6;Cyp2j9;Cyp2r1;	CBWU103097.5p	CBWU58272.5p	CBWU58272.3p
ENSG00000130649	Y	CYP2E1	umls:C0023903	Liver Neoplasms	KH.L36.2	-	CYP2A13;CYP2A6;CYP2A7;CYP2B6;CYP2C18;CYP2C19;CYP2C8;CYP2C9;CYP2D6;CYP2E1;CYP2F1;CYP2J2;CYP2R1;Cyp18a1;Cyp2d10;Cyp2d34;Cyp2j11;Cyp2j13;Cyp2j5;Cyp2j6;Cyp2j9;Cyp2r1;	CBWU103097.5p	CBWU58272.5p	CBWU58272.3p
ENSG00000130649	Y	CYP2E1	umls:C0023904	Liver Neoplasms, Experimental	KH.L36.2	-	CYP2A13;CYP2A6;CYP2A7;CYP2B6;CYP2C18;CYP2C19;CYP2C8;CYP2C9;CYP2D6;CYP2E1;CYP2F1;CYP2J2;CYP2R1;Cyp18a1;Cyp2d10;Cyp2d34;Cyp2j11;Cyp2j13;Cyp2j5;Cyp2j6;Cyp2j9;Cyp2r1;	CBWU103097.5p	CBWU58272.5p	CBWU58272.3p
ENSG00000130649	Y	CYP2E1	umls:C0007131	Carcinoma, Non-Small-Cell Lung	KH.L36.2	-	CYP2A13;CYP2A6;CYP2A7;CYP2B6;CYP2C18;CYP2C19;CYP2C8;CYP2C9;CYP2D6;CYP2E1;CYP2F1;CYP2J2;CYP2R1;Cyp18a1;Cyp2d10;Cyp2d34;Cyp2j11;Cyp2j13;Cyp2j5;Cyp2j6;Cyp2j9;Cyp2r1;	CBWU103097.5p	CBWU58272.5p	CBWU58272.3p
ENSG00000130649	Y	CYP2E1	umls:C1449861	Micronuclei, Chromosome-Defective	KH.L36.2	-	CYP2A13;CYP2A6;CYP2A7;CYP2B6;CYP2C18;CYP2C19;CYP2C8;CYP2C9;CYP2D6;CYP2E1;CYP2F1;CYP2J2;CYP2R1;Cyp18a1;Cyp2d10;Cyp2d34;Cyp2j11;Cyp2j13;Cyp2j5;Cyp2j6;Cyp2j9;Cyp2r1;	CBWU103097.5p	CBWU58272.5p	CBWU58272.3p
ENSG00000138115	Y	CYP2C8	umls:C0027765	Nervous System Diseases	KH.L36.2	-	CYP2A13;CYP2A6;CYP2A7;CYP2B6;CYP2C18;CYP2C19;CYP2C8;CYP2C9;CYP2D6;CYP2E1;CYP2F1;CYP2J2;CYP2R1;Cyp18a1;Cyp2d10;Cyp2d34;Cyp2j11;Cyp2j13;Cyp2j5;Cyp2j6;Cyp2j9;Cyp2r1;	CBWU103097.5p	CBWU58272.5p	CBWU58272.3p
ENSG00000138115	Y	CYP2C8	umls:C0022658	Kidney Diseases	KH.L36.2	-	CYP2A13;CYP2A6;CYP2A7;CYP2B6;CYP2C18;CYP2C19;CYP2C8;CYP2C9;CYP2D6;CYP2E1;CYP2F1;CYP2J2;CYP2R1;Cyp18a1;Cyp2d10;Cyp2d34;Cyp2j11;Cyp2j13;Cyp2j5;Cyp2j6;Cyp2j9;Cyp2r1;	CBWU103097.5p	CBWU58272.5p	CBWU58272.3p
ENSG00000138115	Y	CYP2C8	umls:C0035410	Rhabdomyolysis	KH.L36.2	-	CYP2A13;CYP2A6;CYP2A7;CYP2B6;CYP2C18;CYP2C19;CYP2C8;CYP2C9;CYP2D6;CYP2E1;CYP2F1;CYP2J2;CYP2R1;Cyp18a1;Cyp2d10;Cyp2d34;Cyp2j11;Cyp2j13;Cyp2j5;Cyp2j6;Cyp2j9;Cyp2r1;	CBWU103097.5p	CBWU58272.5p	CBWU58272.3p
ENSG00000165841	Y	CYP2C19	umls:C2609414	Acute Kidney Injury	KH.L36.2	-	CYP2A13;CYP2A6;CYP2A7;CYP2B6;CYP2C18;CYP2C19;CYP2C8;CYP2C9;CYP2D6;CYP2E1;CYP2F1;CYP2J2;CYP2R1;Cyp18a1;Cyp2d10;Cyp2d34;Cyp2j11;Cyp2j13;Cyp2j5;Cyp2j6;Cyp2j9;Cyp2r1;	CBWU103097.5p	CBWU58272.5p	CBWU58272.3p
ENSG00000165841	Y	CYP2C19	umls:C0860207	Drug-Induced Liver Injury	KH.L36.2	-	CYP2A13;CYP2A6;CYP2A7;CYP2B6;CYP2C18;CYP2C19;CYP2C8;CYP2C9;CYP2D6;CYP2E1;CYP2F1;CYP2J2;CYP2R1;Cyp18a1;Cyp2d10;Cyp2d34;Cyp2j11;Cyp2j13;Cyp2j5;Cyp2j6;Cyp2j9;Cyp2r1;	CBWU103097.5p	CBWU58272.5p	CBWU58272.3p
ENSG00000165841	Y	CYP2C19	umls:C0040053	Thrombosis	KH.L36.2	-	CYP2A13;CYP2A6;CYP2A7;CYP2B6;CYP2C18;CYP2C19;CYP2C8;CYP2C9;CYP2D6;CYP2E1;CYP2F1;CYP2J2;CYP2R1;Cyp18a1;Cyp2d10;Cyp2d34;Cyp2j11;Cyp2j13;Cyp2j5;Cyp2j6;Cyp2j9;Cyp2r1;	CBWU103097.5p	CBWU58272.5p	CBWU58272.3p
ENSG00000165841	Y	CYP2C19	umls:C1836023	Drug Metabolism, Poor, CYP2C19-Related	KH.L36.2	-	CYP2A13;CYP2A6;CYP2A7;CYP2B6;CYP2C18;CYP2C19;CYP2C8;CYP2C9;CYP2D6;CYP2E1;CYP2F1;CYP2J2;CYP2R1;Cyp18a1;Cyp2d10;Cyp2d34;Cyp2j11;Cyp2j13;Cyp2j5;Cyp2j6;Cyp2j9;Cyp2r1;	CBWU103097.5p	CBWU58272.5p	CBWU58272.3p
ENSG00000165841	Y	CYP2C19	umls:C0085215	Primary Ovarian Insufficiency	KH.L36.2	-	CYP2A13;CYP2A6;CYP2A7;CYP2B6;CYP2C18;CYP2C19;CYP2C8;CYP2C9;CYP2D6;CYP2E1;CYP2F1;CYP2J2;CYP2R1;Cyp18a1;Cyp2d10;Cyp2d34;Cyp2j11;Cyp2j13;Cyp2j5;Cyp2j6;Cyp2j9;Cyp2r1;	CBWU103097.5p	CBWU58272.5p	CBWU58272.3p
ENSG00000165841	Y	CYP2C19	umls:C0022661	Kidney Failure, Chronic	KH.L36.2	-	CYP2A13;CYP2A6;CYP2A7;CYP2B6;CYP2C18;CYP2C19;CYP2C8;CYP2C9;CYP2D6;CYP2E1;CYP2F1;CYP2J2;CYP2R1;Cyp18a1;Cyp2d10;Cyp2d34;Cyp2j11;Cyp2j13;Cyp2j5;Cyp2j6;Cyp2j9;Cyp2r1;	CBWU103097.5p	CBWU58272.5p	CBWU58272.3p
ENSG00000165841	Y	CYP2C19	umls:C0007222	Cardiovascular Diseases	KH.L36.2	-	CYP2A13;CYP2A6;CYP2A7;CYP2B6;CYP2C18;CYP2C19;CYP2C8;CYP2C9;CYP2D6;CYP2E1;CYP2F1;CYP2J2;CYP2R1;Cyp18a1;Cyp2d10;Cyp2d34;Cyp2j11;Cyp2j13;Cyp2j5;Cyp2j6;Cyp2j9;Cyp2r1;	CBWU103097.5p	CBWU58272.5p	CBWU58272.3p
ENSG00000197408	Y	CYP2B6	umls:C1861063	TOBACCO ADDICTION, SUSCEPTIBILITY TO	KH.L36.2	-	CYP2A13;CYP2A6;CYP2A7;CYP2B6;CYP2C18;CYP2C19;CYP2C8;CYP2C9;CYP2D6;CYP2E1;CYP2F1;CYP2J2;CYP2R1;Cyp18a1;Cyp2d10;Cyp2d34;Cyp2j11;Cyp2j13;Cyp2j5;Cyp2j6;Cyp2j9;Cyp2r1;	CBWU103097.5p	CBWU58272.5p	CBWU58272.3p
ENSG00000197408	Y	CYP2B6	umls:C0206726	Gliosarcoma	KH.L36.2	-	CYP2A13;CYP2A6;CYP2A7;CYP2B6;CYP2C18;CYP2C19;CYP2C8;CYP2C9;CYP2D6;CYP2E1;CYP2F1;CYP2J2;CYP2R1;Cyp18a1;Cyp2d10;Cyp2d34;Cyp2j11;Cyp2j13;Cyp2j5;Cyp2j6;Cyp2j9;Cyp2r1;	CBWU103097.5p	CBWU58272.5p	CBWU58272.3p
ENSG00000197408	Y	CYP2B6	umls:C0022661	Kidney Failure, Chronic	KH.L36.2	-	CYP2A13;CYP2A6;CYP2A7;CYP2B6;CYP2C18;CYP2C19;CYP2C8;CYP2C9;CYP2D6;CYP2E1;CYP2F1;CYP2J2;CYP2R1;Cyp18a1;Cyp2d10;Cyp2d34;Cyp2j11;Cyp2j13;Cyp2j5;Cyp2j6;Cyp2j9;Cyp2r1;	CBWU103097.5p	CBWU58272.5p	CBWU58272.3p
ENSG00000128408	Y	RIBC2	umls:C1458155	Breast Neoplasms	KH.S910.4	PF-ribbon	CG7264;RIBC2;Ribc2;	CBWU103140.5p	XABT60236.5p	XABT190278.5p	CBWU103140.3p	XABT190278.3p
ENSG00000152234	Y	ATP5A1	umls:C0376618	Endotoxemia	KH.C10.579	ATP synthase alpha-subunit	ATP5A1;Atp5a1;blw;	CBWU103159.5p	CBWU26350.5p	CBWU26350.3p
ENSG00000152234	Y	ATP5A1	umls:C0002395	Alzheimer Disease	KH.C10.579	ATP synthase alpha-subunit	ATP5A1;Atp5a1;blw;	CBWU103159.5p	CBWU26350.5p	CBWU26350.3p
ENSG00000168291	Y	PDHB	umls:C3279841	Pyruvate Dehydrogenase E1-Beta Deficiency	KH.C5.415	-	CG11876;PDHB;Pdhb;	CBWU103181.5p	CBWU97603.5p	CBWU103181.3p	CBWU97603.3p
ENSG00000168291	Y	PDHB	umls:C0034345	Pyruvate Dehydrogenase Complex Deficiency Disease	KH.C5.415	-	CG11876;PDHB;Pdhb;	CBWU103181.5p	CBWU97603.5p	CBWU103181.3p	CBWU97603.3p
ENSG00000123453	Y	SARDH	umls:C0268563	Sarcosinemia	KH.C4.105	sarcosine dehydrogenase	CG6385;SARDH;Sardh;	CBWU103692.5p	CBWU34158.5p	CBWU103692.3p	CBWU34158.3p
ENSG00000123453	Y	SARDH	umls:C0003130	Anoxia	KH.C4.105	sarcosine dehydrogenase	CG6385;SARDH;Sardh;	CBWU103692.5p	CBWU34158.5p	CBWU103692.3p	CBWU34158.3p
ENSG00000198467	Y	TPM2	umls:C0220662	Arthrogryposis multiplex congenita, distal type 1	KH.C14.129	Tropomyosin 1	TPM1;TPM2;TPM3;TPM4;Tm1;Tm2;Tpm1;Tpm2;Tpm3;	CBWU10566.5p	CBWU65734.5p	CBWU10566.3p	XABT61180.3p	CBWU65734.3p
ENSG00000198467	Y	TPM2	umls:C1834523	Distal arthrogryposis type 2B	KH.C14.129	Tropomyosin 1	TPM1;TPM2;TPM3;TPM4;Tm1;Tm2;Tpm1;Tpm2;Tpm3;	CBWU10566.5p	CBWU65734.5p	CBWU10566.3p	XABT61180.3p	CBWU65734.3p
ENSG00000198467	Y	TPM2	umls:C0279626	Esophageal Squamous Cell Carcinoma	KH.C14.129	Tropomyosin 1	TPM1;TPM2;TPM3;TPM4;Tm1;Tm2;Tpm1;Tpm2;Tpm3;	CBWU10566.5p	CBWU65734.5p	CBWU10566.3p	XABT61180.3p	CBWU65734.3p
ENSG00000198467	Y	TPM2	umls:C1836447	Nemaline myopathy 4	KH.C14.129	Tropomyosin 1	TPM1;TPM2;TPM3;TPM4;Tm1;Tm2;Tpm1;Tpm2;Tpm3;	CBWU10566.5p	CBWU65734.5p	CBWU10566.3p	XABT61180.3p	CBWU65734.3p
ENSG00000114054	Y	PCCB	umls:C0268579	Propionic Acidemia	KH.C7.533	-	PCCB;Pccb;	CBWU106310.5p	CBWU58005.5p	CBWU106310.3p	CBWU58005.3p
ENSG00000170248	Y	PDCD6IP	umls:C0029408	Osteoarthritis	KH.C1.1000	-	ALiX;PDCD6IP;Pdcd6ip;	CBWU106382.5p	XABT205484.5p	CBWU106382.3p	XABT205484.3p	XABT61516.3p
ENSG00000183091	Y	NEB	umls:C1850569	Nemaline Myopathy 2	KH.C8.138	-	-	CBWU10666.5p	CBWU88428.5p	XABT61519.5p	CBWU10666.3p	CBWU88428.3p	XABT61519.3p
ENSG00000135341	Y	MAP3K7	umls:C0033578	Prostatic Neoplasms	KH.C6.34	Tak1/MAPKKK7	MAP3K7;Map3k7;Tak1;	CBWU106866.5p	CBWU106866.3p	XABT61633.3p
ENSG00000110955	Y	ATP5B	umls:C0032927	Precancerous Conditions	KH.C3.87	Ci-clstr03031	ATP5B;ATPsyn-beta;Atp5b;	CBWU109482.5p	XABT198214.5p	CBWU109482.3p	XABT198214.3p
ENSG00000110955	Y	ATP5B	umls:C0003130	Anoxia	KH.C3.87	Ci-clstr03031	ATP5B;ATPsyn-beta;Atp5b;	CBWU109482.5p	XABT198214.5p	CBWU109482.3p	XABT198214.3p
ENSG00000105372	Y	RPS19	umls:C1260899	Anemia, Diamond-Blackfan	KH.C10.101	RS19	AC122848.3;AC148003.2;AC164155.2;RPS19;RpS19b;Rps19;	CBWU110034.5p	CBWU83870.5p	CBWU110034.3p	CBWU83870.3p
ENSG00000105372	Y	RPS19	umls:C0033578	Prostatic Neoplasms	KH.C10.101	RS19	AC122848.3;AC148003.2;AC164155.2;RPS19;RpS19b;Rps19;	CBWU110034.5p	CBWU83870.5p	CBWU110034.3p	CBWU83870.3p
ENSG00000105372	Y	RPS19	umls:C0242656	Disease Progression	KH.C10.101	RS19	AC122848.3;AC148003.2;AC164155.2;RPS19;RpS19b;Rps19;	CBWU110034.5p	CBWU83870.5p	CBWU110034.3p	CBWU83870.3p
ENSG00000105372	Y	RPS19	umls:C0038356	Stomach Neoplasms	KH.C10.101	RS19	AC122848.3;AC148003.2;AC164155.2;RPS19;RpS19b;Rps19;	CBWU110034.5p	CBWU83870.5p	CBWU110034.3p	CBWU83870.3p
ENSG00000108443	Y	RPS6KB1	umls:C2931673	Ceroid lipofuscinosis, neuronal 1, infantile	KH.L131.5	Ci-ribosomal protein S6 kinase like	RPS6KB1;RPS6KB2;Rps6kb1;Rps6kb2;S6k;	CBWU110751.5p
ENSG00000108443	Y	RPS6KB1	umls:C0020538	Hypertension	KH.L131.5	Ci-ribosomal protein S6 kinase like	RPS6KB1;RPS6KB2;Rps6kb1;Rps6kb2;S6k;	CBWU110751.5p
ENSG00000108443	Y	RPS6KB1	umls:C0149721	Hypertrophy, Left Ventricular	KH.L131.5	Ci-ribosomal protein S6 kinase like	RPS6KB1;RPS6KB2;Rps6kb1;Rps6kb2;S6k;	CBWU110751.5p
ENSG00000108443	Y	RPS6KB1	umls:C0333641	Atrophy	KH.L131.5	Ci-ribosomal protein S6 kinase like	RPS6KB1;RPS6KB2;Rps6kb1;Rps6kb2;S6k;	CBWU110751.5p
ENSG00000108443	Y	RPS6KB1	umls:C0079744	Lymphoma, Large B-Cell, Diffuse	KH.L131.5	Ci-ribosomal protein S6 kinase like	RPS6KB1;RPS6KB2;Rps6kb1;Rps6kb2;S6k;	CBWU110751.5p
ENSG00000069869	Y	NEDD4	umls:C0151744	Myocardial Ischemia	KH.L17.5	Ci-NEDD-4 like 4	NEDD4;NEDD4L;Nedd4;Nedd4l;	CBWU111009.5p	CBWU17675.5p	XABT77891.3p	CBWU111009.3p	CBWU17675.3p
ENSG00000069869	Y	NEDD4	umls:C0022548	Keloid	KH.L17.5	Ci-NEDD-4 like 4	NEDD4;NEDD4L;Nedd4;Nedd4l;	CBWU111009.5p	CBWU17675.5p	XABT77891.3p	CBWU111009.3p	CBWU17675.3p
ENSG00000110435	Y	PDHX	umls:C1855553	Pyruvate Dehydrogenase E3-Binding Protein Deficiency	KH.L63.8	-	PDHX;Pdhx;	CBWU111140.5p	CBWU56962.5p	CBWU111140.3p	CBWU56962.3p
ENSG00000160801	Y	PTH1R	umls:C0020502	Hyperparathyroidism	KH.L133.2	Ci-PTH1R	CG12370;CG8422;PTHR1;PTHR2;Pth2r;Pthr1;	CBWU111156.5p	CBWU94729.5p
ENSG00000160801	Y	PTH1R	umls:C3463923	ENCHONDROMATOSIS, MULTIPLE, OLLIER TYPE	KH.L133.2	Ci-PTH1R	CG12370;CG8422;PTHR1;PTHR2;Pth2r;Pthr1;	CBWU111156.5p	CBWU94729.5p
ENSG00000160801	Y	PTH1R	umls:C1852222	Failure of Tooth Eruption, Primary	KH.L133.2	Ci-PTH1R	CG12370;CG8422;PTHR1;PTHR2;Pth2r;Pthr1;	CBWU111156.5p	CBWU94729.5p
ENSG00000160801	Y	PTH1R	umls:C0014084	Enchondromatosis	KH.L133.2	Ci-PTH1R	CG12370;CG8422;PTHR1;PTHR2;Pth2r;Pthr1;	CBWU111156.5p	CBWU94729.5p
ENSG00000160801	Y	PTH1R	umls:C0024115	Lung Diseases	KH.L133.2	Ci-PTH1R	CG12370;CG8422;PTHR1;PTHR2;Pth2r;Pthr1;	CBWU111156.5p	CBWU94729.5p
ENSG00000160801	Y	PTH1R	umls:C1859148	Chondrodysplasia, blomstrand type	KH.L133.2	Ci-PTH1R	CG12370;CG8422;PTHR1;PTHR2;Pth2r;Pthr1;	CBWU111156.5p	CBWU94729.5p
ENSG00000160801	Y	PTH1R	umls:C0035579	Rickets	KH.L133.2	Ci-PTH1R	CG12370;CG8422;PTHR1;PTHR2;Pth2r;Pthr1;	CBWU111156.5p	CBWU94729.5p
ENSG00000160801	Y	PTH1R	umls:C0265295	Jansen type metaphyseal chondrodysplasia	KH.L133.2	Ci-PTH1R	CG12370;CG8422;PTHR1;PTHR2;Pth2r;Pthr1;	CBWU111156.5p	CBWU94729.5p
ENSG00000160801	Y	PTH1R	umls:C1838779	Eiken Skeletal Dysplasia	KH.L133.2	Ci-PTH1R	CG12370;CG8422;PTHR1;PTHR2;Pth2r;Pthr1;	CBWU111156.5p	CBWU94729.5p
ENSG00000145423	Y	SFRP2	umls:C1458155	Breast Neoplasms	KH.C2.469	-	SFRP2;Sfrp2;	CBWU11121.5p	CBWU79561.5p	CBWU11121.3p	CBWU79561.3p
ENSG00000145423	Y	SFRP2	umls:C1961102	Precursor Cell Lymphoblastic Leukemia-Lymphoma	KH.C2.469	-	SFRP2;Sfrp2;	CBWU11121.5p	CBWU79561.5p	CBWU11121.3p	CBWU79561.3p
ENSG00000145423	Y	SFRP2	umls:C0007134	Carcinoma, Renal Cell	KH.C2.469	-	SFRP2;Sfrp2;	CBWU11121.5p	CBWU79561.5p	CBWU11121.3p	CBWU79561.3p
ENSG00000145423	Y	SFRP2	umls:C0021390	Inflammatory Bowel Diseases	KH.C2.469	-	SFRP2;Sfrp2;	CBWU11121.5p	CBWU79561.5p	CBWU11121.3p	CBWU79561.3p
ENSG00000145423	Y	SFRP2	umls:C0009404	Colorectal Neoplasms	KH.C2.469	-	SFRP2;Sfrp2;	CBWU11121.5p	CBWU79561.5p	CBWU11121.3p	CBWU79561.3p
ENSG00000105810	Y	CDK6	umls:C0025149	Medulloblastoma	KH.C6.108	-	CDK4;CDK6;Cdk4;Cdk6;	CBWU112309.5p	XABT158475.5p	XABT66254.3p	XABT158475.3p
ENSG00000105810	Y	CDK6	umls:C0023467	Leukemia, Myeloid, Acute	KH.C6.108	-	CDK4;CDK6;Cdk4;Cdk6;	CBWU112309.5p	XABT158475.5p	XABT66254.3p	XABT158475.3p
ENSG00000105810	Y	CDK6	umls:C0003873	Arthritis, Rheumatoid	KH.C6.108	-	CDK4;CDK6;Cdk4;Cdk6;	CBWU112309.5p	XABT158475.5p	XABT66254.3p	XABT158475.3p
ENSG00000105810	Y	CDK6	umls:C0263454	Chloracne	KH.C6.108	-	CDK4;CDK6;Cdk4;Cdk6;	CBWU112309.5p	XABT158475.5p	XABT66254.3p	XABT158475.3p
ENSG00000135446	Y	CDK4	umls:C0024668	Mammary Neoplasms, Experimental	KH.C6.108	-	CDK4;CDK6;Cdk4;Cdk6;	CBWU112309.5p	XABT158475.5p	XABT66254.3p	XABT158475.3p
ENSG00000135446	Y	CDK4	umls:C1836892	MELANOMA, CUTANEOUS MALIGNANT, SUSCEPTIBILITY TO, 3	KH.C6.108	-	CDK4;CDK6;Cdk4;Cdk6;	CBWU112309.5p	XABT158475.5p	XABT66254.3p	XABT158475.3p
ENSG00000135446	Y	CDK4	umls:C0027659	Neoplasms, Experimental	KH.C6.108	-	CDK4;CDK6;Cdk4;Cdk6;	CBWU112309.5p	XABT158475.5p	XABT66254.3p	XABT158475.3p
ENSG00000135446	Y	CDK4	umls:C0006118	Brain Neoplasms	KH.C6.108	-	CDK4;CDK6;Cdk4;Cdk6;	CBWU112309.5p	XABT158475.5p	XABT66254.3p	XABT158475.3p
ENSG00000135446	Y	CDK4	umls:C0038356	Stomach Neoplasms	KH.C6.108	-	CDK4;CDK6;Cdk4;Cdk6;	CBWU112309.5p	XABT158475.5p	XABT66254.3p	XABT158475.3p
ENSG00000135446	Y	CDK4	umls:C0007097	Carcinoma	KH.C6.108	-	CDK4;CDK6;Cdk4;Cdk6;	CBWU112309.5p	XABT158475.5p	XABT66254.3p	XABT158475.3p
ENSG00000135446	Y	CDK4	umls:C0024667	Mammary Neoplasms, Animal	KH.C6.108	-	CDK4;CDK6;Cdk4;Cdk6;	CBWU112309.5p	XABT158475.5p	XABT66254.3p	XABT158475.3p
ENSG00000135446	Y	CDK4	umls:C0023827	Liposarcoma	KH.C6.108	-	CDK4;CDK6;Cdk4;Cdk6;	CBWU112309.5p	XABT158475.5p	XABT66254.3p	XABT158475.3p
ENSG00000115705	Y	TPO	umls:C0010308	Congenital Hypothyroidism	KH.L3.20	homologue of mammlian thyroid peroxidase	TPO;Tpo;	CBWU113030.5p	CBWU68560.5p	XABT66511.5p
ENSG00000115705	Y	TPO	umls:C0018021	Goiter	KH.L3.20	homologue of mammlian thyroid peroxidase	TPO;Tpo;	CBWU113030.5p	CBWU68560.5p	XABT66511.5p
ENSG00000115705	Y	TPO	umls:C1291299	Thyroid Dyshormonogenesis 2A	KH.L3.20	homologue of mammlian thyroid peroxidase	TPO;Tpo;	CBWU113030.5p	CBWU68560.5p	XABT66511.5p
ENSG00000115705	Y	TPO	umls:C0031117	Peripheral Nervous System Diseases	KH.L3.20	homologue of mammlian thyroid peroxidase	TPO;Tpo;	CBWU113030.5p	CBWU68560.5p	XABT66511.5p
ENSG00000189403	Y	HMGB1	umls:C0860207	Drug-Induced Liver Injury	KH.C14.178	-	AC157914.4-202;Dsp1;HMG1L1;HMGB1;HMGB1P2;HMGB2;HMGB3;Hmgb1;Hmgb1-rs17;Hmgb1l;Hmgb2;Hmgb3;SP100;	CBWU114286.5p	XABT211064.5p	XABT67252.3p	CBWU114286.3p	XABT211064.3p
ENSG00000189403	Y	HMGB1	umls:C0151744	Myocardial Ischemia	KH.C14.178	-	AC157914.4-202;Dsp1;HMG1L1;HMGB1;HMGB1P2;HMGB2;HMGB3;Hmgb1;Hmgb1-rs17;Hmgb1l;Hmgb2;Hmgb3;SP100;	CBWU114286.5p	XABT211064.5p	XABT67252.3p	CBWU114286.3p	XABT211064.3p
ENSG00000189403	Y	HMGB1	umls:C0021368	Inflammation	KH.C14.178	-	AC157914.4-202;Dsp1;HMG1L1;HMGB1;HMGB1P2;HMGB2;HMGB3;Hmgb1;Hmgb1-rs17;Hmgb1l;Hmgb2;Hmgb3;SP100;	CBWU114286.5p	XABT211064.5p	XABT67252.3p	CBWU114286.3p	XABT211064.3p
ENSG00000189403	Y	HMGB1	umls:C0027540	Necrosis	KH.C14.178	-	AC157914.4-202;Dsp1;HMG1L1;HMGB1;HMGB1P2;HMGB2;HMGB3;Hmgb1;Hmgb1-rs17;Hmgb1l;Hmgb2;Hmgb3;SP100;	CBWU114286.5p	XABT211064.5p	XABT67252.3p	CBWU114286.3p	XABT211064.3p
ENSG00000189403	Y	HMGB1	umls:C0279626	Esophageal Squamous Cell Carcinoma	KH.C14.178	-	AC157914.4-202;Dsp1;HMG1L1;HMGB1;HMGB1P2;HMGB2;HMGB3;Hmgb1;Hmgb1-rs17;Hmgb1l;Hmgb2;Hmgb3;SP100;	CBWU114286.5p	XABT211064.5p	XABT67252.3p	CBWU114286.3p	XABT211064.3p
ENSG00000087085	Y	ACHE	umls:C0032343	Poisoning	KH.C12.218	Acetylcholinesterase	ACHE;Ace;Ache;BCHE;Bche;	CBWU114961.5p	CBWU114961.3p	XABT67724.3p
ENSG00000087085	Y	ACHE	umls:C0700359	Organophosphate Poisoning	KH.C12.218	Acetylcholinesterase	ACHE;Ace;Ache;BCHE;Bche;	CBWU114961.5p	CBWU114961.3p	XABT67724.3p
ENSG00000087085	Y	ACHE	umls:C0027765	Nervous System Diseases	KH.C12.218	Acetylcholinesterase	ACHE;Ace;Ache;BCHE;Bche;	CBWU114961.5p	CBWU114961.3p	XABT67724.3p
ENSG00000087085	Y	ACHE	umls:C0033578	Prostatic Neoplasms	KH.C12.218	Acetylcholinesterase	ACHE;Ace;Ache;BCHE;Bche;	CBWU114961.5p	CBWU114961.3p	XABT67724.3p
ENSG00000087085	Y	ACHE	umls:C0026650	Movement Disorders	KH.C12.218	Acetylcholinesterase	ACHE;Ace;Ache;BCHE;Bche;	CBWU114961.5p	CBWU114961.3p	XABT67724.3p
ENSG00000087085	Y	ACHE	umls:C0023893	Liver Cirrhosis, Experimental	KH.C12.218	Acetylcholinesterase	ACHE;Ace;Ache;BCHE;Bche;	CBWU114961.5p	CBWU114961.3p	XABT67724.3p
ENSG00000087085	Y	ACHE	umls:C0007134	Carcinoma, Renal Cell	KH.C12.218	Acetylcholinesterase	ACHE;Ace;Ache;BCHE;Bche;	CBWU114961.5p	CBWU114961.3p	XABT67724.3p
ENSG00000087085	Y	ACHE	umls:C0236733	Amphetamine-Related Disorders	KH.C12.218	Acetylcholinesterase	ACHE;Ace;Ache;BCHE;Bche;	CBWU114961.5p	CBWU114961.3p	XABT67724.3p
ENSG00000087085	Y	ACHE	umls:C0086468	Prenatal Injuries	KH.C12.218	Acetylcholinesterase	ACHE;Ace;Ache;BCHE;Bche;	CBWU114961.5p	CBWU114961.3p	XABT67724.3p
ENSG00000087085	Y	ACHE	umls:C0036572	Seizures	KH.C12.218	Acetylcholinesterase	ACHE;Ace;Ache;BCHE;Bche;	CBWU114961.5p	CBWU114961.3p	XABT67724.3p
ENSG00000087085	Y	ACHE	umls:C0025261	Memory Disorders	KH.C12.218	Acetylcholinesterase	ACHE;Ace;Ache;BCHE;Bche;	CBWU114961.5p	CBWU114961.3p	XABT67724.3p
ENSG00000087085	Y	ACHE	umls:C0023186	Learning Disorders	KH.C12.218	Acetylcholinesterase	ACHE;Ace;Ache;BCHE;Bche;	CBWU114961.5p	CBWU114961.3p	XABT67724.3p
ENSG00000171858	Y	RPS21	umls:C0242656	Disease Progression	KH.L147.12	-	CT010576.9;RPS21;Rps21;oho23B;	CBWU114977.5p	CBWU13124.5p	XABT67817.5p	CBWU13124.3p
ENSG00000171858	Y	RPS21	umls:C0038356	Stomach Neoplasms	KH.L147.12	-	CT010576.9;RPS21;Rps21;oho23B;	CBWU114977.5p	CBWU13124.5p	XABT67817.5p	CBWU13124.3p
ENSG00000142168	Y	SOD1	umls:C0018801	Heart Failure	KH.L50.13	-	SOD1;Sod;Sod1;	CBWU115239.5p	CBWU1009.5p	XABT55876.3p	CBWU1009.3p
ENSG00000142168	Y	SOD1	umls:C0011581	Depressive Disorder	KH.L50.13	-	SOD1;Sod;Sod1;	CBWU115239.5p	CBWU1009.5p	XABT55876.3p	CBWU1009.3p
ENSG00000142168	Y	SOD1	umls:C0036457	Scrapie	KH.L50.13	-	SOD1;Sod;Sod1;	CBWU115239.5p	CBWU1009.5p	XABT55876.3p	CBWU1009.3p
ENSG00000142168	Y	SOD1	umls:C0013080	Down Syndrome	KH.L50.13	-	SOD1;Sod;Sod1;	CBWU115239.5p	CBWU1009.5p	XABT55876.3p	CBWU1009.3p
ENSG00000142168	Y	SOD1	umls:C1862939	Amyotrophic lateral sclerosis 1	KH.L50.13	-	SOD1;Sod;Sod1;	CBWU115239.5p	CBWU1009.5p	XABT55876.3p	CBWU1009.3p
ENSG00000142168	Y	SOD1	umls:C0002736	Amyotrophic Lateral Sclerosis	KH.L50.13	-	SOD1;Sod;Sod1;	CBWU115239.5p	CBWU1009.5p	XABT55876.3p	CBWU1009.3p
ENSG00000142168	Y	SOD1	umls:C0012644	Disease Models, Animal	KH.L50.13	-	SOD1;Sod;Sod1;	CBWU115239.5p	CBWU1009.5p	XABT55876.3p	CBWU1009.3p
ENSG00000142168	Y	SOD1	umls:C0020649	Hypotension	KH.L50.13	-	SOD1;Sod;Sod1;	CBWU115239.5p	CBWU1009.5p	XABT55876.3p	CBWU1009.3p
ENSG00000142168	Y	SOD1	umls:C0004045	Asphyxia Neonatorum	KH.L50.13	-	SOD1;Sod;Sod1;	CBWU115239.5p	CBWU1009.5p	XABT55876.3p	CBWU1009.3p
ENSG00000142168	Y	SOD1	umls:C0030567	Parkinson Disease	KH.L50.13	-	SOD1;Sod;Sod1;	CBWU115239.5p	CBWU1009.5p	XABT55876.3p	CBWU1009.3p
ENSG00000142168	Y	SOD1	umls:C0011853	Diabetes Mellitus, Experimental	KH.L50.13	-	SOD1;Sod;Sod1;	CBWU115239.5p	CBWU1009.5p	XABT55876.3p	CBWU1009.3p
ENSG00000142168	Y	SOD1	umls:C0027051	Myocardial Infarction	KH.L50.13	-	SOD1;Sod;Sod1;	CBWU115239.5p	CBWU1009.5p	XABT55876.3p	CBWU1009.3p
ENSG00000142168	Y	SOD1	umls:C0027746	Nerve Degeneration	KH.L50.13	-	SOD1;Sod;Sod1;	CBWU115239.5p	CBWU1009.5p	XABT55876.3p	CBWU1009.3p
ENSG00000142168	Y	SOD1	umls:C0036330	Schistosomiasis mansoni	KH.L50.13	-	SOD1;Sod;Sod1;	CBWU115239.5p	CBWU1009.5p	XABT55876.3p	CBWU1009.3p
ENSG00000142168	Y	SOD1	umls:C0751830	Gait Disorders, Neurologic	KH.L50.13	-	SOD1;Sod;Sod1;	CBWU115239.5p	CBWU1009.5p	XABT55876.3p	CBWU1009.3p
ENSG00000142168	Y	SOD1	umls:C1384666	Hearing Loss	KH.L50.13	-	SOD1;Sod;Sod1;	CBWU115239.5p	CBWU1009.5p	XABT55876.3p	CBWU1009.3p
ENSG00000142168	Y	SOD1	umls:C0004153	Atherosclerosis	KH.L50.13	-	SOD1;Sod;Sod1;	CBWU115239.5p	CBWU1009.5p	XABT55876.3p	CBWU1009.3p
ENSG00000142168	Y	SOD1	umls:C0035304	Retinal Degeneration	KH.L50.13	-	SOD1;Sod;Sod1;	CBWU115239.5p	CBWU1009.5p	XABT55876.3p	CBWU1009.3p
ENSG00000142168	Y	SOD1	umls:C0919267	Ovarian Neoplasms	KH.L50.13	-	SOD1;Sod;Sod1;	CBWU115239.5p	CBWU1009.5p	XABT55876.3p	CBWU1009.3p
ENSG00000142168	Y	SOD1	umls:C0027720	Nephrosis	KH.L50.13	-	SOD1;Sod;Sod1;	CBWU115239.5p	CBWU1009.5p	XABT55876.3p	CBWU1009.3p
ENSG00000142168	Y	SOD1	umls:C0034531	Radiation Injuries, Experimental	KH.L50.13	-	SOD1;Sod;Sod1;	CBWU115239.5p	CBWU1009.5p	XABT55876.3p	CBWU1009.3p
ENSG00000142168	Y	SOD1	umls:C0015696	Fatty Liver, Alcoholic	KH.L50.13	-	SOD1;Sod;Sod1;	CBWU115239.5p	CBWU1009.5p	XABT55876.3p	CBWU1009.3p
ENSG00000142168	Y	SOD1	umls:C0015934	Fetal Growth Retardation	KH.L50.13	-	SOD1;Sod;Sod1;	CBWU115239.5p	CBWU1009.5p	XABT55876.3p	CBWU1009.3p
ENSG00000142168	Y	SOD1	umls:C0022116	Ischemia	KH.L50.13	-	SOD1;Sod;Sod1;	CBWU115239.5p	CBWU1009.5p	XABT55876.3p	CBWU1009.3p
ENSG00000142168	Y	SOD1	umls:C0035126	Reperfusion Injury	KH.L50.13	-	SOD1;Sod;Sod1;	CBWU115239.5p	CBWU1009.5p	XABT55876.3p	CBWU1009.3p
ENSG00000142168	Y	SOD1	umls:C0033687	Proteinuria	KH.L50.13	-	SOD1;Sod;Sod1;	CBWU115239.5p	CBWU1009.5p	XABT55876.3p	CBWU1009.3p
ENSG00000142168	Y	SOD1	umls:C0027540	Necrosis	KH.L50.13	-	SOD1;Sod;Sod1;	CBWU115239.5p	CBWU1009.5p	XABT55876.3p	CBWU1009.3p
ENSG00000142168	Y	SOD1	umls:C0023895	Liver Diseases	KH.L50.13	-	SOD1;Sod;Sod1;	CBWU115239.5p	CBWU1009.5p	XABT55876.3p	CBWU1009.3p
ENSG00000142168	Y	SOD1	umls:C0033626	Protein Deficiency	KH.L50.13	-	SOD1;Sod;Sod1;	CBWU115239.5p	CBWU1009.5p	XABT55876.3p	CBWU1009.3p
ENSG00000142168	Y	SOD1	umls:C0860207	Drug-Induced Liver Injury	KH.L50.13	-	SOD1;Sod;Sod1;	CBWU115239.5p	CBWU1009.5p	XABT55876.3p	CBWU1009.3p
ENSG00000142168	Y	SOD1	umls:C0037929	Spinal Cord Injuries	KH.L50.13	-	SOD1;Sod;Sod1;	CBWU115239.5p	CBWU1009.5p	XABT55876.3p	CBWU1009.3p
ENSG00000142168	Y	SOD1	umls:C0011860	Diabetes Mellitus, Type 2	KH.L50.13	-	SOD1;Sod;Sod1;	CBWU115239.5p	CBWU1009.5p	XABT55876.3p	CBWU1009.3p
ENSG00000142168	Y	SOD1	umls:C0020538	Hypertension	KH.L50.13	-	SOD1;Sod;Sod1;	CBWU115239.5p	CBWU1009.5p	XABT55876.3p	CBWU1009.3p
ENSG00000142168	Y	SOD1	umls:C0162316	Anemia, Iron-Deficiency	KH.L50.13	-	SOD1;Sod;Sod1;	CBWU115239.5p	CBWU1009.5p	XABT55876.3p	CBWU1009.3p
ENSG00000142168	Y	SOD1	umls:C0027765	Nervous System Diseases	KH.L50.13	-	SOD1;Sod;Sod1;	CBWU115239.5p	CBWU1009.5p	XABT55876.3p	CBWU1009.3p
ENSG00000142168	Y	SOD1	umls:C0085084	Motor Neuron Disease	KH.L50.13	-	SOD1;Sod;Sod1;	CBWU115239.5p	CBWU1009.5p	XABT55876.3p	CBWU1009.3p
ENSG00000142168	Y	SOD1	umls:C0011156	Deficiency Diseases	KH.L50.13	-	SOD1;Sod;Sod1;	CBWU115239.5p	CBWU1009.5p	XABT55876.3p	CBWU1009.3p
ENSG00000142168	Y	SOD1	umls:C0017638	Glioma	KH.L50.13	-	SOD1;Sod;Sod1;	CBWU115239.5p	CBWU1009.5p	XABT55876.3p	CBWU1009.3p
ENSG00000142168	Y	SOD1	umls:C0007787	Ischemic Attack, Transient	KH.L50.13	-	SOD1;Sod;Sod1;	CBWU115239.5p	CBWU1009.5p	XABT55876.3p	CBWU1009.3p
ENSG00000142168	Y	SOD1	umls:C0007621	Cell Transformation, Neoplastic	KH.L50.13	-	SOD1;Sod;Sod1;	CBWU115239.5p	CBWU1009.5p	XABT55876.3p	CBWU1009.3p
ENSG00000142168	Y	SOD1	umls:C0020672	Hypothermia	KH.L50.13	-	SOD1;Sod;Sod1;	CBWU115239.5p	CBWU1009.5p	XABT55876.3p	CBWU1009.3p
ENSG00000142168	Y	SOD1	umls:C0011884	Diabetic Retinopathy	KH.L50.13	-	SOD1;Sod;Sod1;	CBWU115239.5p	CBWU1009.5p	XABT55876.3p	CBWU1009.3p
ENSG00000142168	Y	SOD1	umls:C0007786	Brain Ischemia	KH.L50.13	-	SOD1;Sod;Sod1;	CBWU115239.5p	CBWU1009.5p	XABT55876.3p	CBWU1009.3p
ENSG00000142168	Y	SOD1	umls:C0038454	Stroke	KH.L50.13	-	SOD1;Sod;Sod1;	CBWU115239.5p	CBWU1009.5p	XABT55876.3p	CBWU1009.3p
ENSG00000142168	Y	SOD1	umls:C0020550	Hyperthyroidism	KH.L50.13	-	SOD1;Sod;Sod1;	CBWU115239.5p	CBWU1009.5p	XABT55876.3p	CBWU1009.3p
ENSG00000100906	Y	NFKBIA	umls:C1458155	Breast Neoplasms	KH.C4.206	IkappaB	NFKBIA;NFKBIE;	CBWU115361.5p	CBWU108253.5p	CBWU115361.3p	XABT68201.3p
ENSG00000100906	Y	NFKBIA	umls:C2239176	Carcinoma, Hepatocellular	KH.C4.206	IkappaB	NFKBIA;NFKBIE;	CBWU115361.5p	CBWU108253.5p	CBWU115361.3p	XABT68201.3p
ENSG00000100906	Y	NFKBIA	umls:C2677481	Ectodermal Dysplasia, Anhidrotic, With T-Cell Immunodeficiency, Autosomal Dominant	KH.C4.206	IkappaB	NFKBIA;NFKBIE;	CBWU115361.5p	CBWU108253.5p	CBWU115361.3p	XABT68201.3p
ENSG00000100906	Y	NFKBIA	umls:C0030297	Pancreatic Neoplasms	KH.C4.206	IkappaB	NFKBIA;NFKBIE;	CBWU115361.5p	CBWU108253.5p	CBWU115361.3p	XABT68201.3p
ENSG00000100906	Y	NFKBIA	umls:C0019829	Hodgkin Disease	KH.C4.206	IkappaB	NFKBIA;NFKBIE;	CBWU115361.5p	CBWU108253.5p	CBWU115361.3p	XABT68201.3p
ENSG00000100906	Y	NFKBIA	umls:C0151744	Myocardial Ischemia	KH.C4.206	IkappaB	NFKBIA;NFKBIE;	CBWU115361.5p	CBWU108253.5p	CBWU115361.3p	XABT68201.3p
ENSG00000100906	Y	NFKBIA	umls:C0007786	Brain Ischemia	KH.C4.206	IkappaB	NFKBIA;NFKBIE;	CBWU115361.5p	CBWU108253.5p	CBWU115361.3p	XABT68201.3p
ENSG00000100906	Y	NFKBIA	umls:C0033860	Psoriasis	KH.C4.206	IkappaB	NFKBIA;NFKBIE;	CBWU115361.5p	CBWU108253.5p	CBWU115361.3p	XABT68201.3p
ENSG00000186350	Y	RXRA	umls:C0033578	Prostatic Neoplasms	KH.C9.892	retinoid X receptor	AL662824.9-203;AL844527.6-208;RXRA;RXRB;RXRG;Rxra;Rxrb;Rxrg;usp;	CBWU115728.5p	XABT85026.5p	CBWU22574.5p	CBWU115728.3p	CBWU22574.3p
ENSG00000186350	Y	RXRA	umls:C0149940	Sciatic Neuropathy	KH.C9.892	retinoid X receptor	AL662824.9-203;AL844527.6-208;RXRA;RXRB;RXRG;Rxra;Rxrb;Rxrg;usp;	CBWU115728.5p	XABT85026.5p	CBWU22574.5p	CBWU115728.3p	CBWU22574.3p
ENSG00000186350	Y	RXRA	umls:C1862939	Amyotrophic lateral sclerosis 1	KH.C9.892	retinoid X receptor	AL662824.9-203;AL844527.6-208;RXRA;RXRB;RXRG;Rxra;Rxrb;Rxrg;usp;	CBWU115728.5p	XABT85026.5p	CBWU22574.5p	CBWU115728.3p	CBWU22574.3p
ENSG00000080503	Y	SMARCA2	umls:C1303073	Nicolaides Baraitser syndrome	KH.L6.5	-	SMARCA2;SMARCA4;Smarca2;Smarca4;	CBWU116534.5p	XABT195122.5p	XABT69313.5p	CBWU116534.3p
ENSG00000080503	Y	SMARCA2	umls:C0265338	Coffin-Siris syndrome	KH.L6.5	-	SMARCA2;SMARCA4;Smarca2;Smarca4;	CBWU116534.5p	XABT195122.5p	XABT69313.5p	CBWU116534.3p
ENSG00000080503	Y	SMARCA2	umls:C0010606	Carcinoma, Adenoid Cystic	KH.L6.5	-	SMARCA2;SMARCA4;Smarca2;Smarca4;	CBWU116534.5p	XABT195122.5p	XABT69313.5p	CBWU116534.3p
ENSG00000111640	Y	GAPDH	umls:C0948089	Acute Coronary Syndrome	KH.C11.121	-	AC102196.7;AC117588.11;AC121279.7;AC121959.3;AC125070.4;AC125407.4;AC130841.4;AC134337.3;AC134918.5;AC142167.4;AC147142.2-201;AC148327.3-203;AC150660.4;AC150744.2;AC156283.6;AC158396.2-202;AC159881.2;AC163335.6;AC166827.2-201;CT030181.13;EG277333;GAPDH;Gapdh;Gapdh1;Gapdh2;OTTMUSG00000005300;OTTMUSG00000017911;	CBWU11798.5p	CBWU115071.5p	CBWU11798.3p	CBWU115071.3p
ENSG00000111640	Y	GAPDH	umls:C2239176	Carcinoma, Hepatocellular	KH.C11.121	-	AC102196.7;AC117588.11;AC121279.7;AC121959.3;AC125070.4;AC125407.4;AC130841.4;AC134337.3;AC134918.5;AC142167.4;AC147142.2-201;AC148327.3-203;AC150660.4;AC150744.2;AC156283.6;AC158396.2-202;AC159881.2;AC163335.6;AC166827.2-201;CT030181.13;EG277333;GAPDH;Gapdh;Gapdh1;Gapdh2;OTTMUSG00000005300;OTTMUSG00000017911;	CBWU11798.5p	CBWU115071.5p	CBWU11798.3p	CBWU115071.3p
ENSG00000111640	Y	GAPDH	umls:C0029408	Osteoarthritis	KH.C11.121	-	AC102196.7;AC117588.11;AC121279.7;AC121959.3;AC125070.4;AC125407.4;AC130841.4;AC134337.3;AC134918.5;AC142167.4;AC147142.2-201;AC148327.3-203;AC150660.4;AC150744.2;AC156283.6;AC158396.2-202;AC159881.2;AC163335.6;AC166827.2-201;CT030181.13;EG277333;GAPDH;Gapdh;Gapdh1;Gapdh2;OTTMUSG00000005300;OTTMUSG00000017911;	CBWU11798.5p	CBWU115071.5p	CBWU11798.3p	CBWU115071.3p
ENSG00000111640	Y	GAPDH	umls:C0003130	Anoxia	KH.C11.121	-	AC102196.7;AC117588.11;AC121279.7;AC121959.3;AC125070.4;AC125407.4;AC130841.4;AC134337.3;AC134918.5;AC142167.4;AC147142.2-201;AC148327.3-203;AC150660.4;AC150744.2;AC156283.6;AC158396.2-202;AC159881.2;AC163335.6;AC166827.2-201;CT030181.13;EG277333;GAPDH;Gapdh;Gapdh1;Gapdh2;OTTMUSG00000005300;OTTMUSG00000017911;	CBWU11798.5p	CBWU115071.5p	CBWU11798.3p	CBWU115071.3p
ENSG00000111640	Y	GAPDH	umls:C0029456	Osteoporosis	KH.C11.121	-	AC102196.7;AC117588.11;AC121279.7;AC121959.3;AC125070.4;AC125407.4;AC130841.4;AC134337.3;AC134918.5;AC142167.4;AC147142.2-201;AC148327.3-203;AC150660.4;AC150744.2;AC156283.6;AC158396.2-202;AC159881.2;AC163335.6;AC166827.2-201;CT030181.13;EG277333;GAPDH;Gapdh;Gapdh1;Gapdh2;OTTMUSG00000005300;OTTMUSG00000017911;	CBWU11798.5p	CBWU115071.5p	CBWU11798.3p	CBWU115071.3p
ENSG00000111640	Y	GAPDH	umls:C0014859	Esophageal Neoplasms	KH.C11.121	-	AC102196.7;AC117588.11;AC121279.7;AC121959.3;AC125070.4;AC125407.4;AC130841.4;AC134337.3;AC134918.5;AC142167.4;AC147142.2-201;AC148327.3-203;AC150660.4;AC150744.2;AC156283.6;AC158396.2-202;AC159881.2;AC163335.6;AC166827.2-201;CT030181.13;EG277333;GAPDH;Gapdh;Gapdh1;Gapdh2;OTTMUSG00000005300;OTTMUSG00000017911;	CBWU11798.5p	CBWU115071.5p	CBWU11798.3p	CBWU115071.3p
ENSG00000111640	Y	GAPDH	umls:C0026640	Mouth Neoplasms	KH.C11.121	-	AC102196.7;AC117588.11;AC121279.7;AC121959.3;AC125070.4;AC125407.4;AC130841.4;AC134337.3;AC134918.5;AC142167.4;AC147142.2-201;AC148327.3-203;AC150660.4;AC150744.2;AC156283.6;AC158396.2-202;AC159881.2;AC163335.6;AC166827.2-201;CT030181.13;EG277333;GAPDH;Gapdh;Gapdh1;Gapdh2;OTTMUSG00000005300;OTTMUSG00000017911;	CBWU11798.5p	CBWU115071.5p	CBWU11798.3p	CBWU115071.3p
ENSG00000111640	Y	GAPDH	umls:C0007137	Carcinoma, Squamous Cell	KH.C11.121	-	AC102196.7;AC117588.11;AC121279.7;AC121959.3;AC125070.4;AC125407.4;AC130841.4;AC134337.3;AC134918.5;AC142167.4;AC147142.2-201;AC148327.3-203;AC150660.4;AC150744.2;AC156283.6;AC158396.2-202;AC159881.2;AC163335.6;AC166827.2-201;CT030181.13;EG277333;GAPDH;Gapdh;Gapdh1;Gapdh2;OTTMUSG00000005300;OTTMUSG00000017911;	CBWU11798.5p	CBWU115071.5p	CBWU11798.3p	CBWU115071.3p
ENSG00000077264	Y	PAK3	umls:C0796237	Mental Retardation, X-Linked 30	KH.C7.98	-	PAK1;PAK2;PAK3;Pak;Pak1;Pak2;Pak3;	CBWU12297.3p
ENSG00000149269	Y	PAK1	umls:C1458155	Breast Neoplasms	KH.C7.98	-	PAK1;PAK2;PAK3;Pak;Pak1;Pak2;Pak3;	CBWU12297.3p
ENSG00000149269	Y	PAK1	umls:C0007134	Carcinoma, Renal Cell	KH.C7.98	-	PAK1;PAK2;PAK3;Pak;Pak1;Pak2;Pak3;	CBWU12297.3p
ENSG00000149269	Y	PAK1	umls:C0033687	Proteinuria	KH.C7.98	-	PAK1;PAK2;PAK3;Pak;Pak1;Pak2;Pak3;	CBWU12297.3p
ENSG00000180370	Y	PAK2	umls:C0036341	Schizophrenia	KH.C7.98	-	PAK1;PAK2;PAK3;Pak;Pak1;Pak2;Pak3;	CBWU12297.3p
ENSG00000180370	Y	PAK2	umls:C0033687	Proteinuria	KH.C7.98	-	PAK1;PAK2;PAK3;Pak;Pak1;Pak2;Pak3;	CBWU12297.3p
ENSG00000142166	Y	IFNAR1	umls:C0042769	Virus Diseases	KH.C10.55	-	IFNAR1;IFNGR2;IL10RB;IL20RA;Il20ra;Il22ra1;Il22ra2;	CBWU12759.5p	CBWU12759.3p
ENSG00000147677	Y	EIF3H	umls:C2239176	Carcinoma, Hepatocellular	KH.S675.4	-	EIF3H;Eif3h;eIF-3p40;	CBWU12945.5p	CBWU4624.5p	CBWU4624.3p
ENSG00000147677	Y	EIF3H	umls:C0033578	Prostatic Neoplasms	KH.S675.4	-	EIF3H;Eif3h;eIF-3p40;	CBWU12945.5p	CBWU4624.5p	CBWU4624.3p
ENSG00000147677	Y	EIF3H	umls:C0009404	Colorectal Neoplasms	KH.S675.4	-	EIF3H;Eif3h;eIF-3p40;	CBWU12945.5p	CBWU4624.5p	CBWU4624.3p
ENSG00000114854	Y	TNNC1	umls:C2750472	Cardiomyopathy, Familial Hypertrophic, 13	KH.C8.251	Ci-TnC1-a	TNNC1;Tnnc1;	CBWU12979.5p	XABT95763.5p	CBWU30367.5p	CBWU12979.3p	CBWU30367.3p
ENSG00000114854	Y	TNNC1	umls:C3495498	Cardiomyopathy, Familial Hypertrophic, 1	KH.C8.251	Ci-TnC1-a	TNNC1;Tnnc1;	CBWU12979.5p	XABT95763.5p	CBWU30367.5p	CBWU12979.3p	CBWU30367.3p
ENSG00000114854	Y	TNNC1	umls:C2678475	Cardiomyopathy, Dilated, 1z	KH.C8.251	Ci-TnC1-a	TNNC1;Tnnc1;	CBWU12979.5p	XABT95763.5p	CBWU30367.5p	CBWU12979.3p	CBWU30367.3p
ENSG00000109099	Y	PMP22	umls:C0008073	Developmental Disabilities	KH.C7.503	-	EMP1;EMP2;EMP3;Emp1;Emp2;Emp3;PMP22;Pmp22;	CBWU1314.5p	CBWU74529.5p	CBWU1314.3p	XABT71700.3p	CBWU74529.3p
ENSG00000109099	Y	PMP22	umls:C0034933	Reflex, Abnormal	KH.C7.503	-	EMP1;EMP2;EMP3;Emp1;Emp2;Emp3;PMP22;Pmp22;	CBWU1314.5p	CBWU74529.5p	CBWU1314.3p	XABT71700.3p	CBWU74529.3p
ENSG00000109099	Y	PMP22	umls:C0205713	Hereditary areflexic dystasia	KH.C7.503	-	EMP1;EMP2;EMP3;Emp1;Emp2;Emp3;PMP22;Pmp22;	CBWU1314.5p	CBWU74529.5p	CBWU1314.3p	XABT71700.3p	CBWU74529.3p
ENSG00000109099	Y	PMP22	umls:C0030554	Paresthesia	KH.C7.503	-	EMP1;EMP2;EMP3;Emp1;Emp2;Emp3;PMP22;Pmp22;	CBWU1314.5p	CBWU74529.5p	CBWU1314.3p	XABT71700.3p	CBWU74529.3p
ENSG00000109099	Y	PMP22	umls:C0007959	Charcot-Marie-Tooth Disease	KH.C7.503	-	EMP1;EMP2;EMP3;Emp1;Emp2;Emp3;PMP22;Pmp22;	CBWU1314.5p	CBWU74529.5p	CBWU1314.3p	XABT71700.3p	CBWU74529.3p
ENSG00000109099	Y	PMP22	umls:C0151786	Muscle Weakness	KH.C7.503	-	EMP1;EMP2;EMP3;Emp1;Emp2;Emp3;PMP22;Pmp22;	CBWU1314.5p	CBWU74529.5p	CBWU1314.3p	XABT71700.3p	CBWU74529.3p
ENSG00000109099	Y	PMP22	umls:C0027888	Hereditary Sensory and Motor Neuropathy	KH.C7.503	-	EMP1;EMP2;EMP3;Emp1;Emp2;Emp3;PMP22;Pmp22;	CBWU1314.5p	CBWU74529.5p	CBWU1314.3p	XABT71700.3p	CBWU74529.3p
ENSG00000109099	Y	PMP22	umls:C0270911	Charcot-Marie-Tooth disease, type IA	KH.C7.503	-	EMP1;EMP2;EMP3;Emp1;Emp2;Emp3;PMP22;Pmp22;	CBWU1314.5p	CBWU74529.5p	CBWU1314.3p	XABT71700.3p	CBWU74529.3p
ENSG00000109099	Y	PMP22	umls:C0034372	Quadriplegia	KH.C7.503	-	EMP1;EMP2;EMP3;Emp1;Emp2;Emp3;PMP22;Pmp22;	CBWU1314.5p	CBWU74529.5p	CBWU1314.3p	XABT71700.3p	CBWU74529.3p
ENSG00000109099	Y	PMP22	umls:C3495591	Charcot-Marie-Tooth Disease, Demyelinating, Type 1e	KH.C7.503	-	EMP1;EMP2;EMP3;Emp1;Emp2;Emp3;PMP22;Pmp22;	CBWU1314.5p	CBWU74529.5p	CBWU1314.3p	XABT71700.3p	CBWU74529.3p
ENSG00000109099	Y	PMP22	umls:C0011195	dejerine-sottas disease	KH.C7.503	-	EMP1;EMP2;EMP3;Emp1;Emp2;Emp3;PMP22;Pmp22;	CBWU1314.5p	CBWU74529.5p	CBWU1314.3p	XABT71700.3p	CBWU74529.3p
ENSG00000109099	Y	PMP22	umls:C0393814	Tomaculous neuropathy	KH.C7.503	-	EMP1;EMP2;EMP3;Emp1;Emp2;Emp3;PMP22;Pmp22;	CBWU1314.5p	CBWU74529.5p	CBWU1314.3p	XABT71700.3p	CBWU74529.3p
ENSG00000109099	Y	PMP22	umls:C0014550	Epilepsies, Myoclonic	KH.C7.503	-	EMP1;EMP2;EMP3;Emp1;Emp2;Emp3;PMP22;Pmp22;	CBWU1314.5p	CBWU74529.5p	CBWU1314.3p	XABT71700.3p	CBWU74529.3p
ENSG00000109099	Y	PMP22	umls:C0011303	Demyelinating Diseases	KH.C7.503	-	EMP1;EMP2;EMP3;Emp1;Emp2;Emp3;PMP22;Pmp22;	CBWU1314.5p	CBWU74529.5p	CBWU1314.3p	XABT71700.3p	CBWU74529.3p
ENSG00000109099	Y	PMP22	umls:C0031117	Peripheral Nervous System Diseases	KH.C7.503	-	EMP1;EMP2;EMP3;Emp1;Emp2;Emp3;PMP22;Pmp22;	CBWU1314.5p	CBWU74529.5p	CBWU1314.3p	XABT71700.3p	CBWU74529.3p
ENSG00000087586	Y	AURKA	umls:C0024668	Mammary Neoplasms, Experimental	KH.C7.219	-	AURKA;Aurka;aur;	CBWU13600.5p	XABT212341.5p	XABT134695.5p	CBWU13600.3p	XABT212341.3p	XABT134695.3p
ENSG00000087586	Y	AURKA	umls:C1458155	Breast Neoplasms	KH.C7.219	-	AURKA;Aurka;aur;	CBWU13600.5p	XABT212341.5p	XABT134695.5p	CBWU13600.3p	XABT212341.3p	XABT134695.3p
ENSG00000087586	Y	AURKA	umls:C0033578	Prostatic Neoplasms	KH.C7.219	-	AURKA;Aurka;aur;	CBWU13600.5p	XABT212341.5p	XABT134695.5p	CBWU13600.3p	XABT212341.3p	XABT134695.3p
ENSG00000087586	Y	AURKA	umls:C0027819	Neuroblastoma	KH.C7.219	-	AURKA;Aurka;aur;	CBWU13600.5p	XABT212341.5p	XABT134695.5p	CBWU13600.3p	XABT212341.3p	XABT134695.3p
ENSG00000087586	Y	AURKA	umls:C0031117	Peripheral Nervous System Diseases	KH.C7.219	-	AURKA;Aurka;aur;	CBWU13600.5p	XABT212341.5p	XABT134695.5p	CBWU13600.3p	XABT212341.3p	XABT134695.3p
ENSG00000087586	Y	AURKA	umls:C0022665	Kidney Neoplasms	KH.C7.219	-	AURKA;Aurka;aur;	CBWU13600.5p	XABT212341.5p	XABT134695.5p	CBWU13600.3p	XABT212341.3p	XABT134695.3p
ENSG00000087586	Y	AURKA	umls:C0009404	Colorectal Neoplasms	KH.C7.219	-	AURKA;Aurka;aur;	CBWU13600.5p	XABT212341.5p	XABT134695.5p	CBWU13600.3p	XABT212341.3p	XABT134695.3p
ENSG00000120694	Y	HSPH1	umls:C0019693	HIV Infections	KH.C14.180	-	HSPA4;HSPA4L;HSPH1;Hsc70Cb;Hspa4;Hspa4l;Hsph1;	CBWU13786.5p	XABT144573.5p	XABT144573.3p
ENSG00000030582	Y	GRN	umls:C1843792	FRONTOTEMPORAL LOBAR DEGENERATION WITH TDP43 INCLUSIONS, GRN-RELATED	KH.C1.1239	-	GRN;Grn;	CBWU1425.5p	CBWU64217.5p	CBWU1425.3p	CBWU64217.3p
ENSG00000030582	Y	GRN	umls:C0751072	Frontotemporal Lobar Degeneration	KH.C1.1239	-	GRN;Grn;	CBWU1425.5p	CBWU64217.5p	CBWU1425.3p	CBWU64217.3p
ENSG00000030582	Y	GRN	umls:C0027746	Nerve Degeneration	KH.C1.1239	-	GRN;Grn;	CBWU1425.5p	CBWU64217.5p	CBWU1425.3p	CBWU64217.3p
ENSG00000030582	Y	GRN	umls:C0497327	Dementia	KH.C1.1239	-	GRN;Grn;	CBWU1425.5p	CBWU64217.5p	CBWU1425.3p	CBWU64217.3p
ENSG00000030582	Y	GRN	umls:C0338451	Frontotemporal Dementia	KH.C1.1239	-	GRN;Grn;	CBWU1425.5p	CBWU64217.5p	CBWU1425.3p	CBWU64217.3p
ENSG00000112658	Y	SRF	umls:C0019693	HIV Infections	KH.S406.15	-	SRF;Srf;	CBWU14601.5p	XABT123657.5p	CBWU14601.3p	XABT123657.3p
ENSG00000112658	Y	SRF	umls:C0027651	Neoplasms	KH.S406.15	-	SRF;Srf;	CBWU14601.5p	XABT123657.5p	CBWU14601.3p	XABT123657.3p
ENSG00000131747	Y	TOP2A	umls:C1458155	Breast Neoplasms	KH.C9.262	DNAtopoisomeraseIIa	TOP2A;TOP2B;Top2;Top2a;Top2b;	CBWU14763.5p
ENSG00000131747	Y	TOP2A	umls:C0033578	Prostatic Neoplasms	KH.C9.262	DNAtopoisomeraseIIa	TOP2A;TOP2B;Top2;Top2a;Top2b;	CBWU14763.5p
ENSG00000131747	Y	TOP2A	umls:C0017638	Glioma	KH.C9.262	DNAtopoisomeraseIIa	TOP2A;TOP2B;Top2;Top2a;Top2b;	CBWU14763.5p
ENSG00000131747	Y	TOP2A	umls:C0010606	Carcinoma, Adenoid Cystic	KH.C9.262	DNAtopoisomeraseIIa	TOP2A;TOP2B;Top2;Top2a;Top2b;	CBWU14763.5p
ENSG00000131747	Y	TOP2A	umls:C0023418	Leukemia	KH.C9.262	DNAtopoisomeraseIIa	TOP2A;TOP2B;Top2;Top2a;Top2b;	CBWU14763.5p
ENSG00000131747	Y	TOP2A	umls:C0036095	Salivary Gland Neoplasms	KH.C9.262	DNAtopoisomeraseIIa	TOP2A;TOP2B;Top2;Top2a;Top2b;	CBWU14763.5p
ENSG00000131747	Y	TOP2A	umls:C0032460	Polycystic Ovary Syndrome	KH.C9.262	DNAtopoisomeraseIIa	TOP2A;TOP2B;Top2;Top2a;Top2b;	CBWU14763.5p
ENSG00000104921	Y	FCER2	umls:C0020523	Hypersensitivity, Immediate	KH.C6.300	-	ASGR1;ASGR2;CD209;CLEC4G;CLEC4M;FCER2;	CBWU14846.5p	CBWU14846.3p	CBWU13886.3p	XABT73633.3p
ENSG00000104921	Y	FCER2	umls:C0019693	HIV Infections	KH.C6.300	-	ASGR1;ASGR2;CD209;CLEC4G;CLEC4M;FCER2;	CBWU14846.5p	CBWU14846.3p	CBWU13886.3p	XABT73633.3p
ENSG00000104921	Y	FCER2	umls:C0014038	Encephalitis	KH.C6.300	-	ASGR1;ASGR2;CD209;CLEC4G;CLEC4M;FCER2;	CBWU14846.5p	CBWU14846.3p	CBWU13886.3p	XABT73633.3p
ENSG00000111052	Y	LIN7A	umls:C0024668	Mammary Neoplasms, Experimental	KH.S562.8	-	LIN7A;LIN7B;LIN7C;Lin7a;Lin7b;Lin7c;veli;	CBWU1486.5p	CBWU111724.5p	CBWU1486.3p	CBWU111724.3p
ENSG00000111052	Y	LIN7A	umls:C0007097	Carcinoma	KH.S562.8	-	LIN7A;LIN7B;LIN7C;Lin7a;Lin7b;Lin7c;veli;	CBWU1486.5p	CBWU111724.5p	CBWU1486.3p	CBWU111724.3p
ENSG00000111052	Y	LIN7A	umls:C0024667	Mammary Neoplasms, Animal	KH.S562.8	-	LIN7A;LIN7B;LIN7C;Lin7a;Lin7b;Lin7c;veli;	CBWU1486.5p	CBWU111724.5p	CBWU1486.3p	CBWU111724.3p
ENSG00000138326	Y	RPS24	umls:C1857719	Anemia, Diamond-Blackfan, 3	KH.C14.120	-	AC129601.4-201;AC157926.4;RPS24;RpS24;Rps24;	CBWU15061.5p	XABT73819.5p	CBWU29529.5p	CBWU15061.3p	XABT73819.3p	CBWU29529.3p
ENSG00000101444	Y	AHCY	umls:C3151058	Hypermethioninemia with Deficiency of S-Adenosylhomocysteine Hydrolase	KH.C3.329	putative Adenosylhomocysteinase (EC 3.3.1.1) (S-adenosyl-L-homocysteine hydrolase) (AdoHcyase)	AHCY;Ahcy;Ahcy13;	CBWU15741.5p	CBWU102812.5p	CBWU15741.3p	CBWU102812.3p
ENSG00000101444	Y	AHCY	umls:C0002514	Amino Acid Metabolism, Inborn Errors	KH.C3.329	putative Adenosylhomocysteinase (EC 3.3.1.1) (S-adenosyl-L-homocysteine hydrolase) (AdoHcyase)	AHCY;Ahcy;Ahcy13;	CBWU15741.5p	CBWU102812.5p	CBWU15741.3p	CBWU102812.3p
ENSG00000101444	Y	AHCY	umls:C0003130	Anoxia	KH.C3.329	putative Adenosylhomocysteinase (EC 3.3.1.1) (S-adenosyl-L-homocysteine hydrolase) (AdoHcyase)	AHCY;Ahcy;Ahcy13;	CBWU15741.5p	CBWU102812.5p	CBWU15741.3p	CBWU102812.3p
ENSG00000108179	Y	PPIF	umls:C0021831	Intestinal Diseases	KH.C9.410	-	AC120869.12;CG7768;Cyp1;PPIA;PPIF;Ppia;Ppif;	CBWU15812.5p	CBWU92701.5p	XABT74339.3p	CBWU15812.3p	CBWU92701.3p
ENSG00000108179	Y	PPIF	umls:C0041582	Ulcer	KH.C9.410	-	AC120869.12;CG7768;Cyp1;PPIA;PPIF;Ppia;Ppif;	CBWU15812.5p	CBWU92701.5p	XABT74339.3p	CBWU15812.3p	CBWU92701.3p
ENSG00000170275	Y	CRTAP	umls:C1853162	Osteogenesis Imperfecta Type VII	KH.L37.59	-	1110036O03Rik;AC109319.17;CRTAP;Crtap;	CBWU15910.5p	XABT105436.5p	XABT105436.3p
ENSG00000170275	Y	CRTAP	umls:C2931095	Osteogenesis imperfecta, type 7	KH.L37.59	-	1110036O03Rik;AC109319.17;CRTAP;Crtap;	CBWU15910.5p	XABT105436.5p	XABT105436.3p
ENSG00000170275	Y	CRTAP	umls:C0029434	Osteogenesis Imperfecta	KH.L37.59	-	1110036O03Rik;AC109319.17;CRTAP;Crtap;	CBWU15910.5p	XABT105436.5p	XABT105436.3p
ENSG00000134508	Y	CABLES1	umls:C0009404	Colorectal Neoplasms	KH.C9.191	-	CABLES1;CABLES2;	CBWU16188.5p	XABT178439.5p	XABT178439.3p
ENSG00000106688	Y	SLC1A1	umls:C1955869	Malformations of Cortical Development	KH.C8.716	excitatory amino acid transporter (sodium dependent); EAA	Eaat2;SLC1A1;Slc1a1;	CBWU16480.5p	CBWU19705.5p	XABT75321.5p	CBWU16480.3p	CBWU19705.3p
ENSG00000106688	Y	SLC1A1	umls:C0014544	Epilepsy	KH.C8.716	excitatory amino acid transporter (sodium dependent); EAA	Eaat2;SLC1A1;Slc1a1;	CBWU16480.5p	CBWU19705.5p	XABT75321.5p	CBWU16480.3p	CBWU19705.3p
ENSG00000106688	Y	SLC1A1	umls:C0014556	Epilepsy, Temporal Lobe	KH.C8.716	excitatory amino acid transporter (sodium dependent); EAA	Eaat2;SLC1A1;Slc1a1;	CBWU16480.5p	CBWU19705.5p	XABT75321.5p	CBWU16480.3p	CBWU19705.3p
ENSG00000106688	Y	SLC1A1	umls:C0009241	Cognition Disorders	KH.C8.716	excitatory amino acid transporter (sodium dependent); EAA	Eaat2;SLC1A1;Slc1a1;	CBWU16480.5p	CBWU19705.5p	XABT75321.5p	CBWU16480.3p	CBWU19705.3p
ENSG00000106688	Y	SLC1A1	umls:C0036572	Seizures	KH.C8.716	excitatory amino acid transporter (sodium dependent); EAA	Eaat2;SLC1A1;Slc1a1;	CBWU16480.5p	CBWU19705.5p	XABT75321.5p	CBWU16480.3p	CBWU19705.3p
ENSG00000106688	Y	SLC1A1	umls:C0333641	Atrophy	KH.C8.716	excitatory amino acid transporter (sodium dependent); EAA	Eaat2;SLC1A1;Slc1a1;	CBWU16480.5p	CBWU19705.5p	XABT75321.5p	CBWU16480.3p	CBWU19705.3p
ENSG00000106688	Y	SLC1A1	umls:C0006111	Brain Diseases	KH.C8.716	excitatory amino acid transporter (sodium dependent); EAA	Eaat2;SLC1A1;Slc1a1;	CBWU16480.5p	CBWU19705.5p	XABT75321.5p	CBWU16480.3p	CBWU19705.3p
ENSG00000106688	Y	SLC1A1	umls:C0014175	Endometriosis	KH.C8.716	excitatory amino acid transporter (sodium dependent); EAA	Eaat2;SLC1A1;Slc1a1;	CBWU16480.5p	CBWU19705.5p	XABT75321.5p	CBWU16480.3p	CBWU19705.3p
ENSG00000111275	Y	ALDH2	umls:C0016382	Flushing	KH.C3.903	-	ALDH1B1;ALDH2;Aldh;Aldh1b1;Aldh2;	CBWU16759.5p	XABT100048.5p	CBWU16759.3p	CBWU92026.3p	XABT100048.3p
ENSG00000111275	Y	ALDH2	umls:C0028796	Dermatitis, Occupational	KH.C3.903	-	ALDH1B1;ALDH2;Aldh;Aldh1b1;Aldh2;	CBWU16759.5p	XABT100048.5p	CBWU16759.3p	CBWU92026.3p	XABT100048.3p
ENSG00000111275	Y	ALDH2	umls:C0001973	Alcoholism	KH.C3.903	-	ALDH1B1;ALDH2;Aldh;Aldh1b1;Aldh2;	CBWU16759.5p	XABT100048.5p	CBWU16759.3p	CBWU92026.3p	XABT100048.3p
ENSG00000111275	Y	ALDH2	umls:C0023893	Liver Cirrhosis, Experimental	KH.C3.903	-	ALDH1B1;ALDH2;Aldh;Aldh1b1;Aldh2;	CBWU16759.5p	XABT100048.5p	CBWU16759.3p	CBWU92026.3p	XABT100048.3p
ENSG00000111275	Y	ALDH2	umls:C0032927	Precancerous Conditions	KH.C3.903	-	ALDH1B1;ALDH2;Aldh;Aldh1b1;Aldh2;	CBWU16759.5p	XABT100048.5p	CBWU16759.3p	CBWU92026.3p	XABT100048.3p
ENSG00000111275	Y	ALDH2	umls:C0004096	Asthma	KH.C3.903	-	ALDH1B1;ALDH2;Aldh;Aldh1b1;Aldh2;	CBWU16759.5p	XABT100048.5p	CBWU16759.3p	CBWU92026.3p	XABT100048.3p
ENSG00000111275	Y	ALDH2	umls:C2674838	ALCOHOL SENSITIVITY, ACUTE	KH.C3.903	-	ALDH1B1;ALDH2;Aldh;Aldh1b1;Aldh2;	CBWU16759.5p	XABT100048.5p	CBWU16759.3p	CBWU92026.3p	XABT100048.3p
ENSG00000111275	Y	ALDH2	umls:C0520459	Enterocolitis, Necrotizing	KH.C3.903	-	ALDH1B1;ALDH2;Aldh;Aldh1b1;Aldh2;	CBWU16759.5p	XABT100048.5p	CBWU16759.3p	CBWU92026.3p	XABT100048.3p
ENSG00000111275	Y	ALDH2	umls:C0014859	Esophageal Neoplasms	KH.C3.903	-	ALDH1B1;ALDH2;Aldh;Aldh1b1;Aldh2;	CBWU16759.5p	XABT100048.5p	CBWU16759.3p	CBWU92026.3p	XABT100048.3p
ENSG00000111275	Y	ALDH2	umls:C0042373	Vascular Diseases	KH.C3.903	-	ALDH1B1;ALDH2;Aldh;Aldh1b1;Aldh2;	CBWU16759.5p	XABT100048.5p	CBWU16759.3p	CBWU92026.3p	XABT100048.3p
ENSG00000111275	Y	ALDH2	umls:C0279626	Esophageal Squamous Cell Carcinoma	KH.C3.903	-	ALDH1B1;ALDH2;Aldh;Aldh1b1;Aldh2;	CBWU16759.5p	XABT100048.5p	CBWU16759.3p	CBWU92026.3p	XABT100048.3p
ENSG00000111275	Y	ALDH2	umls:C0009404	Colorectal Neoplasms	KH.C3.903	-	ALDH1B1;ALDH2;Aldh;Aldh1b1;Aldh2;	CBWU16759.5p	XABT100048.5p	CBWU16759.3p	CBWU92026.3p	XABT100048.3p
ENSG00000111275	Y	ALDH2	umls:C0314657	Genetic Predisposition to Disease	KH.C3.903	-	ALDH1B1;ALDH2;Aldh;Aldh1b1;Aldh2;	CBWU16759.5p	XABT100048.5p	CBWU16759.3p	CBWU92026.3p	XABT100048.3p
ENSG00000137124	Y	ALDH1B1	umls:C0023893	Liver Cirrhosis, Experimental	KH.C3.903	-	ALDH1B1;ALDH2;Aldh;Aldh1b1;Aldh2;	CBWU16759.5p	XABT100048.5p	CBWU16759.3p	CBWU92026.3p	XABT100048.3p
ENSG00000175054	Y	ATR	umls:C3281203	CUTANEOUS TELANGIECTASIA AND CANCER SYNDROME, FAMILIAL	KH.C2.173	-	ATR;Atr;mei-41;	CBWU16867.5p	XABT130446.5p	XABT92920.5p	CBWU16867.3p	XABT130446.3p
ENSG00000175054	Y	ATR	umls:C0265202	Seckel syndrome 1	KH.C2.173	-	ATR;Atr;mei-41;	CBWU16867.5p	XABT130446.5p	XABT92920.5p	CBWU16867.3p	XABT130446.3p
ENSG00000026025	Y	VIM	umls:C0085084	Motor Neuron Disease	KH.C9.543	intermediate filament protein D2	-	CBWU1698.5p	CBWU60868.5p	CBWU1698.3p	CBWU60868.3p
ENSG00000026025	Y	VIM	umls:C0524851	Neurodegenerative Diseases	KH.C9.543	intermediate filament protein D2	-	CBWU1698.5p	CBWU60868.5p	CBWU1698.3p	CBWU60868.3p
ENSG00000026025	Y	VIM	umls:C0948089	Acute Coronary Syndrome	KH.C9.543	intermediate filament protein D2	-	CBWU1698.5p	CBWU60868.5p	CBWU1698.3p	CBWU60868.3p
ENSG00000026025	Y	VIM	umls:C0033578	Prostatic Neoplasms	KH.C9.543	intermediate filament protein D2	-	CBWU1698.5p	CBWU60868.5p	CBWU1698.3p	CBWU60868.3p
ENSG00000026025	Y	VIM	umls:C0043094	Weight Gain	KH.C9.543	intermediate filament protein D2	-	CBWU1698.5p	CBWU60868.5p	CBWU1698.3p	CBWU60868.3p
ENSG00000026025	Y	VIM	umls:C1862939	Amyotrophic lateral sclerosis 1	KH.C9.543	intermediate filament protein D2	-	CBWU1698.5p	CBWU60868.5p	CBWU1698.3p	CBWU60868.3p
ENSG00000026025	Y	VIM	umls:C0029408	Osteoarthritis	KH.C9.543	intermediate filament protein D2	-	CBWU1698.5p	CBWU60868.5p	CBWU1698.3p	CBWU60868.3p
ENSG00000026025	Y	VIM	umls:C0007140	Carcinosarcoma	KH.C9.543	intermediate filament protein D2	-	CBWU1698.5p	CBWU60868.5p	CBWU1698.3p	CBWU60868.3p
ENSG00000026025	Y	VIM	umls:C0012644	Disease Models, Animal	KH.C9.543	intermediate filament protein D2	-	CBWU1698.5p	CBWU60868.5p	CBWU1698.3p	CBWU60868.3p
ENSG00000026025	Y	VIM	umls:C0027720	Nephrosis	KH.C9.543	intermediate filament protein D2	-	CBWU1698.5p	CBWU60868.5p	CBWU1698.3p	CBWU60868.3p
ENSG00000026025	Y	VIM	umls:C0086543	Cataract	KH.C9.543	intermediate filament protein D2	-	CBWU1698.5p	CBWU60868.5p	CBWU1698.3p	CBWU60868.3p
ENSG00000026025	Y	VIM	umls:C0039101	Sarcoma, Synovial	KH.C9.543	intermediate filament protein D2	-	CBWU1698.5p	CBWU60868.5p	CBWU1698.3p	CBWU60868.3p
ENSG00000062485	Y	CS	umls:C0018801	Heart Failure	KH.L55.3	-	CS;Cs;Csl;kdn;	CBWU16989.5p	CBWU76596.5p	CBWU16989.3p	CBWU76596.3p
ENSG00000062485	Y	CS	umls:C0878544	Cardiomyopathies	KH.L55.3	-	CS;Cs;Csl;kdn;	CBWU16989.5p	CBWU76596.5p	CBWU16989.3p	CBWU76596.3p
ENSG00000062485	Y	CS	umls:C0028754	Obesity	KH.L55.3	-	CS;Cs;Csl;kdn;	CBWU16989.5p	CBWU76596.5p	CBWU16989.3p	CBWU76596.3p
ENSG00000062485	Y	CS	umls:C0003130	Anoxia	KH.L55.3	-	CS;Cs;Csl;kdn;	CBWU16989.5p	CBWU76596.5p	CBWU16989.3p	CBWU76596.3p
ENSG00000065978	Y	YBX1	umls:C0027643	Neoplasm Recurrence, Local	KH.C1.264	Y-box protein 1/2/3	CSDA;Csda;E130201H02Rik;YBX1;YBX2;Ybx1;Ybx2;yps;	CBWU17116.5p	XABT214327.5p	CBWU17116.3p	XABT214327.3p
ENSG00000065978	Y	YBX1	umls:C1458155	Breast Neoplasms	KH.C1.264	Y-box protein 1/2/3	CSDA;Csda;E130201H02Rik;YBX1;YBX2;Ybx1;Ybx2;yps;	CBWU17116.5p	XABT214327.5p	CBWU17116.3p	XABT214327.3p
ENSG00000065978	Y	YBX1	umls:C0023893	Liver Cirrhosis, Experimental	KH.C1.264	Y-box protein 1/2/3	CSDA;Csda;E130201H02Rik;YBX1;YBX2;Ybx1;Ybx2;yps;	CBWU17116.5p	XABT214327.5p	CBWU17116.3p	XABT214327.3p
ENSG00000145362	Y	ANK2	umls:C1970119	Cardiac Arrhythmia, Ankyrin-B-Related	KH.C1.88	-	ANK2;ANK3;Ank1;Ank2;Ank3;	CBWU17232.5p	CBWU17232.3p	XABT76754.3p	XABT87429.3p
ENSG00000142453	Y	CARM1	umls:C0033860	Psoriasis	KH.C5.598	-	Art4;CARM1;Carm1;	CBWU17458.5p	XABT129717.5p	CBWU17458.3p	XABT129717.3p
ENSG00000125952	Y	MAX	umls:C0031511	Pheochromocytoma	KH.C5.373	-	MAX;Max;	CBWU17468.5p	CBWU115397.5p	CBWU17468.3p	CBWU115397.3p
ENSG00000171759	Y	PAH	umls:C0751434	Classical phenylketonuria	KH.C2.545	phenylalanine hydroxylase	Hn;PAH;Pah;	CBWU17534.5p	CBWU79852.5p	CBWU17534.3p	CBWU79852.3p	XABT77673.3p
ENSG00000171759	Y	PAH	umls:C0031485	Phenylketonurias	KH.C2.545	phenylalanine hydroxylase	Hn;PAH;Pah;	CBWU17534.5p	CBWU79852.5p	CBWU17534.3p	CBWU79852.3p	XABT77673.3p
ENSG00000101152	Y	DNAJC5	umls:C1834207	CEROID LIPOFUSCINOSIS, NEURONAL, 4B, AUTOSOMAL DOMINANT	KH.C2.944	-	Csp;DNAJC5;DNAJC5B;Dnajc5;Dnajc5b;	CBWU17966.5p	XABT78368.5p	CBWU79930.5p	CBWU17966.3p	CBWU79930.3p
ENSG00000183010	Y	PYCR1	umls:C0010495	Cutis Laxa	KH.L37.15	-	AC145207.1-208;CG5840;PYCR1;PYCR2;Pycr1;Pycr2;	CBWU1819.5p	CBWU100696.5p	CBWU100696.3p
ENSG00000183010	Y	PYCR1	umls:C3280799	CUTIS LAXA, AUTOSOMAL RECESSIVE, TYPE IIIB	KH.L37.15	-	AC145207.1-208;CG5840;PYCR1;PYCR2;Pycr1;Pycr2;	CBWU1819.5p	CBWU100696.5p	CBWU100696.3p
ENSG00000183010	Y	PYCR1	umls:C2751987	Cutis Laxa, Autosomal Recessive, Type IIB	KH.L37.15	-	AC145207.1-208;CG5840;PYCR1;PYCR2;Pycr1;Pycr2;	CBWU1819.5p	CBWU100696.5p	CBWU100696.3p
ENSG00000183010	Y	PYCR1	umls:C0033300	Progeria	KH.L37.15	-	AC145207.1-208;CG5840;PYCR1;PYCR2;Pycr1;Pycr2;	CBWU1819.5p	CBWU100696.5p	CBWU100696.3p
ENSG00000104419	Y	NDRG1	umls:C0004114	Astrocytoma	KH.C11.483	-	MESK2;NDRG1;NDRG2;NDRG3;NDRG4;Ndrg1;Ndrg2;Ndrg3;Ndrg4;	CBWU18340.5p	CBWU103779.5p	CBWU103779.3p
ENSG00000104419	Y	NDRG1	umls:C1458155	Breast Neoplasms	KH.C11.483	-	MESK2;NDRG1;NDRG2;NDRG3;NDRG4;Ndrg1;Ndrg2;Ndrg3;Ndrg4;	CBWU18340.5p	CBWU103779.5p	CBWU103779.3p
ENSG00000104419	Y	NDRG1	umls:C0033578	Prostatic Neoplasms	KH.C11.483	-	MESK2;NDRG1;NDRG2;NDRG3;NDRG4;Ndrg1;Ndrg2;Ndrg3;Ndrg4;	CBWU18340.5p	CBWU103779.5p	CBWU103779.3p
ENSG00000104419	Y	NDRG1	umls:C0023903	Liver Neoplasms	KH.C11.483	-	MESK2;NDRG1;NDRG2;NDRG3;NDRG4;Ndrg1;Ndrg2;Ndrg3;Ndrg4;	CBWU18340.5p	CBWU103779.5p	CBWU103779.3p
ENSG00000104419	Y	NDRG1	umls:C0007134	Carcinoma, Renal Cell	KH.C11.483	-	MESK2;NDRG1;NDRG2;NDRG3;NDRG4;Ndrg1;Ndrg2;Ndrg3;Ndrg4;	CBWU18340.5p	CBWU103779.5p	CBWU103779.3p
ENSG00000104419	Y	NDRG1	umls:C0149925	Small Cell Lung Carcinoma	KH.C11.483	-	MESK2;NDRG1;NDRG2;NDRG3;NDRG4;Ndrg1;Ndrg2;Ndrg3;Ndrg4;	CBWU18340.5p	CBWU103779.5p	CBWU103779.3p
ENSG00000104419	Y	NDRG1	umls:C0007131	Carcinoma, Non-Small-Cell Lung	KH.C11.483	-	MESK2;NDRG1;NDRG2;NDRG3;NDRG4;Ndrg1;Ndrg2;Ndrg3;Ndrg4;	CBWU18340.5p	CBWU103779.5p	CBWU103779.3p
ENSG00000104419	Y	NDRG1	umls:C0025202	Melanoma	KH.C11.483	-	MESK2;NDRG1;NDRG2;NDRG3;NDRG4;Ndrg1;Ndrg2;Ndrg3;Ndrg4;	CBWU18340.5p	CBWU103779.5p	CBWU103779.3p
ENSG00000104419	Y	NDRG1	umls:C0206658	Smooth Muscle Tumor	KH.C11.483	-	MESK2;NDRG1;NDRG2;NDRG3;NDRG4;Ndrg1;Ndrg2;Ndrg3;Ndrg4;	CBWU18340.5p	CBWU103779.5p	CBWU103779.3p
ENSG00000104419	Y	NDRG1	umls:C0017636	Glioblastoma	KH.C11.483	-	MESK2;NDRG1;NDRG2;NDRG3;NDRG4;Ndrg1;Ndrg2;Ndrg3;Ndrg4;	CBWU18340.5p	CBWU103779.5p	CBWU103779.3p
ENSG00000104419	Y	NDRG1	umls:C0206734	Hemangioblastoma	KH.C11.483	-	MESK2;NDRG1;NDRG2;NDRG3;NDRG4;Ndrg1;Ndrg2;Ndrg3;Ndrg4;	CBWU18340.5p	CBWU103779.5p	CBWU103779.3p
ENSG00000104419	Y	NDRG1	umls:C1832334	Neuropathy, hereditary motor and sensory, LOM type	KH.C11.483	-	MESK2;NDRG1;NDRG2;NDRG3;NDRG4;Ndrg1;Ndrg2;Ndrg3;Ndrg4;	CBWU18340.5p	CBWU103779.5p	CBWU103779.3p
ENSG00000104419	Y	NDRG1	umls:C0022665	Kidney Neoplasms	KH.C11.483	-	MESK2;NDRG1;NDRG2;NDRG3;NDRG4;Ndrg1;Ndrg2;Ndrg3;Ndrg4;	CBWU18340.5p	CBWU103779.5p	CBWU103779.3p
ENSG00000104419	Y	NDRG1	umls:C0887833	Carcinoma, Pancreatic Ductal	KH.C11.483	-	MESK2;NDRG1;NDRG2;NDRG3;NDRG4;Ndrg1;Ndrg2;Ndrg3;Ndrg4;	CBWU18340.5p	CBWU103779.5p	CBWU103779.3p
ENSG00000104419	Y	NDRG1	umls:C0027627	Neoplasm Metastasis	KH.C11.483	-	MESK2;NDRG1;NDRG2;NDRG3;NDRG4;Ndrg1;Ndrg2;Ndrg3;Ndrg4;	CBWU18340.5p	CBWU103779.5p	CBWU103779.3p
ENSG00000188536	Y	HBA2	umls:C0700299	Heinz Body Anemias	KH.L116.94	-	AC157554.7;CYGB;Cygb;HBA1;HBA2;HBB;HBE1;HBG1;HBG2;HBZ;Hba-x;Hbb-bh1;Hbb-y;MB;Z84721.1;glob1;	CBWU1839.5p	CBWU1839.3p
ENSG00000188536	Y	HBA2	umls:C0005283	beta-Thalassemia	KH.L116.94	-	AC157554.7;CYGB;Cygb;HBA1;HBA2;HBB;HBE1;HBG1;HBG2;HBZ;Hba-x;Hbb-bh1;Hbb-y;MB;Z84721.1;glob1;	CBWU1839.5p	CBWU1839.3p
ENSG00000188536	Y	HBA2	umls:C0263454	Chloracne	KH.L116.94	-	AC157554.7;CYGB;Cygb;HBA1;HBA2;HBB;HBE1;HBG1;HBG2;HBZ;Hba-x;Hbb-bh1;Hbb-y;MB;Z84721.1;glob1;	CBWU1839.5p	CBWU1839.3p
ENSG00000188536	Y	HBA2	umls:C0002312	alpha-Thalassemia	KH.L116.94	-	AC157554.7;CYGB;Cygb;HBA1;HBA2;HBB;HBE1;HBG1;HBG2;HBZ;Hba-x;Hbb-bh1;Hbb-y;MB;Z84721.1;glob1;	CBWU1839.5p	CBWU1839.3p
ENSG00000174827	Y	PDZK1	umls:C0033578	Prostatic Neoplasms	KH.C10.93	-	BX537254.7;PDZK1;PDZK1P2;Pdzk1;	CBWU18485.3p
ENSG00000174827	Y	PDZK1	umls:C0010606	Carcinoma, Adenoid Cystic	KH.C10.93	-	BX537254.7;PDZK1;PDZK1P2;Pdzk1;	CBWU18485.3p
ENSG00000174827	Y	PDZK1	umls:C0036095	Salivary Gland Neoplasms	KH.C10.93	-	BX537254.7;PDZK1;PDZK1P2;Pdzk1;	CBWU18485.3p
ENSG00000143252	Y	SDHC	umls:C0030421	Paraganglioma	KH.C12.470	-	CG6666;SDHC;Sdhc;	CBWU18735.5p	XABT149102.5p	CBWU18735.3p	XABT149102.3p
ENSG00000143252	Y	SDHC	umls:C1847319	Carney-Stratakis Syndrome	KH.C12.470	-	CG6666;SDHC;Sdhc;	CBWU18735.5p	XABT149102.5p	CBWU18735.3p	XABT149102.3p
ENSG00000156873	Y	PHKG2	umls:C2751643	Glycogen Storage Disease IXC	KH.L87.11	-	PHKG1;PHKG2;PhKgamma;Phkg1;Phkg2;	CBWU1891.5p	XABT61180.5p
ENSG00000135925	Y	WNT10A	umls:C1857069	Schopf-Schulz-Passarge Syndrome	KH.L19.12	-	WNT10A;WNT10B;Wnt10a;Wnt10b;	CBWU18983.5p	XABT90967.5p	CBWU27042.5p	CBWU18983.3p	CBWU27042.3p
ENSG00000135925	Y	WNT10A	umls:C0796093	Odontoonychodermal dysplasia	KH.L19.12	-	WNT10A;WNT10B;Wnt10a;Wnt10b;	CBWU18983.5p	XABT90967.5p	CBWU27042.5p	CBWU18983.3p	CBWU27042.3p
ENSG00000135925	Y	WNT10A	umls:C1835492	Tooth Agenesis, Selective, 4	KH.L19.12	-	WNT10A;WNT10B;Wnt10a;Wnt10b;	CBWU18983.5p	XABT90967.5p	CBWU27042.5p	CBWU18983.3p	CBWU27042.3p
ENSG00000135925	Y	WNT10A	umls:C0334634	Lymphoma, Mantle-Cell	KH.L19.12	-	WNT10A;WNT10B;Wnt10a;Wnt10b;	CBWU18983.5p	XABT90967.5p	CBWU27042.5p	CBWU18983.3p	CBWU27042.3p
ENSG00000169884	Y	WNT10B	umls:C1458155	Breast Neoplasms	KH.L19.12	-	WNT10A;WNT10B;Wnt10a;Wnt10b;	CBWU18983.5p	XABT90967.5p	CBWU27042.5p	CBWU18983.3p	CBWU27042.3p
ENSG00000169884	Y	WNT10B	umls:C2749665	Split-Hand/Foot Malformation 6	KH.L19.12	-	WNT10A;WNT10B;Wnt10a;Wnt10b;	CBWU18983.5p	XABT90967.5p	CBWU27042.5p	CBWU18983.3p	CBWU27042.3p
ENSG00000076685	Y	NT5C2	umls:C2825055	Recurrence	KH.C8.126	-	CG32549;NT5C2;Nt5c2;	CBWU19093.5p	CBWU38312.5p	CBWU19093.3p	CBWU38312.3p
ENSG00000076685	Y	NT5C2	umls:C1961102	Precursor Cell Lymphoblastic Leukemia-Lymphoma	KH.C8.126	-	CG32549;NT5C2;Nt5c2;	CBWU19093.5p	CBWU38312.5p	CBWU19093.3p	CBWU38312.3p
ENSG00000148180	Y	GSN	umls:C0860207	Drug-Induced Liver Injury	KH.C9.534	-	GSN;Gel;Gsn;SCIN;Scin;	CBWU21011.5p	CBWU20819.5p	CBWU20819.3p
ENSG00000148180	Y	GSN	umls:C0029456	Osteoporosis	KH.C9.534	-	GSN;Gel;Gsn;SCIN;Scin;	CBWU21011.5p	CBWU20819.5p	CBWU20819.3p
ENSG00000148180	Y	GSN	umls:C0948089	Acute Coronary Syndrome	KH.C9.534	-	GSN;Gel;Gsn;SCIN;Scin;	CBWU21011.5p	CBWU20819.5p	CBWU20819.3p
ENSG00000148180	Y	GSN	umls:C0043094	Weight Gain	KH.C9.534	-	GSN;Gel;Gsn;SCIN;Scin;	CBWU21011.5p	CBWU20819.5p	CBWU20819.3p
ENSG00000148180	Y	GSN	umls:C0030524	Paratuberculosis	KH.C9.534	-	GSN;Gel;Gsn;SCIN;Scin;	CBWU21011.5p	CBWU20819.5p	CBWU20819.3p
ENSG00000148180	Y	GSN	umls:C1622345	Meretoja syndrome	KH.C9.534	-	GSN;Gel;Gsn;SCIN;Scin;	CBWU21011.5p	CBWU20819.5p	CBWU20819.3p
ENSG00000148180	Y	GSN	umls:C0025500	Mesothelioma	KH.C9.534	-	GSN;Gel;Gsn;SCIN;Scin;	CBWU21011.5p	CBWU20819.5p	CBWU20819.3p
ENSG00000171862	Y	PTEN	umls:C0023014	Language Development Disorders	KH.S787.1	-	PTEN;Pten;	CBWU2134.5p	XABT215698.5p	CBWU2134.3p	XABT215698.3p
ENSG00000171862	Y	PTEN	umls:C0376358	Malignant neoplasm of prostate	KH.S787.1	-	PTEN;Pten;	CBWU2134.5p	XABT215698.5p	CBWU2134.3p	XABT215698.3p
ENSG00000171862	Y	PTEN	umls:C0025286	Meningioma	KH.S787.1	-	PTEN;Pten;	CBWU2134.5p	XABT215698.5p	CBWU2134.3p	XABT215698.3p
ENSG00000171862	Y	PTEN	umls:C0242656	Disease Progression	KH.S787.1	-	PTEN;Pten;	CBWU2134.5p	XABT215698.5p	CBWU2134.3p	XABT215698.3p
ENSG00000171862	Y	PTEN	umls:C0152427	Polydactyly	KH.S787.1	-	PTEN;Pten;	CBWU2134.5p	XABT215698.5p	CBWU2134.3p	XABT215698.3p
ENSG00000171862	Y	PTEN	umls:C1835047	MELANOMA, CUTANEOUS MALIGNANT, SUSCEPTIBILITY TO, 1	KH.S787.1	-	PTEN;Pten;	CBWU2134.5p	XABT215698.5p	CBWU2134.3p	XABT215698.3p
ENSG00000171862	Y	PTEN	umls:C0025202	Melanoma	KH.S787.1	-	PTEN;Pten;	CBWU2134.5p	XABT215698.5p	CBWU2134.3p	XABT215698.3p
ENSG00000171862	Y	PTEN	umls:C0024121	Lung Neoplasms	KH.S787.1	-	PTEN;Pten;	CBWU2134.5p	XABT215698.5p	CBWU2134.3p	XABT215698.3p
ENSG00000171862	Y	PTEN	umls:C0085261	Proteus Syndrome	KH.S787.1	-	PTEN;Pten;	CBWU2134.5p	XABT215698.5p	CBWU2134.3p	XABT215698.3p
ENSG00000171862	Y	PTEN	umls:C0014170	Endometrial Neoplasms	KH.S787.1	-	PTEN;Pten;	CBWU2134.5p	XABT215698.5p	CBWU2134.3p	XABT215698.3p
ENSG00000171862	Y	PTEN	umls:C0023801	Lipomatosis	KH.S787.1	-	PTEN;Pten;	CBWU2134.5p	XABT215698.5p	CBWU2134.3p	XABT215698.3p
ENSG00000171862	Y	PTEN	umls:C0023418	Leukemia	KH.S787.1	-	PTEN;Pten;	CBWU2134.5p	XABT215698.5p	CBWU2134.3p	XABT215698.3p
ENSG00000171862	Y	PTEN	umls:C0027627	Neoplasm Metastasis	KH.S787.1	-	PTEN;Pten;	CBWU2134.5p	XABT215698.5p	CBWU2134.3p	XABT215698.3p
ENSG00000171862	Y	PTEN	umls:C0037274	Skin Diseases	KH.S787.1	-	PTEN;Pten;	CBWU2134.5p	XABT215698.5p	CBWU2134.3p	XABT215698.3p
ENSG00000171862	Y	PTEN	umls:C1458155	Breast Neoplasms	KH.S787.1	-	PTEN;Pten;	CBWU2134.5p	XABT215698.5p	CBWU2134.3p	XABT215698.3p
ENSG00000171862	Y	PTEN	umls:C0020564	Hypertrophy	KH.S787.1	-	PTEN;Pten;	CBWU2134.5p	XABT215698.5p	CBWU2134.3p	XABT215698.3p
ENSG00000171862	Y	PTEN	umls:C0003081	Anisometropia	KH.S787.1	-	PTEN;Pten;	CBWU2134.5p	XABT215698.5p	CBWU2134.3p	XABT215698.3p
ENSG00000171862	Y	PTEN	umls:C0007097	Carcinoma	KH.S787.1	-	PTEN;Pten;	CBWU2134.5p	XABT215698.5p	CBWU2134.3p	XABT215698.3p
ENSG00000171862	Y	PTEN	umls:C1333989	Meningioma, familial	KH.S787.1	-	PTEN;Pten;	CBWU2134.5p	XABT215698.5p	CBWU2134.3p	XABT215698.3p
ENSG00000171862	Y	PTEN	umls:C0004096	Asthma	KH.S787.1	-	PTEN;Pten;	CBWU2134.5p	XABT215698.5p	CBWU2134.3p	XABT215698.3p
ENSG00000171862	Y	PTEN	umls:C0221355	Macrocephaly	KH.S787.1	-	PTEN;Pten;	CBWU2134.5p	XABT215698.5p	CBWU2134.3p	XABT215698.3p
ENSG00000171862	Y	PTEN	umls:C1168401	Carcinoma, squamous cell of head and neck	KH.S787.1	-	PTEN;Pten;	CBWU2134.5p	XABT215698.5p	CBWU2134.3p	XABT215698.3p
ENSG00000171862	Y	PTEN	umls:C2931367	Thyroid cancer, follicular	KH.S787.1	-	PTEN;Pten;	CBWU2134.5p	XABT215698.5p	CBWU2134.3p	XABT215698.3p
ENSG00000171862	Y	PTEN	umls:C0919267	Ovarian Neoplasms	KH.S787.1	-	PTEN;Pten;	CBWU2134.5p	XABT215698.5p	CBWU2134.3p	XABT215698.3p
ENSG00000171862	Y	PTEN	umls:C0265326	BANNAYAN-RILEY-RUVALCABA SYNDROME	KH.S787.1	-	PTEN;Pten;	CBWU2134.5p	XABT215698.5p	CBWU2134.3p	XABT215698.3p
ENSG00000171862	Y	PTEN	umls:C0008073	Developmental Disabilities	KH.S787.1	-	PTEN;Pten;	CBWU2134.5p	XABT215698.5p	CBWU2134.3p	XABT215698.3p
ENSG00000171862	Y	PTEN	umls:C0035126	Reperfusion Injury	KH.S787.1	-	PTEN;Pten;	CBWU2134.5p	XABT215698.5p	CBWU2134.3p	XABT215698.3p
ENSG00000171862	Y	PTEN	umls:C0345893	Juvenile polyposis syndrome	KH.S787.1	-	PTEN;Pten;	CBWU2134.5p	XABT215698.5p	CBWU2134.3p	XABT215698.3p
ENSG00000171862	Y	PTEN	umls:C2931229	VACTERL hydrocephaly	KH.S787.1	-	PTEN;Pten;	CBWU2134.5p	XABT215698.5p	CBWU2134.3p	XABT215698.3p
ENSG00000171862	Y	PTEN	umls:C0026613	Motor Skills Disorders	KH.S787.1	-	PTEN;Pten;	CBWU2134.5p	XABT215698.5p	CBWU2134.3p	XABT215698.3p
ENSG00000171862	Y	PTEN	umls:C0376634	Craniofacial Abnormalities	KH.S787.1	-	PTEN;Pten;	CBWU2134.5p	XABT215698.5p	CBWU2134.3p	XABT215698.3p
ENSG00000171862	Y	PTEN	umls:C0000772	Abnormalities, Multiple	KH.S787.1	-	PTEN;Pten;	CBWU2134.5p	XABT215698.5p	CBWU2134.3p	XABT215698.3p
ENSG00000171862	Y	PTEN	umls:C0020538	Hypertension	KH.S787.1	-	PTEN;Pten;	CBWU2134.5p	XABT215698.5p	CBWU2134.3p	XABT215698.3p
ENSG00000171862	Y	PTEN	umls:C0023798	Lipoma	KH.S787.1	-	PTEN;Pten;	CBWU2134.5p	XABT215698.5p	CBWU2134.3p	XABT215698.3p
ENSG00000171862	Y	PTEN	umls:C0025362	Intellectual Disability	KH.S787.1	-	PTEN;Pten;	CBWU2134.5p	XABT215698.5p	CBWU2134.3p	XABT215698.3p
ENSG00000171862	Y	PTEN	umls:C0023976	Long QT Syndrome	KH.S787.1	-	PTEN;Pten;	CBWU2134.5p	XABT215698.5p	CBWU2134.3p	XABT215698.3p
ENSG00000171862	Y	PTEN	umls:C0010606	Carcinoma, Adenoid Cystic	KH.S787.1	-	PTEN;Pten;	CBWU2134.5p	XABT215698.5p	CBWU2134.3p	XABT215698.3p
ENSG00000171862	Y	PTEN	umls:C0001418	Adenocarcinoma	KH.S787.1	-	PTEN;Pten;	CBWU2134.5p	XABT215698.5p	CBWU2134.3p	XABT215698.3p
ENSG00000171862	Y	PTEN	umls:C0021655	Insulin Resistance	KH.S787.1	-	PTEN;Pten;	CBWU2134.5p	XABT215698.5p	CBWU2134.3p	XABT215698.3p
ENSG00000171862	Y	PTEN	umls:C0018553	Hamartoma Syndrome, Multiple	KH.S787.1	-	PTEN;Pten;	CBWU2134.5p	XABT215698.5p	CBWU2134.3p	XABT215698.3p
ENSG00000171862	Y	PTEN	umls:C1854416	Macrocephaly Autism Syndrome	KH.S787.1	-	PTEN;Pten;	CBWU2134.5p	XABT215698.5p	CBWU2134.3p	XABT215698.3p
ENSG00000171862	Y	PTEN	umls:C0024299	Lymphoma	KH.S787.1	-	PTEN;Pten;	CBWU2134.5p	XABT215698.5p	CBWU2134.3p	XABT215698.3p
ENSG00000171862	Y	PTEN	umls:C0018916	Hemangioma	KH.S787.1	-	PTEN;Pten;	CBWU2134.5p	XABT215698.5p	CBWU2134.3p	XABT215698.3p
ENSG00000171862	Y	PTEN	umls:C0033578	Prostatic Neoplasms	KH.S787.1	-	PTEN;Pten;	CBWU2134.5p	XABT215698.5p	CBWU2134.3p	XABT215698.3p
ENSG00000171862	Y	PTEN	umls:C0476089	Endometrial Carcinoma	KH.S787.1	-	PTEN;Pten;	CBWU2134.5p	XABT215698.5p	CBWU2134.3p	XABT215698.3p
ENSG00000171862	Y	PTEN	umls:C0027055	Myocardial Reperfusion Injury	KH.S787.1	-	PTEN;Pten;	CBWU2134.5p	XABT215698.5p	CBWU2134.3p	XABT215698.3p
ENSG00000171862	Y	PTEN	umls:C0175704	LEOPARD Syndrome	KH.S787.1	-	PTEN;Pten;	CBWU2134.5p	XABT215698.5p	CBWU2134.3p	XABT215698.3p
ENSG00000171862	Y	PTEN	umls:C0017638	Glioma	KH.S787.1	-	PTEN;Pten;	CBWU2134.5p	XABT215698.5p	CBWU2134.3p	XABT215698.3p
ENSG00000171862	Y	PTEN	umls:C0030297	Pancreatic Neoplasms	KH.S787.1	-	PTEN;Pten;	CBWU2134.5p	XABT215698.5p	CBWU2134.3p	XABT215698.3p
ENSG00000171862	Y	PTEN	umls:C0008074	Child Development Disorders, Pervasive	KH.S787.1	-	PTEN;Pten;	CBWU2134.5p	XABT215698.5p	CBWU2134.3p	XABT215698.3p
ENSG00000171862	Y	PTEN	umls:C0149925	Small Cell Lung Carcinoma	KH.S787.1	-	PTEN;Pten;	CBWU2134.5p	XABT215698.5p	CBWU2134.3p	XABT215698.3p
ENSG00000171862	Y	PTEN	umls:C0282612	Prostatic Intraepithelial Neoplasia	KH.S787.1	-	PTEN;Pten;	CBWU2134.5p	XABT215698.5p	CBWU2134.3p	XABT215698.3p
ENSG00000171862	Y	PTEN	umls:C0014173	Endometrial Hyperplasia	KH.S787.1	-	PTEN;Pten;	CBWU2134.5p	XABT215698.5p	CBWU2134.3p	XABT215698.3p
ENSG00000171862	Y	PTEN	umls:C0004352	Autistic Disorder	KH.S787.1	-	PTEN;Pten;	CBWU2134.5p	XABT215698.5p	CBWU2134.3p	XABT215698.3p
ENSG00000171862	Y	PTEN	umls:C0027626	Neoplasm Invasiveness	KH.S787.1	-	PTEN;Pten;	CBWU2134.5p	XABT215698.5p	CBWU2134.3p	XABT215698.3p
ENSG00000102575	Y	ACP5	umls:C1842763	Combined Immunodeficiency with Autoimmunity and Spondylometaphyseal Dysplasia	KH.L95.12	-	ACP5;Acp5;	CBWU21351.5p	CBWU93248.5p	CBWU21351.3p	CBWU93248.3p
ENSG00000102575	Y	ACP5	umls:C0020503	Hyperparathyroidism, Secondary	KH.L95.12	-	ACP5;Acp5;	CBWU21351.5p	CBWU93248.5p	CBWU21351.3p	CBWU93248.3p
ENSG00000102575	Y	ACP5	umls:C0028754	Obesity	KH.L95.12	-	ACP5;Acp5;	CBWU21351.5p	CBWU93248.5p	CBWU21351.3p	CBWU93248.3p
ENSG00000102575	Y	ACP5	umls:C0432222	Spondyloenchondrodysplasia	KH.L95.12	-	ACP5;Acp5;	CBWU21351.5p	CBWU93248.5p	CBWU21351.3p	CBWU93248.3p
ENSG00000106546	Y	AHR	umls:C0236811	Chronobiology Disorders	KH.C12.93	-	AHR;Ahr;	CBWU21364.5p	CBWU32134.5p	CBWU21364.3p
ENSG00000106546	Y	AHR	umls:C0020578	Hyperventilation	KH.C12.93	-	AHR;Ahr;	CBWU21364.5p	CBWU32134.5p	CBWU21364.3p
ENSG00000106546	Y	AHR	umls:C0018273	Growth Disorders	KH.C12.93	-	AHR;Ahr;	CBWU21364.5p	CBWU32134.5p	CBWU21364.3p
ENSG00000106546	Y	AHR	umls:C0242339	Dyslipidemias	KH.C12.93	-	AHR;Ahr;	CBWU21364.5p	CBWU32134.5p	CBWU21364.3p
ENSG00000106546	Y	AHR	umls:C0039231	Tachycardia	KH.C12.93	-	AHR;Ahr;	CBWU21364.5p	CBWU32134.5p	CBWU21364.3p
ENSG00000106546	Y	AHR	umls:C0027627	Neoplasm Metastasis	KH.C12.93	-	AHR;Ahr;	CBWU21364.5p	CBWU32134.5p	CBWU21364.3p
ENSG00000106546	Y	AHR	umls:C1458155	Breast Neoplasms	KH.C12.93	-	AHR;Ahr;	CBWU21364.5p	CBWU32134.5p	CBWU21364.3p
ENSG00000106546	Y	AHR	umls:C0020564	Hypertrophy	KH.C12.93	-	AHR;Ahr;	CBWU21364.5p	CBWU32134.5p	CBWU21364.3p
ENSG00000106546	Y	AHR	umls:C0018798	Heart Defects, Congenital	KH.C12.93	-	AHR;Ahr;	CBWU21364.5p	CBWU32134.5p	CBWU21364.3p
ENSG00000106546	Y	AHR	umls:C0027659	Neoplasms, Experimental	KH.C12.93	-	AHR;Ahr;	CBWU21364.5p	CBWU32134.5p	CBWU21364.3p
ENSG00000106546	Y	AHR	umls:C0023903	Liver Neoplasms	KH.C12.93	-	AHR;Ahr;	CBWU21364.5p	CBWU32134.5p	CBWU21364.3p
ENSG00000106546	Y	AHR	umls:C0559470	Peanut Hypersensitivity	KH.C12.93	-	AHR;Ahr;	CBWU21364.5p	CBWU32134.5p	CBWU21364.3p
ENSG00000106546	Y	AHR	umls:C0032285	Pneumonia	KH.C12.93	-	AHR;Ahr;	CBWU21364.5p	CBWU32134.5p	CBWU21364.3p
ENSG00000106546	Y	AHR	umls:C0004153	Atherosclerosis	KH.C12.93	-	AHR;Ahr;	CBWU21364.5p	CBWU32134.5p	CBWU21364.3p
ENSG00000106546	Y	AHR	umls:C0027651	Neoplasms	KH.C12.93	-	AHR;Ahr;	CBWU21364.5p	CBWU32134.5p	CBWU21364.3p
ENSG00000106546	Y	AHR	umls:C0038002	Splenomegaly	KH.C12.93	-	AHR;Ahr;	CBWU21364.5p	CBWU32134.5p	CBWU21364.3p
ENSG00000106546	Y	AHR	umls:C0023895	Liver Diseases	KH.C12.93	-	AHR;Ahr;	CBWU21364.5p	CBWU32134.5p	CBWU21364.3p
ENSG00000106546	Y	AHR	umls:C0037997	Splenic Diseases	KH.C12.93	-	AHR;Ahr;	CBWU21364.5p	CBWU32134.5p	CBWU21364.3p
ENSG00000106546	Y	AHR	umls:C0860207	Drug-Induced Liver Injury	KH.C12.93	-	AHR;Ahr;	CBWU21364.5p	CBWU32134.5p	CBWU21364.3p
ENSG00000106546	Y	AHR	umls:C0041955	Ureteral Neoplasms	KH.C12.93	-	AHR;Ahr;	CBWU21364.5p	CBWU32134.5p	CBWU21364.3p
ENSG00000106546	Y	AHR	umls:C0003873	Arthritis, Rheumatoid	KH.C12.93	-	AHR;Ahr;	CBWU21364.5p	CBWU32134.5p	CBWU21364.3p
ENSG00000106546	Y	AHR	umls:C0037116	Silicosis	KH.C12.93	-	AHR;Ahr;	CBWU21364.5p	CBWU32134.5p	CBWU21364.3p
ENSG00000106546	Y	AHR	umls:C0021368	Inflammation	KH.C12.93	-	AHR;Ahr;	CBWU21364.5p	CBWU32134.5p	CBWU21364.3p
ENSG00000106546	Y	AHR	umls:C0020538	Hypertension	KH.C12.93	-	AHR;Ahr;	CBWU21364.5p	CBWU32134.5p	CBWU21364.3p
ENSG00000106546	Y	AHR	umls:C0005974	Bone Resorption	KH.C12.93	-	AHR;Ahr;	CBWU21364.5p	CBWU32134.5p	CBWU21364.3p
ENSG00000106546	Y	AHR	umls:C0031117	Peripheral Nervous System Diseases	KH.C12.93	-	AHR;Ahr;	CBWU21364.5p	CBWU32134.5p	CBWU21364.3p
ENSG00000106546	Y	AHR	umls:C2931037	Pancreatic cancer, adult	KH.C12.93	-	AHR;Ahr;	CBWU21364.5p	CBWU32134.5p	CBWU21364.3p
ENSG00000106546	Y	AHR	umls:C0030297	Pancreatic Neoplasms	KH.C12.93	-	AHR;Ahr;	CBWU21364.5p	CBWU32134.5p	CBWU21364.3p
ENSG00000106546	Y	AHR	umls:C0038356	Stomach Neoplasms	KH.C12.93	-	AHR;Ahr;	CBWU21364.5p	CBWU32134.5p	CBWU21364.3p
ENSG00000106546	Y	AHR	umls:C0242706	Hyperoxia	KH.C12.93	-	AHR;Ahr;	CBWU21364.5p	CBWU32134.5p	CBWU21364.3p
ENSG00000106546	Y	AHR	umls:C0333641	Atrophy	KH.C12.93	-	AHR;Ahr;	CBWU21364.5p	CBWU32134.5p	CBWU21364.3p
ENSG00000106546	Y	AHR	umls:C0021364	Infertility, Male	KH.C12.93	-	AHR;Ahr;	CBWU21364.5p	CBWU32134.5p	CBWU21364.3p
ENSG00000145715	Y	RASA1	umls:C0024668	Mammary Neoplasms, Experimental	KH.L152.46	-	RASA1;Rasa1;vap;	CBWU21383.5p	XABT193629.5p
ENSG00000145715	Y	RASA1	umls:C0007097	Carcinoma	KH.L152.46	-	RASA1;Rasa1;vap;	CBWU21383.5p	XABT193629.5p
ENSG00000145715	Y	RASA1	umls:C0024667	Mammary Neoplasms, Animal	KH.L152.46	-	RASA1;Rasa1;vap;	CBWU21383.5p	XABT193629.5p
ENSG00000145715	Y	RASA1	umls:C0003857	Arteriovenous Malformations	KH.L152.46	-	RASA1;Rasa1;vap;	CBWU21383.5p	XABT193629.5p
ENSG00000145715	Y	RASA1	umls:C0038505	Sturge-Weber Syndrome	KH.L152.46	-	RASA1;Rasa1;vap;	CBWU21383.5p	XABT193629.5p
ENSG00000145715	Y	RASA1	umls:C0007117	Carcinoma, Basal Cell	KH.L152.46	-	RASA1;Rasa1;vap;	CBWU21383.5p	XABT193629.5p
ENSG00000145715	Y	RASA1	umls:C1842180	Capillary Malformation-Arteriovenous Malformation	KH.L152.46	-	RASA1;Rasa1;vap;	CBWU21383.5p	XABT193629.5p
ENSG00000145715	Y	RASA1	umls:C0235752	Port-Wine Stain	KH.L152.46	-	RASA1;Rasa1;vap;	CBWU21383.5p	XABT193629.5p
ENSG00000198650	Y	TAT	umls:C0268483	Tyrosinemias	KH.C12.633	-	CG1461;TAT;Tat;	CBWU2168.5p	CBWU88440.5p	CBWU2168.3p	CBWU88440.3p
ENSG00000198650	Y	TAT	umls:C0268487	Hypertyrosinemia, Richner-Hanhart type	KH.C12.633	-	CG1461;TAT;Tat;	CBWU2168.5p	CBWU88440.5p	CBWU2168.3p	CBWU88440.3p
ENSG00000171863	Y	RPS7	umls:C1458155	Breast Neoplasms	KH.S761.1	Vesicle transport-related protein	AC015917.30;AC132088.4;AL807777.6;RPS7;RpS7;Rps7;	CBWU22062.5p	CBWU14705.5p	XABT84275.5p	CBWU22062.3p	CBWU14705.3p
ENSG00000171863	Y	RPS7	umls:C2675511	Diamond-Blackfan Anemia 8	KH.S761.1	Vesicle transport-related protein	AC015917.30;AC132088.4;AL807777.6;RPS7;RpS7;Rps7;	CBWU22062.5p	CBWU14705.5p	XABT84275.5p	CBWU22062.3p	CBWU14705.3p
ENSG00000168028	Y	RPSA	umls:C0027626	Neoplasm Invasiveness	KH.C11.148	-	AC016044.11;AC022026.7;AC098849.9;AC139769.1;RPSA;Rpsa;sta;	CBWU22399.5p	CBWU93421.5p	CBWU22399.3p	CBWU93421.3p
ENSG00000135218	Y	CD36	umls:C0038160	Staphylococcal Infections	KH.C6.16	-	CD36;CG7227;Cd36;crq;pes;santa-maria;	CBWU22500.5p	CBWU22500.3p
ENSG00000135218	Y	CD36	umls:C0271650	Glucose Intolerance	KH.C6.16	-	CD36;CG7227;Cd36;crq;pes;santa-maria;	CBWU22500.5p	CBWU22500.3p
ENSG00000135218	Y	CD36	umls:C0043094	Weight Gain	KH.C6.16	-	CD36;CG7227;Cd36;crq;pes;santa-maria;	CBWU22500.5p	CBWU22500.3p
ENSG00000135218	Y	CD36	umls:C0035126	Reperfusion Injury	KH.C6.16	-	CD36;CG7227;Cd36;crq;pes;santa-maria;	CBWU22500.5p	CBWU22500.3p
ENSG00000135218	Y	CD36	umls:C0162820	Dermatitis, Allergic Contact	KH.C6.16	-	CD36;CG7227;Cd36;crq;pes;santa-maria;	CBWU22500.5p	CBWU22500.3p
ENSG00000135218	Y	CD36	umls:C0007193	Cardiomyopathy, Dilated	KH.C6.16	-	CD36;CG7227;Cd36;crq;pes;santa-maria;	CBWU22500.5p	CBWU22500.3p
ENSG00000135218	Y	CD36	umls:C0021051	Immunologic Deficiency Syndromes	KH.C6.16	-	CD36;CG7227;Cd36;crq;pes;santa-maria;	CBWU22500.5p	CBWU22500.3p
ENSG00000135218	Y	CD36	umls:C1855456	PLASMODIUM FALCIPARUM BLOOD INFECTION LEVEL	KH.C6.16	-	CD36;CG7227;Cd36;crq;pes;santa-maria;	CBWU22500.5p	CBWU22500.3p
ENSG00000135218	Y	CD36	umls:C0024530	Malaria	KH.C6.16	-	CD36;CG7227;Cd36;crq;pes;santa-maria;	CBWU22500.5p	CBWU22500.3p
ENSG00000135218	Y	CD36	umls:C0151744	Myocardial Ischemia	KH.C6.16	-	CD36;CG7227;Cd36;crq;pes;santa-maria;	CBWU22500.5p	CBWU22500.3p
ENSG00000135218	Y	CD36	umls:C0020538	Hypertension	KH.C6.16	-	CD36;CG7227;Cd36;crq;pes;santa-maria;	CBWU22500.5p	CBWU22500.3p
ENSG00000135218	Y	CD36	umls:C0010068	Coronary Disease	KH.C6.16	-	CD36;CG7227;Cd36;crq;pes;santa-maria;	CBWU22500.5p	CBWU22500.3p
ENSG00000135218	Y	CD36	umls:C1842090	Platelet Glycoprotein IV Deficiency	KH.C6.16	-	CD36;CG7227;Cd36;crq;pes;santa-maria;	CBWU22500.5p	CBWU22500.3p
ENSG00000135218	Y	CD36	umls:C0021655	Insulin Resistance	KH.C6.16	-	CD36;CG7227;Cd36;crq;pes;santa-maria;	CBWU22500.5p	CBWU22500.3p
ENSG00000108242	Y	CYP2C18	umls:C0206726	Gliosarcoma	KH.C6.73	-	CYP2A13;CYP2A6;CYP2A7;CYP2B6;CYP2C18;CYP2C19;CYP2C8;CYP2C9;CYP2D6;CYP2E1;CYP2F1;CYP2J2;CYP2R1;Cyp18a1;	CBWU22524.5p	XABT84927.5p	CBWU22524.3p
ENSG00000130649	Y	CYP2E1	umls:C0018800	Cardiomegaly	KH.C6.73	-	CYP2A13;CYP2A6;CYP2A7;CYP2B6;CYP2C18;CYP2C19;CYP2C8;CYP2C9;CYP2D6;CYP2E1;CYP2F1;CYP2J2;CYP2R1;Cyp18a1;	CBWU22524.5p	XABT84927.5p	CBWU22524.3p
ENSG00000130649	Y	CYP2E1	umls:C0001973	Alcoholism	KH.C6.73	-	CYP2A13;CYP2A6;CYP2A7;CYP2B6;CYP2C18;CYP2C19;CYP2C8;CYP2C9;CYP2D6;CYP2E1;CYP2F1;CYP2J2;CYP2R1;Cyp18a1;	CBWU22524.5p	XABT84927.5p	CBWU22524.3p
ENSG00000130649	Y	CYP2E1	umls:C0027540	Necrosis	KH.C6.73	-	CYP2A13;CYP2A6;CYP2A7;CYP2B6;CYP2C18;CYP2C19;CYP2C8;CYP2C9;CYP2D6;CYP2E1;CYP2F1;CYP2J2;CYP2R1;Cyp18a1;	CBWU22524.5p	XABT84927.5p	CBWU22524.3p
ENSG00000130649	Y	CYP2E1	umls:C0013221	Drug Toxicity	KH.C6.73	-	CYP2A13;CYP2A6;CYP2A7;CYP2B6;CYP2C18;CYP2C19;CYP2C8;CYP2C9;CYP2D6;CYP2E1;CYP2F1;CYP2J2;CYP2R1;Cyp18a1;	CBWU22524.5p	XABT84927.5p	CBWU22524.3p
ENSG00000130649	Y	CYP2E1	umls:C0860207	Drug-Induced Liver Injury	KH.C6.73	-	CYP2A13;CYP2A6;CYP2A7;CYP2B6;CYP2C18;CYP2C19;CYP2C8;CYP2C9;CYP2D6;CYP2E1;CYP2F1;CYP2J2;CYP2R1;Cyp18a1;	CBWU22524.5p	XABT84927.5p	CBWU22524.3p
ENSG00000130649	Y	CYP2E1	umls:C0011609	Drug Eruptions	KH.C6.73	-	CYP2A13;CYP2A6;CYP2A7;CYP2B6;CYP2C18;CYP2C19;CYP2C8;CYP2C9;CYP2D6;CYP2E1;CYP2F1;CYP2J2;CYP2R1;Cyp18a1;	CBWU22524.5p	XABT84927.5p	CBWU22524.3p
ENSG00000130649	Y	CYP2E1	umls:C0023891	Liver Cirrhosis, Alcoholic	KH.C6.73	-	CYP2A13;CYP2A6;CYP2A7;CYP2B6;CYP2C18;CYP2C19;CYP2C8;CYP2C9;CYP2D6;CYP2E1;CYP2F1;CYP2J2;CYP2R1;Cyp18a1;	CBWU22524.5p	XABT84927.5p	CBWU22524.3p
ENSG00000130649	Y	CYP2E1	umls:C0024121	Lung Neoplasms	KH.C6.73	-	CYP2A13;CYP2A6;CYP2A7;CYP2B6;CYP2C18;CYP2C19;CYP2C8;CYP2C9;CYP2D6;CYP2E1;CYP2F1;CYP2J2;CYP2R1;Cyp18a1;	CBWU22524.5p	XABT84927.5p	CBWU22524.3p
ENSG00000130649	Y	CYP2E1	umls:C0001418	Adenocarcinoma	KH.C6.73	-	CYP2A13;CYP2A6;CYP2A7;CYP2B6;CYP2C18;CYP2C19;CYP2C8;CYP2C9;CYP2D6;CYP2E1;CYP2F1;CYP2J2;CYP2R1;Cyp18a1;	CBWU22524.5p	XABT84927.5p	CBWU22524.3p
ENSG00000130649	Y	CYP2E1	umls:C0030567	Parkinson Disease	KH.C6.73	-	CYP2A13;CYP2A6;CYP2A7;CYP2B6;CYP2C18;CYP2C19;CYP2C8;CYP2C9;CYP2D6;CYP2E1;CYP2F1;CYP2J2;CYP2R1;Cyp18a1;	CBWU22524.5p	XABT84927.5p	CBWU22524.3p
ENSG00000130649	Y	CYP2E1	umls:C0024305	Lymphoma, Non-Hodgkin	KH.C6.73	-	CYP2A13;CYP2A6;CYP2A7;CYP2B6;CYP2C18;CYP2C19;CYP2C8;CYP2C9;CYP2D6;CYP2E1;CYP2F1;CYP2J2;CYP2R1;Cyp18a1;	CBWU22524.5p	XABT84927.5p	CBWU22524.3p
ENSG00000130649	Y	CYP2E1	umls:C0033578	Prostatic Neoplasms	KH.C6.73	-	CYP2A13;CYP2A6;CYP2A7;CYP2B6;CYP2C18;CYP2C19;CYP2C8;CYP2C9;CYP2D6;CYP2E1;CYP2F1;CYP2J2;CYP2R1;Cyp18a1;	CBWU22524.5p	XABT84927.5p	CBWU22524.3p
ENSG00000130649	Y	CYP2E1	umls:C2239176	Carcinoma, Hepatocellular	KH.C6.73	-	CYP2A13;CYP2A6;CYP2A7;CYP2B6;CYP2C18;CYP2C19;CYP2C8;CYP2C9;CYP2D6;CYP2E1;CYP2F1;CYP2J2;CYP2R1;Cyp18a1;	CBWU22524.5p	XABT84927.5p	CBWU22524.3p
ENSG00000130649	Y	CYP2E1	umls:C0015695	Fatty Liver	KH.C6.73	-	CYP2A13;CYP2A6;CYP2A7;CYP2B6;CYP2C18;CYP2C19;CYP2C8;CYP2C9;CYP2D6;CYP2E1;CYP2F1;CYP2J2;CYP2R1;Cyp18a1;	CBWU22524.5p	XABT84927.5p	CBWU22524.3p
ENSG00000130649	Y	CYP2E1	umls:C0023903	Liver Neoplasms	KH.C6.73	-	CYP2A13;CYP2A6;CYP2A7;CYP2B6;CYP2C18;CYP2C19;CYP2C8;CYP2C9;CYP2D6;CYP2E1;CYP2F1;CYP2J2;CYP2R1;Cyp18a1;	CBWU22524.5p	XABT84927.5p	CBWU22524.3p
ENSG00000130649	Y	CYP2E1	umls:C0023904	Liver Neoplasms, Experimental	KH.C6.73	-	CYP2A13;CYP2A6;CYP2A7;CYP2B6;CYP2C18;CYP2C19;CYP2C8;CYP2C9;CYP2D6;CYP2E1;CYP2F1;CYP2J2;CYP2R1;Cyp18a1;	CBWU22524.5p	XABT84927.5p	CBWU22524.3p
ENSG00000130649	Y	CYP2E1	umls:C0007131	Carcinoma, Non-Small-Cell Lung	KH.C6.73	-	CYP2A13;CYP2A6;CYP2A7;CYP2B6;CYP2C18;CYP2C19;CYP2C8;CYP2C9;CYP2D6;CYP2E1;CYP2F1;CYP2J2;CYP2R1;Cyp18a1;	CBWU22524.5p	XABT84927.5p	CBWU22524.3p
ENSG00000130649	Y	CYP2E1	umls:C1449861	Micronuclei, Chromosome-Defective	KH.C6.73	-	CYP2A13;CYP2A6;CYP2A7;CYP2B6;CYP2C18;CYP2C19;CYP2C8;CYP2C9;CYP2D6;CYP2E1;CYP2F1;CYP2J2;CYP2R1;Cyp18a1;	CBWU22524.5p	XABT84927.5p	CBWU22524.3p
ENSG00000138115	Y	CYP2C8	umls:C0027765	Nervous System Diseases	KH.C6.73	-	CYP2A13;CYP2A6;CYP2A7;CYP2B6;CYP2C18;CYP2C19;CYP2C8;CYP2C9;CYP2D6;CYP2E1;CYP2F1;CYP2J2;CYP2R1;Cyp18a1;	CBWU22524.5p	XABT84927.5p	CBWU22524.3p
ENSG00000138115	Y	CYP2C8	umls:C0022658	Kidney Diseases	KH.C6.73	-	CYP2A13;CYP2A6;CYP2A7;CYP2B6;CYP2C18;CYP2C19;CYP2C8;CYP2C9;CYP2D6;CYP2E1;CYP2F1;CYP2J2;CYP2R1;Cyp18a1;	CBWU22524.5p	XABT84927.5p	CBWU22524.3p
ENSG00000138115	Y	CYP2C8	umls:C0035410	Rhabdomyolysis	KH.C6.73	-	CYP2A13;CYP2A6;CYP2A7;CYP2B6;CYP2C18;CYP2C19;CYP2C8;CYP2C9;CYP2D6;CYP2E1;CYP2F1;CYP2J2;CYP2R1;Cyp18a1;	CBWU22524.5p	XABT84927.5p	CBWU22524.3p
ENSG00000165841	Y	CYP2C19	umls:C2609414	Acute Kidney Injury	KH.C6.73	-	CYP2A13;CYP2A6;CYP2A7;CYP2B6;CYP2C18;CYP2C19;CYP2C8;CYP2C9;CYP2D6;CYP2E1;CYP2F1;CYP2J2;CYP2R1;Cyp18a1;	CBWU22524.5p	XABT84927.5p	CBWU22524.3p
ENSG00000165841	Y	CYP2C19	umls:C0860207	Drug-Induced Liver Injury	KH.C6.73	-	CYP2A13;CYP2A6;CYP2A7;CYP2B6;CYP2C18;CYP2C19;CYP2C8;CYP2C9;CYP2D6;CYP2E1;CYP2F1;CYP2J2;CYP2R1;Cyp18a1;	CBWU22524.5p	XABT84927.5p	CBWU22524.3p
ENSG00000165841	Y	CYP2C19	umls:C0040053	Thrombosis	KH.C6.73	-	CYP2A13;CYP2A6;CYP2A7;CYP2B6;CYP2C18;CYP2C19;CYP2C8;CYP2C9;CYP2D6;CYP2E1;CYP2F1;CYP2J2;CYP2R1;Cyp18a1;	CBWU22524.5p	XABT84927.5p	CBWU22524.3p
ENSG00000165841	Y	CYP2C19	umls:C1836023	Drug Metabolism, Poor, CYP2C19-Related	KH.C6.73	-	CYP2A13;CYP2A6;CYP2A7;CYP2B6;CYP2C18;CYP2C19;CYP2C8;CYP2C9;CYP2D6;CYP2E1;CYP2F1;CYP2J2;CYP2R1;Cyp18a1;	CBWU22524.5p	XABT84927.5p	CBWU22524.3p
ENSG00000165841	Y	CYP2C19	umls:C0085215	Primary Ovarian Insufficiency	KH.C6.73	-	CYP2A13;CYP2A6;CYP2A7;CYP2B6;CYP2C18;CYP2C19;CYP2C8;CYP2C9;CYP2D6;CYP2E1;CYP2F1;CYP2J2;CYP2R1;Cyp18a1;	CBWU22524.5p	XABT84927.5p	CBWU22524.3p
ENSG00000165841	Y	CYP2C19	umls:C0022661	Kidney Failure, Chronic	KH.C6.73	-	CYP2A13;CYP2A6;CYP2A7;CYP2B6;CYP2C18;CYP2C19;CYP2C8;CYP2C9;CYP2D6;CYP2E1;CYP2F1;CYP2J2;CYP2R1;Cyp18a1;	CBWU22524.5p	XABT84927.5p	CBWU22524.3p
ENSG00000165841	Y	CYP2C19	umls:C0007222	Cardiovascular Diseases	KH.C6.73	-	CYP2A13;CYP2A6;CYP2A7;CYP2B6;CYP2C18;CYP2C19;CYP2C8;CYP2C9;CYP2D6;CYP2E1;CYP2F1;CYP2J2;CYP2R1;Cyp18a1;	CBWU22524.5p	XABT84927.5p	CBWU22524.3p
ENSG00000197408	Y	CYP2B6	umls:C1861063	TOBACCO ADDICTION, SUSCEPTIBILITY TO	KH.C6.73	-	CYP2A13;CYP2A6;CYP2A7;CYP2B6;CYP2C18;CYP2C19;CYP2C8;CYP2C9;CYP2D6;CYP2E1;CYP2F1;CYP2J2;CYP2R1;Cyp18a1;	CBWU22524.5p	XABT84927.5p	CBWU22524.3p
ENSG00000197408	Y	CYP2B6	umls:C0206726	Gliosarcoma	KH.C6.73	-	CYP2A13;CYP2A6;CYP2A7;CYP2B6;CYP2C18;CYP2C19;CYP2C8;CYP2C9;CYP2D6;CYP2E1;CYP2F1;CYP2J2;CYP2R1;Cyp18a1;	CBWU22524.5p	XABT84927.5p	CBWU22524.3p
ENSG00000197408	Y	CYP2B6	umls:C0022661	Kidney Failure, Chronic	KH.C6.73	-	CYP2A13;CYP2A6;CYP2A7;CYP2B6;CYP2C18;CYP2C19;CYP2C8;CYP2C9;CYP2D6;CYP2E1;CYP2F1;CYP2J2;CYP2R1;Cyp18a1;	CBWU22524.5p	XABT84927.5p	CBWU22524.3p
ENSG00000116741	Y	RGS2	umls:C0030569	Parkinson Disease, Secondary	KH.C9.235	-	RGS1;RGS13;RGS16;RGS18;RGS2;RGS21;RGS3;RGS4;RGS5;RGS8;Rgs1;Rgs18;Rgs4;Rgs5;	CBWU22650.5p
ENSG00000116741	Y	RGS2	umls:C1458155	Breast Neoplasms	KH.C9.235	-	RGS1;RGS13;RGS16;RGS18;RGS2;RGS21;RGS3;RGS4;RGS5;RGS8;Rgs1;Rgs18;Rgs4;Rgs5;	CBWU22650.5p
ENSG00000116741	Y	RGS2	umls:C0023467	Leukemia, Myeloid, Acute	KH.C9.235	-	RGS1;RGS13;RGS16;RGS18;RGS2;RGS21;RGS3;RGS4;RGS5;RGS8;Rgs1;Rgs18;Rgs4;Rgs5;	CBWU22650.5p
ENSG00000116741	Y	RGS2	umls:C0020538	Hypertension	KH.C9.235	-	RGS1;RGS13;RGS16;RGS18;RGS2;RGS21;RGS3;RGS4;RGS5;RGS8;Rgs1;Rgs18;Rgs4;Rgs5;	CBWU22650.5p
ENSG00000116741	Y	RGS2	umls:C0038356	Stomach Neoplasms	KH.C9.235	-	RGS1;RGS13;RGS16;RGS18;RGS2;RGS21;RGS3;RGS4;RGS5;RGS8;Rgs1;Rgs18;Rgs4;Rgs5;	CBWU22650.5p
ENSG00000142655	Y	PEX14	umls:C0029927	Ovarian Cysts	KH.C7.660	-	CG4289;PEX14;Pex14;	CBWU22960.5p	XABT206735.5p	XABT85595.5p	CBWU22960.3p	XABT206735.3p
ENSG00000142655	Y	PEX14	umls:C1832200	Peroxisome biogenesis disorders	KH.C7.660	-	CG4289;PEX14;Pex14;	CBWU22960.5p	XABT206735.5p	XABT85595.5p	CBWU22960.3p	XABT206735.3p
ENSG00000142655	Y	PEX14	umls:C0043459	Zellweger Syndrome	KH.C7.660	-	CG4289;PEX14;Pex14;	CBWU22960.5p	XABT206735.5p	XABT85595.5p	CBWU22960.3p	XABT206735.3p
ENSG00000182774	Y	RPS17	umls:C1260899	Anemia, Diamond-Blackfan	KH.C8.322	-	AC010724.6-202;AC121114.10;RP4-753D5.2;RPS17;RPS17P2;RpS17;Rps17;	CBWU23457.5p	CBWU63934.5p	CBWU23457.3p	CBWU63934.3p
ENSG00000182774	Y	RPS17	umls:C2675860	Diamond-Blackfan Anemia 4	KH.C8.322	-	AC010724.6-202;AC121114.10;RP4-753D5.2;RPS17;RPS17P2;RpS17;Rps17;	CBWU23457.5p	CBWU63934.5p	CBWU23457.3p	CBWU63934.3p
ENSG00000070756	Y	PABPC1	umls:C1458155	Breast Neoplasms	KH.L108.12	-	AC098722.3;PABPC1;PABPC1L;PABPC3;PABPC4;Pabpc1;Pabpc2;Pabpc3;Pabpc4;pAbp;	CBWU24539.5p	CBWU24539.3p
ENSG00000128928	Y	IVD	umls:C0268575	Acidemia, isovaleric	KH.C11.50	isovaleryl CoA dehydrogenase	CG6638;IVD;Ivd;	CBWU25025.5p	CBWU70263.5p	CBWU25025.3p	CBWU70263.3p
ENSG00000070081	Y	NUCB2	umls:C0033578	Prostatic Neoplasms	KH.C5.134	-	NUCB1;NUCB2;Nucb1;Nucb2;	CBWU2510.5p	XABT209259.5p	CBWU2510.3p	XABT209259.3p
ENSG00000107521	Y	HPS1	umls:C2931875	Albinism with hemorrhagic diathesis and pigmented reticuloendothelial cells	KH.C2.1074	-	AL022313.1;HPS;HPS1;Hps1;	CBWU25224.5p	XABT52644.5p
ENSG00000133063	Y	CHIT1	umls:C0017205	Gaucher Disease	KH.L119.18	-	BC051070;Bclp2;CG1869;CHI3L1;CHI3L2;CHIA;CHIT1;Chi3l3;Chi3l4;Chia;Chit1;Cht3;Ovgp1;	CBWU25392.5p	CBWU8036.5p	CBWU25392.3p	CBWU8036.3p
ENSG00000111348	Y	ARHGDIB	umls:C0948089	Acute Coronary Syndrome	KH.L106.15	-	AC145207.1-206;ARHGDIA;ARHGDIB;ARHGDIG;Arhgdia;Arhgdib;Arhgdig;RhoGDI;	CBWU25432.5p	CBWU38383.5p	CBWU25432.3p	CBWU38383.3p
ENSG00000111348	Y	ARHGDIB	umls:C0019693	HIV Infections	KH.L106.15	-	AC145207.1-206;ARHGDIA;ARHGDIB;ARHGDIG;Arhgdia;Arhgdib;Arhgdig;RhoGDI;	CBWU25432.5p	CBWU38383.5p	CBWU25432.3p	CBWU38383.3p
ENSG00000141522	Y	ARHGDIA	umls:C1458155	Breast Neoplasms	KH.L106.15	-	AC145207.1-206;ARHGDIA;ARHGDIB;ARHGDIG;Arhgdia;Arhgdib;Arhgdig;RhoGDI;	CBWU25432.5p	CBWU38383.5p	CBWU25432.3p	CBWU38383.3p
ENSG00000141522	Y	ARHGDIA	umls:C0022548	Keloid	KH.L106.15	-	AC145207.1-206;ARHGDIA;ARHGDIB;ARHGDIG;Arhgdia;Arhgdib;Arhgdig;RhoGDI;	CBWU25432.5p	CBWU38383.5p	CBWU25432.3p	CBWU38383.3p
ENSG00000141522	Y	ARHGDIA	umls:C0019693	HIV Infections	KH.L106.15	-	AC145207.1-206;ARHGDIA;ARHGDIB;ARHGDIG;Arhgdia;Arhgdib;Arhgdig;RhoGDI;	CBWU25432.5p	CBWU38383.5p	CBWU25432.3p	CBWU38383.3p
ENSG00000141522	Y	ARHGDIA	umls:C0027627	Neoplasm Metastasis	KH.L106.15	-	AC145207.1-206;ARHGDIA;ARHGDIB;ARHGDIG;Arhgdia;Arhgdib;Arhgdig;RhoGDI;	CBWU25432.5p	CBWU38383.5p	CBWU25432.3p	CBWU38383.3p
ENSG00000135218	Y	CD36	umls:C0038160	Staphylococcal Infections	KH.L153.96	-	CD36;CG7227;Cd36;crq;pes;santa-maria;	CBWU26392.5p	CBWU26392.3p
ENSG00000135218	Y	CD36	umls:C0271650	Glucose Intolerance	KH.L153.96	-	CD36;CG7227;Cd36;crq;pes;santa-maria;	CBWU26392.5p	CBWU26392.3p
ENSG00000135218	Y	CD36	umls:C0043094	Weight Gain	KH.L153.96	-	CD36;CG7227;Cd36;crq;pes;santa-maria;	CBWU26392.5p	CBWU26392.3p
ENSG00000135218	Y	CD36	umls:C0035126	Reperfusion Injury	KH.L153.96	-	CD36;CG7227;Cd36;crq;pes;santa-maria;	CBWU26392.5p	CBWU26392.3p
ENSG00000135218	Y	CD36	umls:C0162820	Dermatitis, Allergic Contact	KH.L153.96	-	CD36;CG7227;Cd36;crq;pes;santa-maria;	CBWU26392.5p	CBWU26392.3p
ENSG00000135218	Y	CD36	umls:C0007193	Cardiomyopathy, Dilated	KH.L153.96	-	CD36;CG7227;Cd36;crq;pes;santa-maria;	CBWU26392.5p	CBWU26392.3p
ENSG00000135218	Y	CD36	umls:C0021051	Immunologic Deficiency Syndromes	KH.L153.96	-	CD36;CG7227;Cd36;crq;pes;santa-maria;	CBWU26392.5p	CBWU26392.3p
ENSG00000135218	Y	CD36	umls:C1855456	PLASMODIUM FALCIPARUM BLOOD INFECTION LEVEL	KH.L153.96	-	CD36;CG7227;Cd36;crq;pes;santa-maria;	CBWU26392.5p	CBWU26392.3p
ENSG00000135218	Y	CD36	umls:C0024530	Malaria	KH.L153.96	-	CD36;CG7227;Cd36;crq;pes;santa-maria;	CBWU26392.5p	CBWU26392.3p
ENSG00000135218	Y	CD36	umls:C0151744	Myocardial Ischemia	KH.L153.96	-	CD36;CG7227;Cd36;crq;pes;santa-maria;	CBWU26392.5p	CBWU26392.3p
ENSG00000135218	Y	CD36	umls:C0020538	Hypertension	KH.L153.96	-	CD36;CG7227;Cd36;crq;pes;santa-maria;	CBWU26392.5p	CBWU26392.3p
ENSG00000135218	Y	CD36	umls:C0010068	Coronary Disease	KH.L153.96	-	CD36;CG7227;Cd36;crq;pes;santa-maria;	CBWU26392.5p	CBWU26392.3p
ENSG00000135218	Y	CD36	umls:C1842090	Platelet Glycoprotein IV Deficiency	KH.L153.96	-	CD36;CG7227;Cd36;crq;pes;santa-maria;	CBWU26392.5p	CBWU26392.3p
ENSG00000135218	Y	CD36	umls:C0021655	Insulin Resistance	KH.L153.96	-	CD36;CG7227;Cd36;crq;pes;santa-maria;	CBWU26392.5p	CBWU26392.3p
ENSG00000123106	Y	CCDC91	umls:C0236969	Substance-Related Disorders	KH.C5.401	-	CCDC91;Ccdc91;	CBWU26573.5p	XABT90196.5p	CBWU26573.3p
ENSG00000023734	Y	STRAP	umls:C0009404	Colorectal Neoplasms	KH.L114.2	-	STRAP;Strap;wmd;	CBWU26720.5p	CBWU11306.5p	CBWU26720.3p	CBWU11306.3p
ENSG00000113971	Y	NPHP3	umls:C0012644	Disease Models, Animal	KH.C1.925	-	-	CBWU26783.5p	CBWU16633.5p	CBWU26783.3p	CBWU16633.3p
ENSG00000113971	Y	NPHP3	umls:C0085548	Polycystic Kidney, Autosomal Recessive	KH.C1.925	-	-	CBWU26783.5p	CBWU16633.5p	CBWU26783.3p	CBWU16633.3p
ENSG00000113971	Y	NPHP3	umls:C1858392	Nephronophthisis 3	KH.C1.925	-	-	CBWU26783.5p	CBWU16633.5p	CBWU26783.3p	CBWU16633.3p
ENSG00000113971	Y	NPHP3	umls:C2673885	Renal hepatic pancreatic dysplasia Dandy Walker cyst	KH.C1.925	-	-	CBWU26783.5p	CBWU16633.5p	CBWU26783.3p	CBWU16633.3p
ENSG00000113971	Y	NPHP3	umls:C2673883	Renal-Hepatic-Pancreatic Dysplasia	KH.C1.925	-	-	CBWU26783.5p	CBWU16633.5p	CBWU26783.3p	CBWU16633.3p
ENSG00000164751	Y	PEX2	umls:C1832200	Peroxisome biogenesis disorders	KH.C9.269	-	AC119876.9;CG7081;PXMP3;	CBWU26873.5p	XABT36625.5p	CBWU26873.3p	XABT36625.3p
ENSG00000164751	Y	PEX2	umls:C0282527	Refsum Disease, Infantile	KH.C9.269	-	AC119876.9;CG7081;PXMP3;	CBWU26873.5p	XABT36625.5p	CBWU26873.3p	XABT36625.3p
ENSG00000164751	Y	PEX2	umls:C0043459	Zellweger Syndrome	KH.C9.269	-	AC119876.9;CG7081;PXMP3;	CBWU26873.5p	XABT36625.5p	CBWU26873.3p	XABT36625.3p
ENSG00000130595	Y	TNNT3	umls:C1834523	Distal arthrogryposis type 2B	KH.C4.57	Ci-TnT-b	AC161218.10;TNNT1;TNNT2;TNNT3;Tnnt2;Tnnt3;up;	CBWU26954.5p	CBWU2553.5p	XABT226513.5p	CBWU26954.3p	XABT89058.3p	CBWU28928.3p	XABT226513.3p
ENSG00000012061	Y	ERCC1	umls:C0007873	Uterine Cervical Neoplasms	KH.L75.4	-	ERCC1;Ercc1;Ranbp21;XPO5;Xpo5;	CBWU27239.5p	XABT179944.5p	XABT106109.5p	CBWU27239.3p	XABT179944.3p	XABT106109.3p
ENSG00000012061	Y	ERCC1	umls:C0311375	Arsenic Poisoning	KH.L75.4	-	ERCC1;Ercc1;Ranbp21;XPO5;Xpo5;	CBWU27239.5p	XABT179944.5p	XABT106109.5p	CBWU27239.3p	XABT179944.3p	XABT106109.3p
ENSG00000012061	Y	ERCC1	umls:C0027658	Neoplasms, Germ Cell and Embryonal	KH.L75.4	-	ERCC1;Ercc1;Ranbp21;XPO5;Xpo5;	CBWU27239.5p	XABT179944.5p	XABT106109.5p	CBWU27239.3p	XABT179944.3p	XABT106109.3p
ENSG00000012061	Y	ERCC1	umls:C1853100	Cerebrooculofacioskeletal Syndrome 4	KH.L75.4	-	ERCC1;Ercc1;Ranbp21;XPO5;Xpo5;	CBWU27239.5p	XABT179944.5p	XABT106109.5p	CBWU27239.3p	XABT179944.3p	XABT106109.3p
ENSG00000012061	Y	ERCC1	umls:C0152013	Adenocarcinoma of lung	KH.L75.4	-	ERCC1;Ercc1;Ranbp21;XPO5;Xpo5;	CBWU27239.5p	XABT179944.5p	XABT106109.5p	CBWU27239.3p	XABT179944.3p	XABT106109.3p
ENSG00000012061	Y	ERCC1	umls:C0038356	Stomach Neoplasms	KH.L75.4	-	ERCC1;Ercc1;Ranbp21;XPO5;Xpo5;	CBWU27239.5p	XABT179944.5p	XABT106109.5p	CBWU27239.3p	XABT179944.3p	XABT106109.3p
ENSG00000012061	Y	ERCC1	umls:C2931822	Nasopharyngeal carcinoma	KH.L75.4	-	ERCC1;Ercc1;Ranbp21;XPO5;Xpo5;	CBWU27239.5p	XABT179944.5p	XABT106109.5p	CBWU27239.3p	XABT179944.3p	XABT106109.3p
ENSG00000012061	Y	ERCC1	umls:C0007131	Carcinoma, Non-Small-Cell Lung	KH.L75.4	-	ERCC1;Ercc1;Ranbp21;XPO5;Xpo5;	CBWU27239.5p	XABT179944.5p	XABT106109.5p	CBWU27239.3p	XABT179944.3p	XABT106109.3p
ENSG00000012061	Y	ERCC1	umls:C0025202	Melanoma	KH.L75.4	-	ERCC1;Ercc1;Ranbp21;XPO5;Xpo5;	CBWU27239.5p	XABT179944.5p	XABT106109.5p	CBWU27239.3p	XABT179944.3p	XABT106109.3p
ENSG00000012061	Y	ERCC1	umls:C0039590	Testicular Neoplasms	KH.L75.4	-	ERCC1;Ercc1;Ranbp21;XPO5;Xpo5;	CBWU27239.5p	XABT179944.5p	XABT106109.5p	CBWU27239.3p	XABT179944.3p	XABT106109.3p
ENSG00000012061	Y	ERCC1	umls:C0031117	Peripheral Nervous System Diseases	KH.L75.4	-	ERCC1;Ercc1;Ranbp21;XPO5;Xpo5;	CBWU27239.5p	XABT179944.5p	XABT106109.5p	CBWU27239.3p	XABT179944.3p	XABT106109.3p
ENSG00000012061	Y	ERCC1	umls:C0027627	Neoplasm Metastasis	KH.L75.4	-	ERCC1;Ercc1;Ranbp21;XPO5;Xpo5;	CBWU27239.5p	XABT179944.5p	XABT106109.5p	CBWU27239.3p	XABT179944.3p	XABT106109.3p
ENSG00000100030	Y	MAPK1	umls:C0017639	Gliosis	KH.L153.20	Ci-ERK1/2	MAPK1;MAPK3;Mapk1;Mapk3;rl;	CBWU27621.5p	XABT92071.5p	CBWU114131.5p	CBWU27621.3p	XABT92071.3p	CBWU114131.3p
ENSG00000100030	Y	MAPK1	umls:C0878544	Cardiomyopathies	KH.L153.20	Ci-ERK1/2	MAPK1;MAPK3;Mapk1;Mapk3;rl;	CBWU27621.5p	XABT92071.5p	CBWU114131.5p	CBWU27621.3p	XABT92071.3p	CBWU114131.3p
ENSG00000100030	Y	MAPK1	umls:C0020429	Hyperalgesia	KH.L153.20	Ci-ERK1/2	MAPK1;MAPK3;Mapk1;Mapk3;rl;	CBWU27621.5p	XABT92071.5p	CBWU114131.5p	CBWU27621.3p	XABT92071.3p	CBWU114131.3p
ENSG00000100030	Y	MAPK1	umls:C0024121	Lung Neoplasms	KH.L153.20	Ci-ERK1/2	MAPK1;MAPK3;Mapk1;Mapk3;rl;	CBWU27621.5p	XABT92071.5p	CBWU114131.5p	CBWU27621.3p	XABT92071.3p	CBWU114131.3p
ENSG00000100030	Y	MAPK1	umls:C0007137	Carcinoma, Squamous Cell	KH.L153.20	Ci-ERK1/2	MAPK1;MAPK3;Mapk1;Mapk3;rl;	CBWU27621.5p	XABT92071.5p	CBWU114131.5p	CBWU27621.3p	XABT92071.3p	CBWU114131.3p
ENSG00000100030	Y	MAPK1	umls:C0027627	Neoplasm Metastasis	KH.L153.20	Ci-ERK1/2	MAPK1;MAPK3;Mapk1;Mapk3;rl;	CBWU27621.5p	XABT92071.5p	CBWU114131.5p	CBWU27621.3p	XABT92071.3p	CBWU114131.3p
ENSG00000100030	Y	MAPK1	umls:C0020564	Hypertrophy	KH.L153.20	Ci-ERK1/2	MAPK1;MAPK3;Mapk1;Mapk3;rl;	CBWU27621.5p	XABT92071.5p	CBWU114131.5p	CBWU27621.3p	XABT92071.3p	CBWU114131.3p
ENSG00000100030	Y	MAPK1	umls:C0027746	Nerve Degeneration	KH.L153.20	Ci-ERK1/2	MAPK1;MAPK3;Mapk1;Mapk3;rl;	CBWU27621.5p	XABT92071.5p	CBWU114131.5p	CBWU27621.3p	XABT92071.3p	CBWU114131.3p
ENSG00000100030	Y	MAPK1	umls:C0243026	Sepsis	KH.L153.20	Ci-ERK1/2	MAPK1;MAPK3;Mapk1;Mapk3;rl;	CBWU27621.5p	XABT92071.5p	CBWU114131.5p	CBWU27621.3p	XABT92071.3p	CBWU114131.3p
ENSG00000100030	Y	MAPK1	umls:C0038356	Stomach Neoplasms	KH.L153.20	Ci-ERK1/2	MAPK1;MAPK3;Mapk1;Mapk3;rl;	CBWU27621.5p	XABT92071.5p	CBWU114131.5p	CBWU27621.3p	XABT92071.3p	CBWU114131.3p
ENSG00000100030	Y	MAPK1	umls:C0236736	Cocaine-Related Disorders	KH.L153.20	Ci-ERK1/2	MAPK1;MAPK3;Mapk1;Mapk3;rl;	CBWU27621.5p	XABT92071.5p	CBWU114131.5p	CBWU27621.3p	XABT92071.3p	CBWU114131.3p
ENSG00000100030	Y	MAPK1	umls:C0007786	Brain Ischemia	KH.L153.20	Ci-ERK1/2	MAPK1;MAPK3;Mapk1;Mapk3;rl;	CBWU27621.5p	XABT92071.5p	CBWU114131.5p	CBWU27621.3p	XABT92071.3p	CBWU114131.3p
ENSG00000100030	Y	MAPK1	umls:C0018671	Head and Neck Neoplasms	KH.L153.20	Ci-ERK1/2	MAPK1;MAPK3;Mapk1;Mapk3;rl;	CBWU27621.5p	XABT92071.5p	CBWU114131.5p	CBWU27621.3p	XABT92071.3p	CBWU114131.3p
ENSG00000100030	Y	MAPK1	umls:C0038587	Substance Withdrawal Syndrome	KH.L153.20	Ci-ERK1/2	MAPK1;MAPK3;Mapk1;Mapk3;rl;	CBWU27621.5p	XABT92071.5p	CBWU114131.5p	CBWU27621.3p	XABT92071.3p	CBWU114131.3p
ENSG00000100030	Y	MAPK1	umls:C0919267	Ovarian Neoplasms	KH.L153.20	Ci-ERK1/2	MAPK1;MAPK3;Mapk1;Mapk3;rl;	CBWU27621.5p	XABT92071.5p	CBWU114131.5p	CBWU27621.3p	XABT92071.3p	CBWU114131.3p
ENSG00000100030	Y	MAPK1	umls:C0027626	Neoplasm Invasiveness	KH.L153.20	Ci-ERK1/2	MAPK1;MAPK3;Mapk1;Mapk3;rl;	CBWU27621.5p	XABT92071.5p	CBWU114131.5p	CBWU27621.3p	XABT92071.3p	CBWU114131.3p
ENSG00000100030	Y	MAPK1	umls:C0022665	Kidney Neoplasms	KH.L153.20	Ci-ERK1/2	MAPK1;MAPK3;Mapk1;Mapk3;rl;	CBWU27621.5p	XABT92071.5p	CBWU114131.5p	CBWU27621.3p	XABT92071.3p	CBWU114131.3p
ENSG00000100030	Y	MAPK1	umls:C0034531	Radiation Injuries, Experimental	KH.L153.20	Ci-ERK1/2	MAPK1;MAPK3;Mapk1;Mapk3;rl;	CBWU27621.5p	XABT92071.5p	CBWU114131.5p	CBWU27621.3p	XABT92071.3p	CBWU114131.3p
ENSG00000102882	Y	MAPK3	umls:C0017639	Gliosis	KH.L153.20	Ci-ERK1/2	MAPK1;MAPK3;Mapk1;Mapk3;rl;	CBWU27621.5p	XABT92071.5p	CBWU114131.5p	CBWU27621.3p	XABT92071.3p	CBWU114131.3p
ENSG00000102882	Y	MAPK3	umls:C0878544	Cardiomyopathies	KH.L153.20	Ci-ERK1/2	MAPK1;MAPK3;Mapk1;Mapk3;rl;	CBWU27621.5p	XABT92071.5p	CBWU114131.5p	CBWU27621.3p	XABT92071.3p	CBWU114131.3p
ENSG00000102882	Y	MAPK3	umls:C0020429	Hyperalgesia	KH.L153.20	Ci-ERK1/2	MAPK1;MAPK3;Mapk1;Mapk3;rl;	CBWU27621.5p	XABT92071.5p	CBWU114131.5p	CBWU27621.3p	XABT92071.3p	CBWU114131.3p
ENSG00000102882	Y	MAPK3	umls:C0024121	Lung Neoplasms	KH.L153.20	Ci-ERK1/2	MAPK1;MAPK3;Mapk1;Mapk3;rl;	CBWU27621.5p	XABT92071.5p	CBWU114131.5p	CBWU27621.3p	XABT92071.3p	CBWU114131.3p
ENSG00000102882	Y	MAPK3	umls:C0007137	Carcinoma, Squamous Cell	KH.L153.20	Ci-ERK1/2	MAPK1;MAPK3;Mapk1;Mapk3;rl;	CBWU27621.5p	XABT92071.5p	CBWU114131.5p	CBWU27621.3p	XABT92071.3p	CBWU114131.3p
ENSG00000102882	Y	MAPK3	umls:C0027627	Neoplasm Metastasis	KH.L153.20	Ci-ERK1/2	MAPK1;MAPK3;Mapk1;Mapk3;rl;	CBWU27621.5p	XABT92071.5p	CBWU114131.5p	CBWU27621.3p	XABT92071.3p	CBWU114131.3p
ENSG00000102882	Y	MAPK3	umls:C0020564	Hypertrophy	KH.L153.20	Ci-ERK1/2	MAPK1;MAPK3;Mapk1;Mapk3;rl;	CBWU27621.5p	XABT92071.5p	CBWU114131.5p	CBWU27621.3p	XABT92071.3p	CBWU114131.3p
ENSG00000102882	Y	MAPK3	umls:C0027746	Nerve Degeneration	KH.L153.20	Ci-ERK1/2	MAPK1;MAPK3;Mapk1;Mapk3;rl;	CBWU27621.5p	XABT92071.5p	CBWU114131.5p	CBWU27621.3p	XABT92071.3p	CBWU114131.3p
ENSG00000102882	Y	MAPK3	umls:C0243026	Sepsis	KH.L153.20	Ci-ERK1/2	MAPK1;MAPK3;Mapk1;Mapk3;rl;	CBWU27621.5p	XABT92071.5p	CBWU114131.5p	CBWU27621.3p	XABT92071.3p	CBWU114131.3p
ENSG00000102882	Y	MAPK3	umls:C0038356	Stomach Neoplasms	KH.L153.20	Ci-ERK1/2	MAPK1;MAPK3;Mapk1;Mapk3;rl;	CBWU27621.5p	XABT92071.5p	CBWU114131.5p	CBWU27621.3p	XABT92071.3p	CBWU114131.3p
ENSG00000102882	Y	MAPK3	umls:C0236736	Cocaine-Related Disorders	KH.L153.20	Ci-ERK1/2	MAPK1;MAPK3;Mapk1;Mapk3;rl;	CBWU27621.5p	XABT92071.5p	CBWU114131.5p	CBWU27621.3p	XABT92071.3p	CBWU114131.3p
ENSG00000102882	Y	MAPK3	umls:C0007786	Brain Ischemia	KH.L153.20	Ci-ERK1/2	MAPK1;MAPK3;Mapk1;Mapk3;rl;	CBWU27621.5p	XABT92071.5p	CBWU114131.5p	CBWU27621.3p	XABT92071.3p	CBWU114131.3p
ENSG00000102882	Y	MAPK3	umls:C0018671	Head and Neck Neoplasms	KH.L153.20	Ci-ERK1/2	MAPK1;MAPK3;Mapk1;Mapk3;rl;	CBWU27621.5p	XABT92071.5p	CBWU114131.5p	CBWU27621.3p	XABT92071.3p	CBWU114131.3p
ENSG00000102882	Y	MAPK3	umls:C0038587	Substance Withdrawal Syndrome	KH.L153.20	Ci-ERK1/2	MAPK1;MAPK3;Mapk1;Mapk3;rl;	CBWU27621.5p	XABT92071.5p	CBWU114131.5p	CBWU27621.3p	XABT92071.3p	CBWU114131.3p
ENSG00000102882	Y	MAPK3	umls:C0919267	Ovarian Neoplasms	KH.L153.20	Ci-ERK1/2	MAPK1;MAPK3;Mapk1;Mapk3;rl;	CBWU27621.5p	XABT92071.5p	CBWU114131.5p	CBWU27621.3p	XABT92071.3p	CBWU114131.3p
ENSG00000102882	Y	MAPK3	umls:C0333641	Atrophy	KH.L153.20	Ci-ERK1/2	MAPK1;MAPK3;Mapk1;Mapk3;rl;	CBWU27621.5p	XABT92071.5p	CBWU114131.5p	CBWU27621.3p	XABT92071.3p	CBWU114131.3p
ENSG00000102882	Y	MAPK3	umls:C0027626	Neoplasm Invasiveness	KH.L153.20	Ci-ERK1/2	MAPK1;MAPK3;Mapk1;Mapk3;rl;	CBWU27621.5p	XABT92071.5p	CBWU114131.5p	CBWU27621.3p	XABT92071.3p	CBWU114131.3p
ENSG00000102882	Y	MAPK3	umls:C0022665	Kidney Neoplasms	KH.L153.20	Ci-ERK1/2	MAPK1;MAPK3;Mapk1;Mapk3;rl;	CBWU27621.5p	XABT92071.5p	CBWU114131.5p	CBWU27621.3p	XABT92071.3p	CBWU114131.3p
ENSG00000102882	Y	MAPK3	umls:C0034531	Radiation Injuries, Experimental	KH.L153.20	Ci-ERK1/2	MAPK1;MAPK3;Mapk1;Mapk3;rl;	CBWU27621.5p	XABT92071.5p	CBWU114131.5p	CBWU27621.3p	XABT92071.3p	CBWU114131.3p
ENSG00000119318	Y	RAD23B	umls:C0033578	Prostatic Neoplasms	KH.C8.712	-	RAD23A;RAD23B;Rad23;Rad23a;Rad23b;	CBWU27634.5p	CBWU95059.5p	CBWU27634.3p	CBWU95059.3p
ENSG00000119318	Y	RAD23B	umls:C0376634	Craniofacial Abnormalities	KH.C8.712	-	RAD23A;RAD23B;Rad23;Rad23a;Rad23b;	CBWU27634.5p	CBWU95059.5p	CBWU27634.3p	CBWU95059.3p
ENSG00000119318	Y	RAD23B	umls:C0021364	Infertility, Male	KH.C8.712	-	RAD23A;RAD23B;Rad23;Rad23a;Rad23b;	CBWU27634.5p	CBWU95059.5p	CBWU27634.3p	CBWU95059.3p
ENSG00000050748	Y	MAPK9	umls:C0032927	Precancerous Conditions	KH.C14.416	C-jun N-terminal kinase	MAPK10;MAPK8;MAPK9;Mapk10;Mapk8;Mapk9;bsk;	CBWU28473.5p	CBWU11843.5p	CBWU28473.3p	CBWU11843.3p
ENSG00000050748	Y	MAPK9	umls:C0027055	Myocardial Reperfusion Injury	KH.C14.416	C-jun N-terminal kinase	MAPK10;MAPK8;MAPK9;Mapk10;Mapk8;Mapk9;bsk;	CBWU28473.5p	CBWU11843.5p	CBWU28473.3p	CBWU11843.3p
ENSG00000050748	Y	MAPK9	umls:C0022116	Ischemia	KH.C14.416	C-jun N-terminal kinase	MAPK10;MAPK8;MAPK9;Mapk10;Mapk8;Mapk9;bsk;	CBWU28473.5p	CBWU11843.5p	CBWU28473.3p	CBWU11843.3p
ENSG00000050748	Y	MAPK9	umls:C0035126	Reperfusion Injury	KH.C14.416	C-jun N-terminal kinase	MAPK10;MAPK8;MAPK9;Mapk10;Mapk8;Mapk9;bsk;	CBWU28473.5p	CBWU11843.5p	CBWU28473.3p	CBWU11843.3p
ENSG00000050748	Y	MAPK9	umls:C0027627	Neoplasm Metastasis	KH.C14.416	C-jun N-terminal kinase	MAPK10;MAPK8;MAPK9;Mapk10;Mapk8;Mapk9;bsk;	CBWU28473.5p	CBWU11843.5p	CBWU28473.3p	CBWU11843.3p
ENSG00000107643	Y	MAPK8	umls:C0032927	Precancerous Conditions	KH.C14.416	C-jun N-terminal kinase	MAPK10;MAPK8;MAPK9;Mapk10;Mapk8;Mapk9;bsk;	CBWU28473.5p	CBWU11843.5p	CBWU28473.3p	CBWU11843.3p
ENSG00000107643	Y	MAPK8	umls:C0035126	Reperfusion Injury	KH.C14.416	C-jun N-terminal kinase	MAPK10;MAPK8;MAPK9;Mapk10;Mapk8;Mapk9;bsk;	CBWU28473.5p	CBWU11843.5p	CBWU28473.3p	CBWU11843.3p
ENSG00000107643	Y	MAPK8	umls:C0038356	Stomach Neoplasms	KH.C14.416	C-jun N-terminal kinase	MAPK10;MAPK8;MAPK9;Mapk10;Mapk8;Mapk9;bsk;	CBWU28473.5p	CBWU11843.5p	CBWU28473.3p	CBWU11843.3p
ENSG00000107643	Y	MAPK8	umls:C0162557	Liver Failure, Acute	KH.C14.416	C-jun N-terminal kinase	MAPK10;MAPK8;MAPK9;Mapk10;Mapk8;Mapk9;bsk;	CBWU28473.5p	CBWU11843.5p	CBWU28473.3p	CBWU11843.3p
ENSG00000107643	Y	MAPK8	umls:C0007621	Cell Transformation, Neoplastic	KH.C14.416	C-jun N-terminal kinase	MAPK10;MAPK8;MAPK9;Mapk10;Mapk8;Mapk9;bsk;	CBWU28473.5p	CBWU11843.5p	CBWU28473.3p	CBWU11843.3p
ENSG00000109339	Y	MAPK10	umls:C0238111	Epileptic encephalopathy, Lennox-Gastaut type	KH.C14.416	C-jun N-terminal kinase	MAPK10;MAPK8;MAPK9;Mapk10;Mapk8;Mapk9;bsk;	CBWU28473.5p	CBWU11843.5p	CBWU28473.3p	CBWU11843.3p
ENSG00000178127	Y	NDUFV2	umls:C1838979	Mitochondrial complex I deficiency	KH.C12.265	NADH-ubiquinone oxidoreductase 24 kDa subunit, mitochondrial precursor	AC092070.2-201;CG5703;NDUFV2;Ndufv2;	CBWU29163.5p	XABT94945.3p	CBWU29163.3p
ENSG00000178127	Y	NDUFV2	umls:C0878544	Cardiomyopathies	KH.C12.265	NADH-ubiquinone oxidoreductase 24 kDa subunit, mitochondrial precursor	AC092070.2-201;CG5703;NDUFV2;Ndufv2;	CBWU29163.5p	XABT94945.3p	CBWU29163.3p
ENSG00000178127	Y	NDUFV2	umls:C0162666	Mitochondrial Encephalomyopathies	KH.C12.265	NADH-ubiquinone oxidoreductase 24 kDa subunit, mitochondrial precursor	AC092070.2-201;CG5703;NDUFV2;Ndufv2;	CBWU29163.5p	XABT94945.3p	CBWU29163.3p
ENSG00000178127	Y	NDUFV2	umls:C0036341	Schizophrenia	KH.C12.265	NADH-ubiquinone oxidoreductase 24 kDa subunit, mitochondrial precursor	AC092070.2-201;CG5703;NDUFV2;Ndufv2;	CBWU29163.5p	XABT94945.3p	CBWU29163.3p
ENSG00000178127	Y	NDUFV2	umls:C3160718	PARKINSON DISEASE, LATE-ONSET	KH.C12.265	NADH-ubiquinone oxidoreductase 24 kDa subunit, mitochondrial precursor	AC092070.2-201;CG5703;NDUFV2;Ndufv2;	CBWU29163.5p	XABT94945.3p	CBWU29163.3p
ENSG00000178127	Y	NDUFV2	umls:C0005586	Bipolar Disorder	KH.C12.265	NADH-ubiquinone oxidoreductase 24 kDa subunit, mitochondrial precursor	AC092070.2-201;CG5703;NDUFV2;Ndufv2;	CBWU29163.5p	XABT94945.3p	CBWU29163.3p
ENSG00000124172	Y	ATP5E	umls:C3279708	MITOCHONDRIAL COMPLEX V (ATP SYNTHASE) DEFICIENCY, NUCLEAR TYPE 3	KH.C3.888	-	ATP5E;ATP5EP2;Atp5e;	CBWU30099.5p	CBWU39071.5p	CBWU30099.3p	CBWU39071.3p
ENSG00000132437	Y	DDC	umls:C0242422	Parkinsonian Disorders	KH.L20.60	-	DDC;Ddc;HDC;Hdc;Tdc2;	CBWU30234.5p	CBWU19117.5p	CBWU30234.3p
ENSG00000132437	Y	DDC	umls:C0027746	Nerve Degeneration	KH.L20.60	-	DDC;Ddc;HDC;Hdc;Tdc2;	CBWU30234.5p	CBWU19117.5p	CBWU30234.3p
ENSG00000132437	Y	DDC	umls:C1291564	Deficiency of aromatic-L-amino-acid decarboxylase	KH.L20.60	-	DDC;Ddc;HDC;Hdc;Tdc2;	CBWU30234.5p	CBWU19117.5p	CBWU30234.3p
ENSG00000132437	Y	DDC	umls:C0004936	Mental Disorders	KH.L20.60	-	DDC;Ddc;HDC;Hdc;Tdc2;	CBWU30234.5p	CBWU19117.5p	CBWU30234.3p
ENSG00000132437	Y	DDC	umls:C0030567	Parkinson Disease	KH.L20.60	-	DDC;Ddc;HDC;Hdc;Tdc2;	CBWU30234.5p	CBWU19117.5p	CBWU30234.3p
ENSG00000132437	Y	DDC	umls:C0342686	Aromatic amino acid decarboxylase deficiency	KH.L20.60	-	DDC;Ddc;HDC;Hdc;Tdc2;	CBWU30234.5p	CBWU19117.5p	CBWU30234.3p
ENSG00000170873	Y	MTSS1	umls:C0038356	Stomach Neoplasms	KH.C12.568	-	AC020763.6-201;BC060632;CG33558;MTSS1;Mtss1;	CBWU30461.5p	XABT131127.5p	CBWU30461.3p	XABT131127.3p	XABT95844.3p
ENSG00000163485	Y	ADORA1	umls:C0027746	Nerve Degeneration	KH.C10.74	-	ADORA1;ADORA2A;ADORA2B;AdoR;Adora1;Adora2a;Adora2b;	CBWU3087.5p	XABT205376.5p	XABT205376.3p
ENSG00000163485	Y	ADORA1	umls:C0022116	Ischemia	KH.C10.74	-	ADORA1;ADORA2A;ADORA2B;AdoR;Adora1;Adora2a;Adora2b;	CBWU3087.5p	XABT205376.5p	XABT205376.3p
ENSG00000163485	Y	ADORA1	umls:C0013221	Drug Toxicity	KH.C10.74	-	ADORA1;ADORA2A;ADORA2B;AdoR;Adora1;Adora2a;Adora2b;	CBWU3087.5p	XABT205376.5p	XABT205376.3p
ENSG00000163485	Y	ADORA1	umls:C0033054	Prenatal Exposure Delayed Effects	KH.C10.74	-	ADORA1;ADORA2A;ADORA2B;AdoR;Adora1;Adora2a;Adora2b;	CBWU3087.5p	XABT205376.5p	XABT205376.3p
ENSG00000163485	Y	ADORA1	umls:C0007787	Ischemic Attack, Transient	KH.C10.74	-	ADORA1;ADORA2A;ADORA2B;AdoR;Adora1;Adora2a;Adora2b;	CBWU3087.5p	XABT205376.5p	XABT205376.3p
ENSG00000163485	Y	ADORA1	umls:C0020649	Hypotension	KH.C10.74	-	ADORA1;ADORA2A;ADORA2B;AdoR;Adora1;Adora2a;Adora2b;	CBWU3087.5p	XABT205376.5p	XABT205376.3p
ENSG00000163485	Y	ADORA1	umls:C0007370	Catalepsy	KH.C10.74	-	ADORA1;ADORA2A;ADORA2B;AdoR;Adora1;Adora2a;Adora2b;	CBWU3087.5p	XABT205376.5p	XABT205376.3p
ENSG00000163485	Y	ADORA1	umls:C0013182	Drug Hypersensitivity	KH.C10.74	-	ADORA1;ADORA2A;ADORA2B;AdoR;Adora1;Adora2a;Adora2b;	CBWU3087.5p	XABT205376.5p	XABT205376.3p
ENSG00000163485	Y	ADORA1	umls:C0242973	Ventricular Dysfunction	KH.C10.74	-	ADORA1;ADORA2A;ADORA2B;AdoR;Adora1;Adora2a;Adora2b;	CBWU3087.5p	XABT205376.5p	XABT205376.3p
ENSG00000163485	Y	ADORA1	umls:C0038587	Substance Withdrawal Syndrome	KH.C10.74	-	ADORA1;ADORA2A;ADORA2B;AdoR;Adora1;Adora2a;Adora2b;	CBWU3087.5p	XABT205376.5p	XABT205376.3p
ENSG00000163485	Y	ADORA1	umls:C0038525	Subarachnoid Hemorrhage	KH.C10.74	-	ADORA1;ADORA2A;ADORA2B;AdoR;Adora1;Adora2a;Adora2b;	CBWU3087.5p	XABT205376.5p	XABT205376.3p
ENSG00000163485	Y	ADORA1	umls:C0740392	Infarction, Middle Cerebral Artery	KH.C10.74	-	ADORA1;ADORA2A;ADORA2B;AdoR;Adora1;Adora2a;Adora2b;	CBWU3087.5p	XABT205376.5p	XABT205376.3p
ENSG00000163485	Y	ADORA1	umls:C0428977	Bradycardia	KH.C10.74	-	ADORA1;ADORA2A;ADORA2B;AdoR;Adora1;Adora2a;Adora2b;	CBWU3087.5p	XABT205376.5p	XABT205376.3p
ENSG00000163485	Y	ADORA1	umls:C0314657	Genetic Predisposition to Disease	KH.C10.74	-	ADORA1;ADORA2A;ADORA2B;AdoR;Adora1;Adora2a;Adora2b;	CBWU3087.5p	XABT205376.5p	XABT205376.3p
ENSG00000100938	Y	GMPR2	umls:C0038356	Stomach Neoplasms	KH.C9.263	-	GMPR;GMPR2;Gmpr;Gmpr2;	CBWU30902.5p	CBWU30831.5p	CBWU30902.3p	CBWU30831.3p
ENSG00000100938	Y	GMPR2	umls:C0001418	Adenocarcinoma	KH.C9.263	-	GMPR;GMPR2;Gmpr;Gmpr2;	CBWU30902.5p	CBWU30831.5p	CBWU30902.3p	CBWU30831.3p
ENSG00000153046	Y	CDYL	umls:C0149925	Small Cell Lung Carcinoma	KH.L126.11	-	AC007562.6;AC009976.6;CDY1;CDY2A;CDYL;CDYL2;Cdyl;Cdyl2;	CBWU31038.5p
ENSG00000197102	Y	DYNC1H1	umls:C1955869	Malformations of Cortical Development	KH.C3.488	Ci-DHC-cyt6	DYNC1H1;Dhc64C;Dync1h1;	CBWU31426.5p	XABT97338.3p	CBWU31426.3p
ENSG00000197102	Y	DYNC1H1	umls:C3281202	MENTAL RETARDATION, AUTOSOMAL DOMINANT 13	KH.C3.488	Ci-DHC-cyt6	DYNC1H1;Dhc64C;Dync1h1;	CBWU31426.5p	XABT97338.3p	CBWU31426.3p
ENSG00000197102	Y	DYNC1H1	umls:C1834690	Spinal Muscular Atrophy, Childhood, Proximal, Autosomal Dominant	KH.C3.488	Ci-DHC-cyt6	DYNC1H1;Dhc64C;Dync1h1;	CBWU31426.5p	XABT97338.3p	CBWU31426.3p
ENSG00000197102	Y	DYNC1H1	umls:C0025362	Intellectual Disability	KH.C3.488	Ci-DHC-cyt6	DYNC1H1;Dhc64C;Dync1h1;	CBWU31426.5p	XABT97338.3p	CBWU31426.3p
ENSG00000197102	Y	DYNC1H1	umls:C3280220	CHARCOT-MARIE-TOOTH DISEASE, AXONAL, TYPE 2O	KH.C3.488	Ci-DHC-cyt6	DYNC1H1;Dhc64C;Dync1h1;	CBWU31426.5p	XABT97338.3p	CBWU31426.3p
ENSG00000197102	Y	DYNC1H1	umls:C0025958	Microcephaly	KH.C3.488	Ci-DHC-cyt6	DYNC1H1;Dhc64C;Dync1h1;	CBWU31426.5p	XABT97338.3p	CBWU31426.3p
ENSG00000126778	Y	SIX1	umls:C0376634	Craniofacial Abnormalities	KH.C3.553	Six1/2	-	CBWU31450.5p	XABT97356.5p	CBWU31450.3p
ENSG00000126778	Y	SIX1	umls:C1854594	Deafness, Autosomal Dominant 23	KH.C3.553	Six1/2	-	CBWU31450.5p	XABT97356.5p	CBWU31450.3p
ENSG00000126778	Y	SIX1	umls:C1842124	Branchiootic Syndrome 3	KH.C3.553	Six1/2	-	CBWU31450.5p	XABT97356.5p	CBWU31450.3p
ENSG00000126778	Y	SIX1	umls:C0000768	Congenital Abnormalities	KH.C3.553	Six1/2	-	CBWU31450.5p	XABT97356.5p	CBWU31450.3p
ENSG00000198873	Y	GRK5	umls:C0023895	Liver Diseases	KH.C8.374	-	GRK4;GRK5;GRK6;Gprk2;Grk5;Grk6;	CBWU31456.5p	XABT38506.5p	CBWU31456.3p	XABT38506.3p
ENSG00000010438	Y	PRSS3	umls:C0005695	Urinary Bladder Neoplasms	KH.L109.4	Trypsin type protease 2	1810009J06Rik;1810049H19Rik;2210010C04Rik;AC158659.6;AC161768.25;CG31954;EG386551;EG436523;PRSS1;PRSS2;PRSS3;Prss1;Prss2;Prss3;Try10;Try29F;Try4;	CBWU31574.5p	CBWU31574.3p
ENSG00000120053	Y	GOT1	umls:C0023893	Liver Cirrhosis, Experimental	KH.C8.73	ci-Aspartate aminotransferase	GOT1;Got1;	CBWU32471.5p	XABT218704.5p	CBWU32471.3p	XABT218704.3p
ENSG00000070669	Y	ASNS	umls:C0023794	Lipidoses	KH.C2.320	-	ASNS;Asns;asparagine-synthetase;	CBWU32658.5p	XABT95846.5p	CBWU32658.3p
ENSG00000102081	Y	FMR1	umls:C0282631	Facies	KH.S363.6	-	FMR1;FXR1;FXR2;Fmr1;Fxr1;Fxr2;	CBWU32680.5p	XABT140493.5p	CBWU32680.3p	XABT140493.3p
ENSG00000102081	Y	FMR1	umls:C0018051	Gonadal Dysgenesis	KH.S363.6	-	FMR1;FXR1;FXR2;Fmr1;Fxr1;Fxr2;	CBWU32680.5p	XABT140493.5p	CBWU32680.3p	XABT140493.3p
ENSG00000102081	Y	FMR1	umls:C0016667	Fragile X Syndrome	KH.S363.6	-	FMR1;FXR1;FXR2;Fmr1;Fxr1;Fxr2;	CBWU32680.5p	XABT140493.5p	CBWU32680.3p	XABT140493.3p
ENSG00000102081	Y	FMR1	umls:C0376634	Craniofacial Abnormalities	KH.S363.6	-	FMR1;FXR1;FXR2;Fmr1;Fxr1;Fxr2;	CBWU32680.5p	XABT140493.5p	CBWU32680.3p	XABT140493.3p
ENSG00000102081	Y	FMR1	umls:C1839780	Fragile X Tremor Ataxia Syndrome	KH.S363.6	-	FMR1;FXR1;FXR2;Fmr1;Fxr1;Fxr2;	CBWU32680.5p	XABT140493.5p	CBWU32680.3p	XABT140493.3p
ENSG00000102081	Y	FMR1	umls:C0009241	Cognition Disorders	KH.S363.6	-	FMR1;FXR1;FXR2;Fmr1;Fxr1;Fxr2;	CBWU32680.5p	XABT140493.5p	CBWU32680.3p	XABT140493.3p
ENSG00000102081	Y	FMR1	umls:C0085215	Primary Ovarian Insufficiency	KH.S363.6	-	FMR1;FXR1;FXR2;Fmr1;Fxr1;Fxr2;	CBWU32680.5p	XABT140493.5p	CBWU32680.3p	XABT140493.3p
ENSG00000102081	Y	FMR1	umls:C0025362	Intellectual Disability	KH.S363.6	-	FMR1;FXR1;FXR2;Fmr1;Fxr1;Fxr2;	CBWU32680.5p	XABT140493.5p	CBWU32680.3p	XABT140493.3p
ENSG00000102081	Y	FMR1	umls:C0004352	Autistic Disorder	KH.S363.6	-	FMR1;FXR1;FXR2;Fmr1;Fxr1;Fxr2;	CBWU32680.5p	XABT140493.5p	CBWU32680.3p	XABT140493.3p
ENSG00000102081	Y	FMR1	umls:C0000768	Congenital Abnormalities	KH.S363.6	-	FMR1;FXR1;FXR2;Fmr1;Fxr1;Fxr2;	CBWU32680.5p	XABT140493.5p	CBWU32680.3p	XABT140493.3p
ENSG00000113575	Y	PPP2CA	umls:C0004096	Asthma	KH.C1.894	-	PPP2CA;PPP2CB;Ppp2ca;Ppp2cb;mts;	CBWU32863.5p	XABT169899.5p	CBWU32863.3p	XABT169899.3p
ENSG00000113575	Y	PPP2CA	umls:C0151744	Myocardial Ischemia	KH.C1.894	-	PPP2CA;PPP2CB;Ppp2ca;Ppp2cb;mts;	CBWU32863.5p	XABT169899.5p	CBWU32863.3p	XABT169899.3p
ENSG00000113575	Y	PPP2CA	umls:C0018799	Heart Diseases	KH.C1.894	-	PPP2CA;PPP2CB;Ppp2ca;Ppp2cb;mts;	CBWU32863.5p	XABT169899.5p	CBWU32863.3p	XABT169899.3p
ENSG00000168078	Y	PBK	umls:C0032460	Polycystic Ovary Syndrome	KH.C9.284	-	CG8173;PBK;Pbk;	CBWU33514.5p	XABT49734.5p	CBWU33514.3p	XABT49734.3p
ENSG00000113721	Y	PDGFRB	umls:C1851585	Myeloproliferative Disorder, Chronic, with Eosinophilia	KH.C8.69	-	-	CBWU33687.5p	CBWU98913.5p	CBWU33687.3p	CBWU1381.3p	CBWU98913.3p	CBWU21134.3p
ENSG00000113721	Y	PDGFRB	umls:C0023893	Liver Cirrhosis, Experimental	KH.C8.69	-	-	CBWU33687.5p	CBWU98913.5p	CBWU33687.3p	CBWU1381.3p	CBWU98913.3p	CBWU21134.3p
ENSG00000110436	Y	SLC1A2	umls:C0236736	Cocaine-Related Disorders	KH.C2.442	glutamate transporter-like	-	CBWU33912.5p	CBWU21423.5p	CBWU33912.3p	CBWU21423.3p
ENSG00000110436	Y	SLC1A2	umls:C0014544	Epilepsy	KH.C2.442	glutamate transporter-like	-	CBWU33912.5p	CBWU21423.5p	CBWU33912.3p	CBWU21423.3p
ENSG00000110436	Y	SLC1A2	umls:C0027746	Nerve Degeneration	KH.C2.442	glutamate transporter-like	-	CBWU33912.5p	CBWU21423.5p	CBWU33912.3p	CBWU21423.3p
ENSG00000110436	Y	SLC1A2	umls:C0038356	Stomach Neoplasms	KH.C2.442	glutamate transporter-like	-	CBWU33912.5p	CBWU21423.5p	CBWU33912.3p	CBWU21423.3p
ENSG00000110436	Y	SLC1A2	umls:C0002736	Amyotrophic Lateral Sclerosis	KH.C2.442	glutamate transporter-like	-	CBWU33912.5p	CBWU21423.5p	CBWU33912.3p	CBWU21423.3p
ENSG00000114737	Y	CISH	umls:C0024530	Malaria	KH.L71.9	-	AC132221.3;CISH;Cish;SOCS2;Socs2;	CBWU34099.5p	XABT66399.5p	XABT167918.5p	CBWU89868.5p	CBWU34099.3p	XABT167918.3p	CBWU89868.3p
ENSG00000114737	Y	CISH	umls:C1834752	MYCOBACTERIUM TUBERCULOSIS, SUSCEPTIBILITY TO	KH.L71.9	-	AC132221.3;CISH;Cish;SOCS2;Socs2;	CBWU34099.5p	XABT66399.5p	XABT167918.5p	CBWU89868.5p	CBWU34099.3p	XABT167918.3p	CBWU89868.3p
ENSG00000114737	Y	CISH	umls:C0162820	Dermatitis, Allergic Contact	KH.L71.9	-	AC132221.3;CISH;Cish;SOCS2;Socs2;	CBWU34099.5p	XABT66399.5p	XABT167918.5p	CBWU89868.5p	CBWU34099.3p	XABT167918.3p	CBWU89868.3p
ENSG00000120833	Y	SOCS2	umls:C0027404	Narcolepsy	KH.L71.9	-	AC132221.3;CISH;Cish;SOCS2;Socs2;	CBWU34099.5p	XABT66399.5p	XABT167918.5p	CBWU89868.5p	CBWU34099.3p	XABT167918.3p	CBWU89868.3p
ENSG00000120833	Y	SOCS2	umls:C0162820	Dermatitis, Allergic Contact	KH.L71.9	-	AC132221.3;CISH;Cish;SOCS2;Socs2;	CBWU34099.5p	XABT66399.5p	XABT167918.5p	CBWU89868.5p	CBWU34099.3p	XABT167918.3p	CBWU89868.3p
ENSG00000139351	Y	SYCP3	umls:C0004509	Azoospermia	KH.C3.540	-	SYCP3;Sycp3;	CBWU3417.5p	CBWU643.5p	CBWU3417.3p	CBWU643.3p
ENSG00000139351	Y	SYCP3	umls:C0232981	Arrest of spermatogenesis	KH.C3.540	-	SYCP3;Sycp3;	CBWU3417.5p	CBWU643.5p	CBWU3417.3p	CBWU643.3p
ENSG00000139351	Y	SYCP3	umls:C0000809	Abortion, Habitual	KH.C3.540	-	SYCP3;Sycp3;	CBWU3417.5p	CBWU643.5p	CBWU3417.3p	CBWU643.3p
ENSG00000138030	Y	KHK	umls:C1416630	FRUCTOSURIA, ESSENTIAL	KH.C2.312	-	CG12289;CG7328;CG7551;KHK;Khk;	CBWU3463.5p	CBWU3463.3p
ENSG00000138030	Y	KHK	umls:C0268160	Fructosuria	KH.C2.312	-	CG12289;CG7328;CG7551;KHK;Khk;	CBWU3463.5p	CBWU3463.3p
ENSG00000102103	Y	PQBP1	umls:C1136249	Mental Retardation, X-Linked	KH.C7.662	-	PQBP1;	CBWU35680.5p	CBWU16357.3p	CBWU35680.3p	XABT75142.3p
ENSG00000102103	Y	PQBP1	umls:C0037773	Spastic Paraplegia, Hereditary	KH.C7.662	-	PQBP1;	CBWU35680.5p	CBWU16357.3p	CBWU35680.3p	XABT75142.3p
ENSG00000102103	Y	PQBP1	umls:C0018273	Growth Disorders	KH.C7.662	-	PQBP1;	CBWU35680.5p	CBWU16357.3p	CBWU35680.3p	XABT75142.3p
ENSG00000102103	Y	PQBP1	umls:C0025958	Microcephaly	KH.C7.662	-	PQBP1;	CBWU35680.5p	CBWU16357.3p	CBWU35680.3p	XABT75142.3p
ENSG00000102103	Y	PQBP1	umls:C0018817	Heart Septal Defects, Atrial	KH.C7.662	-	PQBP1;	CBWU35680.5p	CBWU16357.3p	CBWU35680.3p	XABT75142.3p
ENSG00000102103	Y	PQBP1	umls:C0796135	Renpenning syndrome 1	KH.C7.662	-	PQBP1;	CBWU35680.5p	CBWU16357.3p	CBWU35680.3p	XABT75142.3p
ENSG00000105974	Y	CAV1	umls:C1458155	Breast Neoplasms	KH.L4.23	-	CAV1;CAV3;Cav1;Cav3;	CBWU35771.5p	CBWU22008.5p	CBWU35771.3p	CBWU22008.3p
ENSG00000105974	Y	CAV1	umls:C0018800	Cardiomegaly	KH.L4.23	-	CAV1;CAV3;Cav1;Cav3;	CBWU35771.5p	CBWU22008.5p	CBWU35771.3p	CBWU22008.3p
ENSG00000105974	Y	CAV1	umls:C2675861	Lipodystrophy, Congenital Generalized, Type 3	KH.L4.23	-	CAV1;CAV3;Cav1;Cav3;	CBWU35771.5p	CBWU22008.5p	CBWU35771.3p	CBWU22008.3p
ENSG00000105974	Y	CAV1	umls:C0033578	Prostatic Neoplasms	KH.L4.23	-	CAV1;CAV3;Cav1;Cav3;	CBWU35771.5p	CBWU22008.5p	CBWU35771.3p	CBWU22008.3p
ENSG00000105974	Y	CAV1	umls:C0043094	Weight Gain	KH.L4.23	-	CAV1;CAV3;Cav1;Cav3;	CBWU35771.5p	CBWU22008.5p	CBWU35771.3p	CBWU22008.3p
ENSG00000105974	Y	CAV1	umls:C0038356	Stomach Neoplasms	KH.L4.23	-	CAV1;CAV3;Cav1;Cav3;	CBWU35771.5p	CBWU22008.5p	CBWU35771.3p	CBWU22008.3p
ENSG00000105974	Y	CAV1	umls:C0004238	Atrial Fibrillation	KH.L4.23	-	CAV1;CAV3;Cav1;Cav3;	CBWU35771.5p	CBWU22008.5p	CBWU35771.3p	CBWU22008.3p
ENSG00000105974	Y	CAV1	umls:C0017612	Glaucoma, Open-Angle	KH.L4.23	-	CAV1;CAV3;Cav1;Cav3;	CBWU35771.5p	CBWU22008.5p	CBWU35771.3p	CBWU22008.3p
ENSG00000105974	Y	CAV1	umls:C0020538	Hypertension	KH.L4.23	-	CAV1;CAV3;Cav1;Cav3;	CBWU35771.5p	CBWU22008.5p	CBWU35771.3p	CBWU22008.3p
ENSG00000105974	Y	CAV1	umls:C0271694	Lipodystrophy, Familial Partial	KH.L4.23	-	CAV1;CAV3;Cav1;Cav3;	CBWU35771.5p	CBWU22008.5p	CBWU35771.3p	CBWU22008.3p
ENSG00000105974	Y	CAV1	umls:C0919267	Ovarian Neoplasms	KH.L4.23	-	CAV1;CAV3;Cav1;Cav3;	CBWU35771.5p	CBWU22008.5p	CBWU35771.3p	CBWU22008.3p
ENSG00000105974	Y	CAV1	umls:C0011853	Diabetes Mellitus, Experimental	KH.L4.23	-	CAV1;CAV3;Cav1;Cav3;	CBWU35771.5p	CBWU22008.5p	CBWU35771.3p	CBWU22008.3p
ENSG00000105974	Y	CAV1	umls:C0027627	Neoplasm Metastasis	KH.L4.23	-	CAV1;CAV3;Cav1;Cav3;	CBWU35771.5p	CBWU22008.5p	CBWU35771.3p	CBWU22008.3p
ENSG00000182533	Y	CAV3	umls:C0018800	Cardiomegaly	KH.L4.23	-	CAV1;CAV3;Cav1;Cav3;	CBWU35771.5p	CBWU22008.5p	CBWU35771.3p	CBWU22008.3p
ENSG00000182533	Y	CAV3	umls:C0018798	Heart Defects, Congenital	KH.L4.23	-	CAV1;CAV3;Cav1;Cav3;	CBWU35771.5p	CBWU22008.5p	CBWU35771.3p	CBWU22008.3p
ENSG00000182533	Y	CAV3	umls:C1853698	Rippling muscle disease	KH.L4.23	-	CAV1;CAV3;Cav1;Cav3;	CBWU35771.5p	CBWU22008.5p	CBWU35771.3p	CBWU22008.3p
ENSG00000182533	Y	CAV3	umls:C2678485	Long Qt Syndrome 9	KH.L4.23	-	CAV1;CAV3;Cav1;Cav3;	CBWU35771.5p	CBWU22008.5p	CBWU35771.3p	CBWU22008.3p
ENSG00000182533	Y	CAV3	umls:C3495498	Cardiomyopathy, Familial Hypertrophic, 1	KH.L4.23	-	CAV1;CAV3;Cav1;Cav3;	CBWU35771.5p	CBWU22008.5p	CBWU35771.3p	CBWU22008.3p
ENSG00000182533	Y	CAV3	umls:C2931337	Chromosome 3, monosomy 3p25	KH.L4.23	-	CAV1;CAV3;Cav1;Cav3;	CBWU35771.5p	CBWU22008.5p	CBWU35771.3p	CBWU22008.3p
ENSG00000182533	Y	CAV3	umls:C0038644	Sudden Infant Death	KH.L4.23	-	CAV1;CAV3;Cav1;Cav3;	CBWU35771.5p	CBWU22008.5p	CBWU35771.3p	CBWU22008.3p
ENSG00000182533	Y	CAV3	umls:C0241005	CREATINE PHOSPHOKINASE, ELEVATED SERUM	KH.L4.23	-	CAV1;CAV3;Cav1;Cav3;	CBWU35771.5p	CBWU22008.5p	CBWU35771.3p	CBWU22008.3p
ENSG00000182533	Y	CAV3	umls:C1838254	Rippling muscle disease, 1	KH.L4.23	-	CAV1;CAV3;Cav1;Cav3;	CBWU35771.5p	CBWU22008.5p	CBWU35771.3p	CBWU22008.3p
ENSG00000182533	Y	CAV3	umls:C0011853	Diabetes Mellitus, Experimental	KH.L4.23	-	CAV1;CAV3;Cav1;Cav3;	CBWU35771.5p	CBWU22008.5p	CBWU35771.3p	CBWU22008.3p
ENSG00000182533	Y	CAV3	umls:C3280443	MYOPATHY, DISTAL, TATEYAMA TYPE	KH.L4.23	-	CAV1;CAV3;Cav1;Cav3;	CBWU35771.5p	CBWU22008.5p	CBWU35771.3p	CBWU22008.3p
ENSG00000182533	Y	CAV3	umls:C1832567	Muscular Dystrophy, Limb-Girdle, Type 1C	KH.L4.23	-	CAV1;CAV3;Cav1;Cav3;	CBWU35771.5p	CBWU22008.5p	CBWU35771.3p	CBWU22008.3p
ENSG00000182533	Y	CAV3	umls:C0686353	Muscular Dystrophies, Limb-Girdle	KH.L4.23	-	CAV1;CAV3;Cav1;Cav3;	CBWU35771.5p	CBWU22008.5p	CBWU35771.3p	CBWU22008.3p
ENSG00000110887	Y	DAO	umls:C0036341	Schizophrenia	KH.C5.393	-	CG12338;DAO;DDO;Dao1;Ddo;	CBWU36105.5p	CBWU89691.5p	CBWU36105.3p	CBWU89691.3p
ENSG00000110887	Y	DAO	umls:C0004352	Autistic Disorder	KH.C5.393	-	CG12338;DAO;DDO;Dao1;Ddo;	CBWU36105.5p	CBWU89691.5p	CBWU36105.3p	CBWU89691.3p
ENSG00000136854	Y	STXBP1	umls:C2677326	Epileptic Encephalopathy, Early Infantile, 4	KH.C13.115	-	Rop;STXBP1;STXBP2;Stxbp1;Stxbp2;	CBWU36120.5p	CBWU30159.5p	CBWU36120.3p	CBWU30159.3p
ENSG00000136854	Y	STXBP1	umls:C0014550	Epilepsies, Myoclonic	KH.C13.115	-	Rop;STXBP1;STXBP2;Stxbp1;Stxbp2;	CBWU36120.5p	CBWU30159.5p	CBWU36120.3p	CBWU30159.3p
ENSG00000154764	Y	WNT7A	umls:C1720887	Female Urogenital Diseases	KH.C8.843	Wnt7	WNT4;WNT7A;WNT7B;Wnt4;Wnt7a;Wnt7b;	CBWU36383.5p	CBWU36383.3p
ENSG00000154764	Y	WNT7A	umls:C0042065	Urogenital Neoplasms	KH.C8.843	Wnt7	WNT4;WNT7A;WNT7B;Wnt4;Wnt7a;Wnt7b;	CBWU36383.5p	CBWU36383.3p
ENSG00000154764	Y	WNT7A	umls:C1856728	Fuhrmann syndrome	KH.C8.843	Wnt7	WNT4;WNT7A;WNT7B;Wnt4;Wnt7a;Wnt7b;	CBWU36383.5p	CBWU36383.3p
ENSG00000154764	Y	WNT7A	umls:C1848651	Al Awadi syndrome	KH.C8.843	Wnt7	WNT4;WNT7A;WNT7B;Wnt4;Wnt7a;Wnt7b;	CBWU36383.5p	CBWU36383.3p
ENSG00000154764	Y	WNT7A	umls:C1862939	Amyotrophic lateral sclerosis 1	KH.C8.843	Wnt7	WNT4;WNT7A;WNT7B;Wnt4;Wnt7a;Wnt7b;	CBWU36383.5p	CBWU36383.3p
ENSG00000162552	Y	WNT4	umls:C1720887	Female Urogenital Diseases	KH.C8.843	Wnt7	WNT4;WNT7A;WNT7B;Wnt4;Wnt7a;Wnt7b;	CBWU36383.5p	CBWU36383.3p
ENSG00000162552	Y	WNT4	umls:C0033578	Prostatic Neoplasms	KH.C8.843	Wnt7	WNT4;WNT7A;WNT7B;Wnt4;Wnt7a;Wnt7b;	CBWU36383.5p	CBWU36383.3p
ENSG00000162552	Y	WNT4	umls:C2678492	Sex Reversal, Female, With Dysgenesis Of Kidneys, Adrenals, And Lungs	KH.C8.843	Wnt7	WNT4;WNT7A;WNT7B;Wnt4;Wnt7a;Wnt7b;	CBWU36383.5p	CBWU36383.3p
ENSG00000162552	Y	WNT4	umls:C0022658	Kidney Diseases	KH.C8.843	Wnt7	WNT4;WNT7A;WNT7B;Wnt4;Wnt7a;Wnt7b;	CBWU36383.5p	CBWU36383.3p
ENSG00000162552	Y	WNT4	umls:C1698581	Rokitansky Kuster Hauser syndrome	KH.C8.843	Wnt7	WNT4;WNT7A;WNT7B;Wnt4;Wnt7a;Wnt7b;	CBWU36383.5p	CBWU36383.3p
ENSG00000162552	Y	WNT4	umls:C2675014	Mullerian Aplasia and Hyperandrogenism	KH.C8.843	Wnt7	WNT4;WNT7A;WNT7B;Wnt4;Wnt7a;Wnt7b;	CBWU36383.5p	CBWU36383.3p
ENSG00000162552	Y	WNT4	umls:C0013336	Dwarfism	KH.C8.843	Wnt7	WNT4;WNT7A;WNT7B;Wnt4;Wnt7a;Wnt7b;	CBWU36383.5p	CBWU36383.3p
ENSG00000109929	Y	SC5D	umls:C1846421	Lathosterolosis	KH.L92.2	-	SC5DL;Sc5d;	CBWU3645.5p	CBWU76590.5p	CBWU3645.3p	CBWU76590.3p
ENSG00000109929	Y	SC5D	umls:C0023895	Liver Diseases	KH.L92.2	-	SC5DL;Sc5d;	CBWU3645.5p	CBWU76590.5p	CBWU3645.3p	CBWU76590.3p
ENSG00000109929	Y	SC5D	umls:C0025362	Intellectual Disability	KH.L92.2	-	SC5DL;Sc5d;	CBWU3645.5p	CBWU76590.5p	CBWU3645.3p	CBWU76590.3p
ENSG00000198959	Y	TGM2	umls:C1458155	Breast Neoplasms	KH.L37.67	CiTGase	CG7356;TGM2;TGM5;TGM7;Tgm2;Tgm3;Tgm5;Tgm6;Tgm7;	CBWU36653.5p	CBWU16384.5p	CBWU36330.5p	CBWU36653.3p	CBWU16384.3p	CBWU36330.3p
ENSG00000198959	Y	TGM2	umls:C0007570	Celiac Disease	KH.L37.67	CiTGase	CG7356;TGM2;TGM5;TGM7;Tgm2;Tgm3;Tgm5;Tgm6;Tgm7;	CBWU36653.5p	CBWU16384.5p	CBWU36330.5p	CBWU36653.3p	CBWU16384.3p	CBWU36330.3p
ENSG00000198959	Y	TGM2	umls:C0006118	Brain Neoplasms	KH.L37.67	CiTGase	CG7356;TGM2;TGM5;TGM7;Tgm2;Tgm3;Tgm5;Tgm6;Tgm7;	CBWU36653.5p	CBWU16384.5p	CBWU36330.5p	CBWU36653.3p	CBWU16384.3p	CBWU36330.3p
ENSG00000198959	Y	TGM2	umls:C0007134	Carcinoma, Renal Cell	KH.L37.67	CiTGase	CG7356;TGM2;TGM5;TGM7;Tgm2;Tgm3;Tgm5;Tgm6;Tgm7;	CBWU36653.5p	CBWU16384.5p	CBWU36330.5p	CBWU36653.3p	CBWU16384.3p	CBWU36330.3p
ENSG00000198959	Y	TGM2	umls:C0029408	Osteoarthritis	KH.L37.67	CiTGase	CG7356;TGM2;TGM5;TGM7;Tgm2;Tgm3;Tgm5;Tgm6;Tgm7;	CBWU36653.5p	CBWU16384.5p	CBWU36330.5p	CBWU36653.3p	CBWU16384.3p	CBWU36330.3p
ENSG00000198959	Y	TGM2	umls:C0017636	Glioblastoma	KH.L37.67	CiTGase	CG7356;TGM2;TGM5;TGM7;Tgm2;Tgm3;Tgm5;Tgm6;Tgm7;	CBWU36653.5p	CBWU16384.5p	CBWU36330.5p	CBWU36653.3p	CBWU16384.3p	CBWU36330.3p
ENSG00000198959	Y	TGM2	umls:C0014859	Esophageal Neoplasms	KH.L37.67	CiTGase	CG7356;TGM2;TGM5;TGM7;Tgm2;Tgm3;Tgm5;Tgm6;Tgm7;	CBWU36653.5p	CBWU16384.5p	CBWU36330.5p	CBWU36653.3p	CBWU16384.3p	CBWU36330.3p
ENSG00000198959	Y	TGM2	umls:C0020538	Hypertension	KH.L37.67	CiTGase	CG7356;TGM2;TGM5;TGM7;Tgm2;Tgm3;Tgm5;Tgm6;Tgm7;	CBWU36653.5p	CBWU16384.5p	CBWU36330.5p	CBWU36653.3p	CBWU16384.3p	CBWU36330.3p
ENSG00000127922	Y	SHFM1	umls:C2931019	Split hand foot deformity 1	KH.C1.662	-	-	CBWU37000.5p	CBWU116662.5p	CBWU37000.3p	CBWU116662.3p
ENSG00000127922	Y	SHFM1	umls:C0031117	Peripheral Nervous System Diseases	KH.C1.662	-	-	CBWU37000.5p	CBWU116662.5p	CBWU37000.3p	CBWU116662.3p
ENSG00000127922	Y	SHFM1	umls:C0007137	Carcinoma, Squamous Cell	KH.C1.662	-	-	CBWU37000.5p	CBWU116662.5p	CBWU37000.3p	CBWU116662.3p
ENSG00000168827	Y	GFM1	umls:C1836797	Combined Oxidative Phosphorylation Deficiency 1	KH.C7.194	-	CG4567;GFM1;Gfm1;	CBWU37181.5p	CBWU37181.3p
ENSG00000005882	Y	PDK2	umls:C0878544	Cardiomyopathies	KH.C1.606	-	PDK1;PDK2;PDK3;PDK4;Pdk;Pdk1;Pdk2;Pdk3;Pdk4;	CBWU38171.5p	XABT157904.5p	CBWU38171.3p	XABT157904.3p
ENSG00000142676	Y	RPL11	umls:C2675512	Diamond-Blackfan Anemia 7	KH.L22.58	RL11	AC102377.14;AC115889.13;CT025587.11;RPL11;RpL11;Rpl11;	CBWU38638.5p	CBWU92020.5p	CBWU38638.3p	CBWU92020.3p
ENSG00000162551	Y	ALPL	umls:C0006663	Calcinosis	KH.L153.31	Ci-AlkPhos	ALPI;ALPL;ALPP;ALPPL2;Akp3;Akp5;Alpi;CG10592;CG10827;CG1809;CG3264;CG3290;CG5150;CG5656;CG8147;	CBWU39120.5p	CBWU39120.3p
ENSG00000162551	Y	ALPL	umls:C0036572	Seizures	KH.L153.31	Ci-AlkPhos	ALPI;ALPL;ALPP;ALPPL2;Akp3;Akp5;Alpi;CG10592;CG10827;CG1809;CG3264;CG3290;CG5150;CG5656;CG8147;	CBWU39120.5p	CBWU39120.3p
ENSG00000162551	Y	ALPL	umls:C0023895	Liver Diseases	KH.L153.31	Ci-AlkPhos	ALPI;ALPL;ALPP;ALPPL2;Akp3;Akp5;Alpi;CG10592;CG10827;CG1809;CG3264;CG3290;CG5150;CG5656;CG8147;	CBWU39120.5p	CBWU39120.3p
ENSG00000162551	Y	ALPL	umls:C0268413	Hypophosphatasia, Adult	KH.L153.31	Ci-AlkPhos	ALPI;ALPL;ALPP;ALPPL2;Akp3;Akp5;Alpi;CG10592;CG10827;CG1809;CG3264;CG3290;CG5150;CG5656;CG8147;	CBWU39120.5p	CBWU39120.3p
ENSG00000162551	Y	ALPL	umls:C0220743	Hypophosphatasia, Childhood	KH.L153.31	Ci-AlkPhos	ALPI;ALPL;ALPP;ALPPL2;Akp3;Akp5;Alpi;CG10592;CG10827;CG1809;CG3264;CG3290;CG5150;CG5656;CG8147;	CBWU39120.5p	CBWU39120.3p
ENSG00000162551	Y	ALPL	umls:C0002382	Alveolar Bone Loss	KH.L153.31	Ci-AlkPhos	ALPI;ALPL;ALPP;ALPPL2;Akp3;Akp5;Alpi;CG10592;CG10827;CG1809;CG3264;CG3290;CG5150;CG5656;CG8147;	CBWU39120.5p	CBWU39120.3p
ENSG00000162551	Y	ALPL	umls:C0268412	Hypophosphatasia, Infantile	KH.L153.31	Ci-AlkPhos	ALPI;ALPL;ALPP;ALPPL2;Akp3;Akp5;Alpi;CG10592;CG10827;CG1809;CG3264;CG3290;CG5150;CG5656;CG8147;	CBWU39120.5p	CBWU39120.3p
ENSG00000163286	Y	ALPPL2	umls:C0000786	Abortion, Spontaneous	KH.L153.31	Ci-AlkPhos	ALPI;ALPL;ALPP;ALPPL2;Akp3;Akp5;Alpi;CG10592;CG10827;CG1809;CG3264;CG3290;CG5150;CG5656;CG8147;	CBWU39120.5p	CBWU39120.3p
ENSG00000142875	Y	PRKACB	umls:C0033578	Prostatic Neoplasms	KH.C8.38	cAMP-dependent protein kinase catalytic subunit type alpha	PRKACA;PRKACB;Pka-C1;Prkaca;Prkacb;	CBWU39246.5p	CBWU66480.5p	CBWU64161.5p	CBWU60392.5p	CBWU39246.3p	CBWU66480.3p	CBWU64161.3p	CBWU60392.3p
ENSG00000172482	Y	AGXT	umls:C0268164	Primary hyperoxaluria type 1	KH.C14.556	-	AGXT;Agxt;Spat;	CBWU39614.5p	CBWU89575.5p	CBWU39614.3p	CBWU89575.3p
ENSG00000187091	Y	PLCD1	umls:C0029408	Osteoarthritis	KH.C9.186	PLC3	PLCD1;PLCD3;PLCD4;Plcd1;Plcd3;Plcd4;	CBWU40170.5p	CBWU100874.5p	CBWU40170.3p	CBWU100874.3p
ENSG00000187091	Y	PLCD1	umls:C0544855	Leukonychia totalis	KH.C9.186	PLC3	PLCD1;PLCD3;PLCD4;Plcd1;Plcd3;Plcd4;	CBWU40170.5p	CBWU100874.5p	CBWU40170.3p	CBWU100874.3p
ENSG00000011304	Y	PTBP1	umls:C0024668	Mammary Neoplasms, Experimental	KH.C8.719	-	PTBP1;PTBP2;Ptbp1;Ptbp2;ROD1;Rod1;heph;	CBWU40207.5p	XABT191844.5p	CBWU40207.3p	XABT191844.3p
ENSG00000011304	Y	PTBP1	umls:C0007097	Carcinoma	KH.C8.719	-	PTBP1;PTBP2;Ptbp1;Ptbp2;ROD1;Rod1;heph;	CBWU40207.5p	XABT191844.5p	CBWU40207.3p	XABT191844.3p
ENSG00000011304	Y	PTBP1	umls:C0024667	Mammary Neoplasms, Animal	KH.C8.719	-	PTBP1;PTBP2;Ptbp1;Ptbp2;ROD1;Rod1;heph;	CBWU40207.5p	XABT191844.5p	CBWU40207.3p	XABT191844.3p
ENSG00000104879	Y	CKM	umls:C0027051	Myocardial Infarction	KH.C3.406	creatine kinase	Argk;CG4546;CG5144;CKB;CKM;Ckb;Ckm;	CBWU40315.5p	CBWU9294.5p	CBWU1654.5p	CBWU102390.5p	CBWU40315.3p	CBWU9294.3p	CBWU1654.3p	CBWU102390.3p
ENSG00000104879	Y	CKM	umls:C0948089	Acute Coronary Syndrome	KH.C3.406	creatine kinase	Argk;CG4546;CG5144;CKB;CKM;Ckb;Ckm;	CBWU40315.5p	CBWU9294.5p	CBWU1654.5p	CBWU102390.5p	CBWU40315.3p	CBWU9294.3p	CBWU1654.3p	CBWU102390.3p
ENSG00000104879	Y	CKM	umls:C0022116	Ischemia	KH.C3.406	creatine kinase	Argk;CG4546;CG5144;CKB;CKM;Ckb;Ckm;	CBWU40315.5p	CBWU9294.5p	CBWU1654.5p	CBWU102390.5p	CBWU40315.3p	CBWU9294.3p	CBWU1654.3p	CBWU102390.3p
ENSG00000104879	Y	CKM	umls:C0149721	Hypertrophy, Left Ventricular	KH.C3.406	creatine kinase	Argk;CG4546;CG5144;CKB;CKM;Ckb;Ckm;	CBWU40315.5p	CBWU9294.5p	CBWU1654.5p	CBWU102390.5p	CBWU40315.3p	CBWU9294.3p	CBWU1654.3p	CBWU102390.3p
ENSG00000104879	Y	CKM	umls:C0009375	Colonic Neoplasms	KH.C3.406	creatine kinase	Argk;CG4546;CG5144;CKB;CKM;Ckb;Ckm;	CBWU40315.5p	CBWU9294.5p	CBWU1654.5p	CBWU102390.5p	CBWU40315.3p	CBWU9294.3p	CBWU1654.3p	CBWU102390.3p
ENSG00000104879	Y	CKM	umls:C0031117	Peripheral Nervous System Diseases	KH.C3.406	creatine kinase	Argk;CG4546;CG5144;CKB;CKM;Ckb;Ckm;	CBWU40315.5p	CBWU9294.5p	CBWU1654.5p	CBWU102390.5p	CBWU40315.3p	CBWU9294.3p	CBWU1654.3p	CBWU102390.3p
ENSG00000111716	Y	LDHB	umls:C1458155	Breast Neoplasms	KH.C14.591	-	CG13334;ImpL3;LDHA;LDHAL6A;LDHAL6B;LDHB;LDHC;Ldha;Ldhb;Ldhc;	CBWU4539.5p	CBWU71818.5p	CBWU4539.3p	CBWU71818.3p
ENSG00000111716	Y	LDHB	umls:C0033578	Prostatic Neoplasms	KH.C14.591	-	CG13334;ImpL3;LDHA;LDHAL6A;LDHAL6B;LDHB;LDHC;Ldha;Ldhb;Ldhc;	CBWU4539.5p	CBWU71818.5p	CBWU4539.3p	CBWU71818.3p
ENSG00000111716	Y	LDHB	umls:C0948089	Acute Coronary Syndrome	KH.C14.591	-	CG13334;ImpL3;LDHA;LDHAL6A;LDHAL6B;LDHB;LDHC;Ldha;Ldhb;Ldhc;	CBWU4539.5p	CBWU71818.5p	CBWU4539.3p	CBWU71818.3p
ENSG00000111716	Y	LDHB	umls:C0007134	Carcinoma, Renal Cell	KH.C14.591	-	CG13334;ImpL3;LDHA;LDHAL6A;LDHAL6B;LDHB;LDHC;Ldha;Ldhb;Ldhc;	CBWU4539.5p	CBWU71818.5p	CBWU4539.3p	CBWU71818.3p
ENSG00000111716	Y	LDHB	umls:C0007124	Carcinoma, Intraductal, Noninfiltrating	KH.C14.591	-	CG13334;ImpL3;LDHA;LDHAL6A;LDHAL6B;LDHB;LDHC;Ldha;Ldhb;Ldhc;	CBWU4539.5p	CBWU71818.5p	CBWU4539.3p	CBWU71818.3p
ENSG00000111716	Y	LDHB	umls:C0027626	Neoplasm Invasiveness	KH.C14.591	-	CG13334;ImpL3;LDHA;LDHAL6A;LDHAL6B;LDHB;LDHC;Ldha;Ldhb;Ldhc;	CBWU4539.5p	CBWU71818.5p	CBWU4539.3p	CBWU71818.3p
ENSG00000111716	Y	LDHB	umls:C0025521	Metabolism, Inborn Errors	KH.C14.591	-	CG13334;ImpL3;LDHA;LDHAL6A;LDHAL6B;LDHB;LDHC;Ldha;Ldhb;Ldhc;	CBWU4539.5p	CBWU71818.5p	CBWU4539.3p	CBWU71818.3p
ENSG00000134333	Y	LDHA	umls:C0027051	Myocardial Infarction	KH.C14.591	-	CG13334;ImpL3;LDHA;LDHAL6A;LDHAL6B;LDHB;LDHC;Ldha;Ldhb;Ldhc;	CBWU4539.5p	CBWU71818.5p	CBWU4539.3p	CBWU71818.3p
ENSG00000134333	Y	LDHA	umls:C2931743	Lactate dehydrogenase deficiency type A	KH.C14.591	-	CG13334;ImpL3;LDHA;LDHAL6A;LDHAL6B;LDHB;LDHC;Ldha;Ldhb;Ldhc;	CBWU4539.5p	CBWU71818.5p	CBWU4539.3p	CBWU71818.3p
ENSG00000134333	Y	LDHA	umls:C0878544	Cardiomyopathies	KH.C14.591	-	CG13334;ImpL3;LDHA;LDHAL6A;LDHAL6B;LDHB;LDHC;Ldha;Ldhb;Ldhc;	CBWU4539.5p	CBWU71818.5p	CBWU4539.3p	CBWU71818.3p
ENSG00000166796	Y	LDHC	umls:C0024115	Lung Diseases	KH.C14.591	-	CG13334;ImpL3;LDHA;LDHAL6A;LDHAL6B;LDHB;LDHC;Ldha;Ldhb;Ldhc;	CBWU4539.5p	CBWU71818.5p	CBWU4539.3p	CBWU71818.3p
ENSG00000166796	Y	LDHC	umls:C0021364	Infertility, Male	KH.C14.591	-	CG13334;ImpL3;LDHA;LDHAL6A;LDHAL6B;LDHB;LDHC;Ldha;Ldhb;Ldhc;	CBWU4539.5p	CBWU71818.5p	CBWU4539.3p	CBWU71818.3p
ENSG00000171989	Y	LDHAL6B	umls:C1458155	Breast Neoplasms	KH.C14.591	-	CG13334;ImpL3;LDHA;LDHAL6A;LDHAL6B;LDHB;LDHC;Ldha;Ldhb;Ldhc;	CBWU4539.5p	CBWU71818.5p	CBWU4539.3p	CBWU71818.3p
ENSG00000122367	Y	LDB3	umls:C1832244	Cardiomyopathy, Dilated, 1C	KH.C7.572	-	-	CBWU4591.5p	CBWU4591.3p
ENSG00000122367	Y	LDB3	umls:C1836155	Myopathy, Myofibrillar, Zasp-Related	KH.C7.572	-	-	CBWU4591.5p	CBWU4591.3p
ENSG00000163106	Y	HPGDS	umls:C0023895	Liver Diseases	KH.C1.481	-	GstS1;PGDS;Ptgds2;	CBWU5181.5p	CBWU72566.5p	CBWU5181.3p	CBWU72566.3p
ENSG00000163106	Y	HPGDS	umls:C1336708	Testicular Germ Cell Tumor	KH.C1.481	-	GstS1;PGDS;Ptgds2;	CBWU5181.5p	CBWU72566.5p	CBWU5181.3p	CBWU72566.3p
ENSG00000133101	Y	CCNA1	umls:C2239176	Carcinoma, Hepatocellular	KH.C2.821	Ci-clstr00038	CCNA1;CCNA2;Ccna1;Ccna2;CycA;	CBWU55876.5p	XABT72327.3p	CBWU55876.3p
ENSG00000133101	Y	CCNA1	umls:C1168401	Carcinoma, squamous cell of head and neck	KH.C2.821	Ci-clstr00038	CCNA1;CCNA2;Ccna1;Ccna2;CycA;	CBWU55876.5p	XABT72327.3p	CBWU55876.3p
ENSG00000133101	Y	CCNA1	umls:C0950124	Papillomavirus Infections	KH.C2.821	Ci-clstr00038	CCNA1;CCNA2;Ccna1;Ccna2;CycA;	CBWU55876.5p	XABT72327.3p	CBWU55876.3p
ENSG00000145386	Y	CCNA2	umls:C0031117	Peripheral Nervous System Diseases	KH.C2.821	Ci-clstr00038	CCNA1;CCNA2;Ccna1;Ccna2;CycA;	CBWU55876.5p	XABT72327.3p	CBWU55876.3p
ENSG00000130226	Y	DPP6	umls:C0340493	Paroxysmal ventricular fibrillation	KH.C9.65	dipeptidyl aminopeptidase like protein	DPP10;DPP6;Dpp10;Dpp6;	CBWU55887.5p	CBWU55791.5p	CBWU55887.3p	CBWU55791.3p
ENSG00000130226	Y	DPP6	umls:C0008074	Child Development Disorders, Pervasive	KH.C9.65	dipeptidyl aminopeptidase like protein	DPP10;DPP6;Dpp10;Dpp6;	CBWU55887.5p	CBWU55791.5p	CBWU55887.3p	CBWU55791.3p
ENSG00000130226	Y	DPP6	umls:C0002736	Amyotrophic Lateral Sclerosis	KH.C9.65	dipeptidyl aminopeptidase like protein	DPP10;DPP6;Dpp10;Dpp6;	CBWU55887.5p	CBWU55791.5p	CBWU55887.3p	CBWU55791.3p
ENSG00000186184	Y	POLR1D	umls:C3150983	TREACHER COLLINS SYNDROME 2	KH.C2.6	-	POLR1D;Rpo1-3;	CBWU55890.5p	CBWU55890.3p
ENSG00000186184	Y	POLR1D	umls:C0236969	Substance-Related Disorders	KH.C2.6	-	POLR1D;Rpo1-3;	CBWU55890.5p	CBWU55890.3p
ENSG00000186184	Y	POLR1D	umls:C0242387	Mandibulofacial Dysostosis	KH.C2.6	-	POLR1D;Rpo1-3;	CBWU55890.5p	CBWU55890.3p
ENSG00000109971	Y	HSPA8	umls:C0948089	Acute Coronary Syndrome	KH.L141.53	Ci-HSC71	AC111044.9;HSPA8;Hsc70-4;Hspa8;	CBWU55925.5p	XABT103926.5p	CBWU55925.3p	XABT103926.3p
ENSG00000109971	Y	HSPA8	umls:C0038356	Stomach Neoplasms	KH.L141.53	Ci-HSC71	AC111044.9;HSPA8;Hsc70-4;Hspa8;	CBWU55925.5p	XABT103926.5p	CBWU55925.3p	XABT103926.3p
ENSG00000109971	Y	HSPA8	umls:C0026640	Mouth Neoplasms	KH.L141.53	Ci-HSC71	AC111044.9;HSPA8;Hsc70-4;Hspa8;	CBWU55925.5p	XABT103926.5p	CBWU55925.3p	XABT103926.3p
ENSG00000109971	Y	HSPA8	umls:C0001418	Adenocarcinoma	KH.L141.53	Ci-HSC71	AC111044.9;HSPA8;Hsc70-4;Hspa8;	CBWU55925.5p	XABT103926.5p	CBWU55925.3p	XABT103926.3p
ENSG00000109971	Y	HSPA8	umls:C0007137	Carcinoma, Squamous Cell	KH.L141.53	Ci-HSC71	AC111044.9;HSPA8;Hsc70-4;Hspa8;	CBWU55925.5p	XABT103926.5p	CBWU55925.3p	XABT103926.3p
ENSG00000131467	Y	PSME3	umls:C0019693	HIV Infections	KH.L162.8	-	-	CBWU56882.5p	XABT124059.5p
ENSG00000160808	Y	MYL3	umls:C1837471	Cardiomyopathy, Familial Hypertrophic, 8	KH.C1.216	Ci-MLC4	MYL1;MYL3;MYL4;MYL6;MYL6B;Mlc-c;Myl1;Myl3;Myl4;Myl6;Myl6b;	CBWU57050.5p	CBWU112341.5p	XABT159481.5p	CBWU26837.5p	CBWU57050.3p	CBWU112341.3p	XABT159481.3p	CBWU26837.3p
ENSG00000196465	Y	MYL6B	umls:C0022548	Keloid	KH.C1.216	Ci-MLC4	MYL1;MYL3;MYL4;MYL6;MYL6B;Mlc-c;Myl1;Myl3;Myl4;Myl6;Myl6b;	CBWU57050.5p	CBWU112341.5p	XABT159481.5p	CBWU26837.5p	CBWU57050.3p	CBWU112341.3p	XABT159481.3p	CBWU26837.3p
ENSG00000065154	Y	OAT	umls:C0520459	Enterocolitis, Necrotizing	KH.C8.453	-	OAT;Oat;	CBWU57163.5p	XABT134749.5p	CBWU57163.3p	XABT134749.3p
ENSG00000065154	Y	OAT	umls:C0599035	Ornithine aminotransferase deficiency	KH.C8.453	-	OAT;Oat;	CBWU57163.5p	XABT134749.5p	CBWU57163.3p	XABT134749.3p
ENSG00000065154	Y	OAT	umls:C1417917	ORNITHINE AMINOTRANSFERASE	KH.C8.453	-	OAT;Oat;	CBWU57163.5p	XABT134749.5p	CBWU57163.3p	XABT134749.3p
ENSG00000165140	Y	FBP1	umls:C2239176	Carcinoma, Hepatocellular	KH.L25.14	-	FBP1;FBP2;Fbp1;Fbp2;fbp;	CBWU57413.5p	XABT198433.5p	CBWU57413.3p
ENSG00000165140	Y	FBP1	umls:C0038356	Stomach Neoplasms	KH.L25.14	-	FBP1;FBP2;Fbp1;Fbp2;fbp;	CBWU57413.5p	XABT198433.5p	CBWU57413.3p
ENSG00000165140	Y	FBP1	umls:C0030567	Parkinson Disease	KH.L25.14	-	FBP1;FBP2;Fbp1;Fbp2;fbp;	CBWU57413.5p	XABT198433.5p	CBWU57413.3p
ENSG00000165140	Y	FBP1	umls:C0009375	Colonic Neoplasms	KH.L25.14	-	FBP1;FBP2;Fbp1;Fbp2;fbp;	CBWU57413.5p	XABT198433.5p	CBWU57413.3p
ENSG00000165140	Y	FBP1	umls:C0016756	Fructose-1,6-Diphosphatase Deficiency	KH.L25.14	-	FBP1;FBP2;Fbp1;Fbp2;fbp;	CBWU57413.5p	XABT198433.5p	CBWU57413.3p
ENSG00000197728	Y	RPS26	umls:C2750080	Diamond-Blackfan Anemia 10	KH.C2.257	RS26	AC093879.3;AC117232.3;RPS26;RPS26L1;RPS26P3;RPS26P6;RPS26P8;RpS26;Rps26;	CBWU57486.5p	CBWU2413.5p	XABT87210.5p	CBWU57486.3p	CBWU2413.3p
ENSG00000197728	Y	RPS26	umls:C0242656	Disease Progression	KH.C2.257	RS26	AC093879.3;AC117232.3;RPS26;RPS26L1;RPS26P3;RPS26P6;RPS26P8;RpS26;Rps26;	CBWU57486.5p	CBWU2413.5p	XABT87210.5p	CBWU57486.3p	CBWU2413.3p
ENSG00000197728	Y	RPS26	umls:C0038356	Stomach Neoplasms	KH.C2.257	RS26	AC093879.3;AC117232.3;RPS26;RPS26L1;RPS26P3;RPS26P6;RPS26P8;RpS26;Rps26;	CBWU57486.5p	CBWU2413.5p	XABT87210.5p	CBWU57486.3p	CBWU2413.3p
ENSG00000119711	Y	ALDH6A1	umls:C0151744	Myocardial Ischemia	KH.C10.240	-	ALDH6A1;Aldh6a1;CG17896;	CBWU5786.5p	CBWU93670.5p	CBWU5786.3p	CBWU93670.3p
ENSG00000119711	Y	ALDH6A1	umls:C0002514	Amino Acid Metabolism, Inborn Errors	KH.C10.240	-	ALDH6A1;Aldh6a1;CG17896;	CBWU5786.5p	CBWU93670.5p	CBWU5786.3p	CBWU93670.3p
ENSG00000119711	Y	ALDH6A1	umls:C0028754	Obesity	KH.C10.240	-	ALDH6A1;Aldh6a1;CG17896;	CBWU5786.5p	CBWU93670.5p	CBWU5786.3p	CBWU93670.3p
ENSG00000119711	Y	ALDH6A1	umls:C3279840	Methylmalonate Semialdehyde Dehydrogenase Deficiency	KH.C10.240	-	ALDH6A1;Aldh6a1;CG17896;	CBWU5786.5p	CBWU93670.5p	CBWU5786.3p	CBWU93670.3p
ENSG00000004455	Y	AK2	umls:C0581883	Deafness	KH.C14.191	-	AK2;Adk2;Ak2;	CBWU57989.5p	CBWU3663.5p	CBWU57989.3p	CBWU3663.3p
ENSG00000004455	Y	AK2	umls:C0272167	Reticular dysgenesis	KH.C14.191	-	AK2;Adk2;Ak2;	CBWU57989.5p	CBWU3663.5p	CBWU57989.3p	CBWU3663.3p
ENSG00000004455	Y	AK2	umls:C0085110	Severe Combined Immunodeficiency	KH.C14.191	-	AK2;Adk2;Ak2;	CBWU57989.5p	CBWU3663.5p	CBWU57989.3p	CBWU3663.3p
ENSG00000105221	Y	AKT2	umls:C1458155	Breast Neoplasms	KH.C4.30	Akt-like-2	AKT1;AKT2;AKT3;Akt1;Akt2;Akt3;	CBWU58124.5p	CBWU113909.5p	CBWU58124.3p	CBWU113909.3p
ENSG00000105221	Y	AKT2	umls:C0011860	Diabetes Mellitus, Type 2	KH.C4.30	Akt-like-2	AKT1;AKT2;AKT3;Akt1;Akt2;Akt3;	CBWU58124.5p	CBWU113909.5p	CBWU58124.3p	CBWU113909.3p
ENSG00000105221	Y	AKT2	umls:C3278384	HYPOINSULINEMIC HYPOGLYCEMIA WITH HEMIHYPERTROPHY	KH.C4.30	Akt-like-2	AKT1;AKT2;AKT3;Akt1;Akt2;Akt3;	CBWU58124.5p	CBWU113909.5p	CBWU58124.3p	CBWU113909.3p
ENSG00000105221	Y	AKT2	umls:C0271694	Lipodystrophy, Familial Partial	KH.C4.30	Akt-like-2	AKT1;AKT2;AKT3;Akt1;Akt2;Akt3;	CBWU58124.5p	CBWU113909.5p	CBWU58124.3p	CBWU113909.3p
ENSG00000142208	Y	AKT1	umls:C0025286	Meningioma	KH.C4.30	Akt-like-2	AKT1;AKT2;AKT3;Akt1;Akt2;Akt3;	CBWU58124.5p	CBWU113909.5p	CBWU58124.3p	CBWU113909.3p
ENSG00000142208	Y	AKT1	umls:C0236733	Amphetamine-Related Disorders	KH.C4.30	Akt-like-2	AKT1;AKT2;AKT3;Akt1;Akt2;Akt3;	CBWU58124.5p	CBWU113909.5p	CBWU58124.3p	CBWU113909.3p
ENSG00000142208	Y	AKT1	umls:C2676676	BREAST-OVARIAN CANCER, FAMILIAL, SUSCEPTIBILITY TO, 1	KH.C4.30	Akt-like-2	AKT1;AKT2;AKT3;Akt1;Akt2;Akt3;	CBWU58124.5p	CBWU113909.5p	CBWU58124.3p	CBWU113909.3p
ENSG00000142208	Y	AKT1	umls:C0014544	Epilepsy	KH.C4.30	Akt-like-2	AKT1;AKT2;AKT3;Akt1;Akt2;Akt3;	CBWU58124.5p	CBWU113909.5p	CBWU58124.3p	CBWU113909.3p
ENSG00000142208	Y	AKT1	umls:C0024121	Lung Neoplasms	KH.C4.30	Akt-like-2	AKT1;AKT2;AKT3;Akt1;Akt2;Akt3;	CBWU58124.5p	CBWU113909.5p	CBWU58124.3p	CBWU113909.3p
ENSG00000142208	Y	AKT1	umls:C0020507	Hyperplasia	KH.C4.30	Akt-like-2	AKT1;AKT2;AKT3;Akt1;Akt2;Akt3;	CBWU58124.5p	CBWU113909.5p	CBWU58124.3p	CBWU113909.3p
ENSG00000142208	Y	AKT1	umls:C0428791	Aortic Valve, Calcification of	KH.C4.30	Akt-like-2	AKT1;AKT2;AKT3;Akt1;Akt2;Akt3;	CBWU58124.5p	CBWU113909.5p	CBWU58124.3p	CBWU113909.3p
ENSG00000142208	Y	AKT1	umls:C0085261	Proteus Syndrome	KH.C4.30	Akt-like-2	AKT1;AKT2;AKT3;Akt1;Akt2;Akt3;	CBWU58124.5p	CBWU113909.5p	CBWU58124.3p	CBWU113909.3p
ENSG00000142208	Y	AKT1	umls:C0023487	Leukemia, Promyelocytic, Acute	KH.C4.30	Akt-like-2	AKT1;AKT2;AKT3;Akt1;Akt2;Akt3;	CBWU58124.5p	CBWU113909.5p	CBWU58124.3p	CBWU113909.3p
ENSG00000142208	Y	AKT1	umls:C0024809	Marijuana Abuse	KH.C4.30	Akt-like-2	AKT1;AKT2;AKT3;Akt1;Akt2;Akt3;	CBWU58124.5p	CBWU113909.5p	CBWU58124.3p	CBWU113909.3p
ENSG00000142208	Y	AKT1	umls:C0007137	Carcinoma, Squamous Cell	KH.C4.30	Akt-like-2	AKT1;AKT2;AKT3;Akt1;Akt2;Akt3;	CBWU58124.5p	CBWU113909.5p	CBWU58124.3p	CBWU113909.3p
ENSG00000142208	Y	AKT1	umls:C0009404	Colorectal Neoplasms	KH.C4.30	Akt-like-2	AKT1;AKT2;AKT3;Akt1;Akt2;Akt3;	CBWU58124.5p	CBWU113909.5p	CBWU58124.3p	CBWU113909.3p
ENSG00000142208	Y	AKT1	umls:C0033941	Psychoses, Substance-Induced	KH.C4.30	Akt-like-2	AKT1;AKT2;AKT3;Akt1;Akt2;Akt3;	CBWU58124.5p	CBWU113909.5p	CBWU58124.3p	CBWU113909.3p
ENSG00000142208	Y	AKT1	umls:C1458155	Breast Neoplasms	KH.C4.30	Akt-like-2	AKT1;AKT2;AKT3;Akt1;Akt2;Akt3;	CBWU58124.5p	CBWU113909.5p	CBWU58124.3p	CBWU113909.3p
ENSG00000142208	Y	AKT1	umls:C0032580	Adenomatous Polyposis Coli	KH.C4.30	Akt-like-2	AKT1;AKT2;AKT3;Akt1;Akt2;Akt3;	CBWU58124.5p	CBWU113909.5p	CBWU58124.3p	CBWU113909.3p
ENSG00000142208	Y	AKT1	umls:C0033578	Prostatic Neoplasms	KH.C4.30	Akt-like-2	AKT1;AKT2;AKT3;Akt1;Akt2;Akt3;	CBWU58124.5p	CBWU113909.5p	CBWU58124.3p	CBWU113909.3p
ENSG00000142208	Y	AKT1	umls:C0030193	Pain	KH.C4.30	Akt-like-2	AKT1;AKT2;AKT3;Akt1;Akt2;Akt3;	CBWU58124.5p	CBWU113909.5p	CBWU58124.3p	CBWU113909.3p
ENSG00000142208	Y	AKT1	umls:C0006142	Malignant neoplasm breast	KH.C4.30	Akt-like-2	AKT1;AKT2;AKT3;Akt1;Akt2;Akt3;	CBWU58124.5p	CBWU113909.5p	CBWU58124.3p	CBWU113909.3p
ENSG00000142208	Y	AKT1	umls:C0026846	Muscular Atrophy	KH.C4.30	Akt-like-2	AKT1;AKT2;AKT3;Akt1;Akt2;Akt3;	CBWU58124.5p	CBWU113909.5p	CBWU58124.3p	CBWU113909.3p
ENSG00000142208	Y	AKT1	umls:C0037286	Skin Neoplasms	KH.C4.30	Akt-like-2	AKT1;AKT2;AKT3;Akt1;Akt2;Akt3;	CBWU58124.5p	CBWU113909.5p	CBWU58124.3p	CBWU113909.3p
ENSG00000142208	Y	AKT1	umls:C0036341	Schizophrenia	KH.C4.30	Akt-like-2	AKT1;AKT2;AKT3;Akt1;Akt2;Akt3;	CBWU58124.5p	CBWU113909.5p	CBWU58124.3p	CBWU113909.3p
ENSG00000142208	Y	AKT1	umls:C0919267	Ovarian Neoplasms	KH.C4.30	Akt-like-2	AKT1;AKT2;AKT3;Akt1;Akt2;Akt3;	CBWU58124.5p	CBWU113909.5p	CBWU58124.3p	CBWU113909.3p
ENSG00000088035	Y	ALG6	umls:C1864178	Congenital Disorder Of Glycosylation, Type Ic	KH.C5.164	-	ALG6;Alg6;CG5091;	CBWU58373.5p	XABT105814.5p	CBWU58373.3p	XABT105814.3p
ENSG00000088035	Y	ALG6	umls:C2930997	Congenital disorder of glycosylation type 1C	KH.C5.164	-	ALG6;Alg6;CG5091;	CBWU58373.5p	XABT105814.5p	CBWU58373.3p	XABT105814.3p
ENSG00000085662	Y	AKR1B1	umls:C0086543	Cataract	KH.L41.38	-	AKR1B1;AKR1B10;AKR1CL2;Akr1b3;CG6084;	CBWU58457.5p	XABT77593.3p	CBWU1749.3p	CBWU58457.3p
ENSG00000198074	Y	AKR1B10	umls:C2239176	Carcinoma, Hepatocellular	KH.L41.38	-	AKR1B1;AKR1B10;AKR1CL2;Akr1b3;CG6084;	CBWU58457.5p	XABT77593.3p	CBWU1749.3p	CBWU58457.3p
ENSG00000198074	Y	AKR1B10	umls:C0009404	Colorectal Neoplasms	KH.L41.38	-	AKR1B1;AKR1B10;AKR1CL2;Akr1b3;CG6084;	CBWU58457.5p	XABT77593.3p	CBWU1749.3p	CBWU58457.3p
ENSG00000198074	Y	AKR1B10	umls:C0027651	Neoplasms	KH.L41.38	-	AKR1B1;AKR1B10;AKR1CL2;Akr1b3;CG6084;	CBWU58457.5p	XABT77593.3p	CBWU1749.3p	CBWU58457.3p
ENSG00000198074	Y	AKR1B10	umls:C0025202	Melanoma	KH.L41.38	-	AKR1B1;AKR1B10;AKR1CL2;Akr1b3;CG6084;	CBWU58457.5p	XABT77593.3p	CBWU1749.3p	CBWU58457.3p
ENSG00000140368	Y	PSTPIP1	umls:C1858361	Pyogenic arthritis, pyoderma gangrenosum, and acne	KH.C12.348	-	PSTPIP1;PSTPIP2;Pstpip1;Pstpip2;	CBWU59020.5p	CBWU87304.5p	CBWU59020.3p	CBWU87304.3p
ENSG00000094804	Y	CDC6	umls:C3151126	MEIER-GORLIN SYNDROME 5	KH.S483.2	-	CDC6;Cdc6;	CBWU59191.5p	XABT201657.5p	CBWU59191.3p	XABT201657.3p
ENSG00000094804	Y	CDC6	umls:C1868684	Meier-Gorlin syndrome	KH.S483.2	-	CDC6;Cdc6;	CBWU59191.5p	XABT201657.5p	CBWU59191.3p	XABT201657.3p
ENSG00000094804	Y	CDC6	umls:C0031117	Peripheral Nervous System Diseases	KH.S483.2	-	CDC6;Cdc6;	CBWU59191.5p	XABT201657.5p	CBWU59191.3p	XABT201657.3p
ENSG00000094804	Y	CDC6	umls:C0032460	Polycystic Ovary Syndrome	KH.S483.2	-	CDC6;Cdc6;	CBWU59191.5p	XABT201657.5p	CBWU59191.3p	XABT201657.3p
ENSG00000150093	Y	ITGB1	umls:C0018801	Heart Failure	KH.C1.508	-	ITGB1;ITGB2;ITGB3;ITGB7;Itgb1;Itgb2;Itgb3;Itgb7;mys;	CBWU59262.5p	CBWU59262.3p
ENSG00000150093	Y	ITGB1	umls:C0017639	Gliosis	KH.C1.508	-	ITGB1;ITGB2;ITGB3;ITGB7;Itgb1;Itgb2;Itgb3;Itgb7;mys;	CBWU59262.5p	CBWU59262.3p
ENSG00000150093	Y	ITGB1	umls:C0006663	Calcinosis	KH.C1.508	-	ITGB1;ITGB2;ITGB3;ITGB7;Itgb1;Itgb2;Itgb3;Itgb7;mys;	CBWU59262.5p	CBWU59262.3p
ENSG00000150093	Y	ITGB1	umls:C0878544	Cardiomyopathies	KH.C1.508	-	ITGB1;ITGB2;ITGB3;ITGB7;Itgb1;Itgb2;Itgb3;Itgb7;mys;	CBWU59262.5p	CBWU59262.3p
ENSG00000150093	Y	ITGB1	umls:C0007097	Carcinoma	KH.C1.508	-	ITGB1;ITGB2;ITGB3;ITGB7;Itgb1;Itgb2;Itgb3;Itgb7;mys;	CBWU59262.5p	CBWU59262.3p
ENSG00000150093	Y	ITGB1	umls:C0007193	Cardiomyopathy, Dilated	KH.C1.508	-	ITGB1;ITGB2;ITGB3;ITGB7;Itgb1;Itgb2;Itgb3;Itgb7;mys;	CBWU59262.5p	CBWU59262.3p
ENSG00000150093	Y	ITGB1	umls:C0007131	Carcinoma, Non-Small-Cell Lung	KH.C1.508	-	ITGB1;ITGB2;ITGB3;ITGB7;Itgb1;Itgb2;Itgb3;Itgb7;mys;	CBWU59262.5p	CBWU59262.3p
ENSG00000150093	Y	ITGB1	umls:C0027626	Neoplasm Invasiveness	KH.C1.508	-	ITGB1;ITGB2;ITGB3;ITGB7;Itgb1;Itgb2;Itgb3;Itgb7;mys;	CBWU59262.5p	CBWU59262.3p
ENSG00000150093	Y	ITGB1	umls:C0014175	Endometriosis	KH.C1.508	-	ITGB1;ITGB2;ITGB3;ITGB7;Itgb1;Itgb2;Itgb3;Itgb7;mys;	CBWU59262.5p	CBWU59262.3p
ENSG00000150093	Y	ITGB1	umls:C0007137	Carcinoma, Squamous Cell	KH.C1.508	-	ITGB1;ITGB2;ITGB3;ITGB7;Itgb1;Itgb2;Itgb3;Itgb7;mys;	CBWU59262.5p	CBWU59262.3p
ENSG00000164305	Y	CASP3	umls:C0018824	Heart Valve Diseases	KH.C12.104	CAPS-7	-	CBWU59439.5p	CBWU4561.5p	CBWU59439.3p	CBWU4561.3p
ENSG00000164305	Y	CASP3	umls:C0002395	Alzheimer Disease	KH.C12.104	CAPS-7	-	CBWU59439.5p	CBWU4561.5p	CBWU59439.3p	CBWU4561.3p
ENSG00000164305	Y	CASP3	umls:C2937358	Cerebral Hemorrhage	KH.C12.104	CAPS-7	-	CBWU59439.5p	CBWU4561.5p	CBWU59439.3p	CBWU4561.3p
ENSG00000164305	Y	CASP3	umls:C0037929	Spinal Cord Injuries	KH.C12.104	CAPS-7	-	CBWU59439.5p	CBWU4561.5p	CBWU59439.3p	CBWU4561.3p
ENSG00000164305	Y	CASP3	umls:C0011860	Diabetes Mellitus, Type 2	KH.C12.104	CAPS-7	-	CBWU59439.5p	CBWU4561.5p	CBWU59439.3p	CBWU4561.3p
ENSG00000164305	Y	CASP3	umls:C0013604	Edema	KH.C12.104	CAPS-7	-	CBWU59439.5p	CBWU4561.5p	CBWU59439.3p	CBWU4561.3p
ENSG00000164305	Y	CASP3	umls:C0038220	Status Epilepticus	KH.C12.104	CAPS-7	-	CBWU59439.5p	CBWU4561.5p	CBWU59439.3p	CBWU4561.3p
ENSG00000164305	Y	CASP3	umls:C0027765	Nervous System Diseases	KH.C12.104	CAPS-7	-	CBWU59439.5p	CBWU4561.5p	CBWU59439.3p	CBWU4561.3p
ENSG00000164305	Y	CASP3	umls:C0006663	Calcinosis	KH.C12.104	CAPS-7	-	CBWU59439.5p	CBWU4561.5p	CBWU59439.3p	CBWU4561.3p
ENSG00000164305	Y	CASP3	umls:C0027055	Myocardial Reperfusion Injury	KH.C12.104	CAPS-7	-	CBWU59439.5p	CBWU4561.5p	CBWU59439.3p	CBWU4561.3p
ENSG00000164305	Y	CASP3	umls:C0026936	Mycoplasma Infections	KH.C12.104	CAPS-7	-	CBWU59439.5p	CBWU4561.5p	CBWU59439.3p	CBWU4561.3p
ENSG00000164305	Y	CASP3	umls:C0027746	Nerve Degeneration	KH.C12.104	CAPS-7	-	CBWU59439.5p	CBWU4561.5p	CBWU59439.3p	CBWU4561.3p
ENSG00000164305	Y	CASP3	umls:C0235032	Neurotoxicity Syndromes	KH.C12.104	CAPS-7	-	CBWU59439.5p	CBWU4561.5p	CBWU59439.3p	CBWU4561.3p
ENSG00000164305	Y	CASP3	umls:C0011882	Diabetic Neuropathies	KH.C12.104	CAPS-7	-	CBWU59439.5p	CBWU4561.5p	CBWU59439.3p	CBWU4561.3p
ENSG00000164305	Y	CASP3	umls:C0243026	Sepsis	KH.C12.104	CAPS-7	-	CBWU59439.5p	CBWU4561.5p	CBWU59439.3p	CBWU4561.3p
ENSG00000164305	Y	CASP3	umls:C0007786	Brain Ischemia	KH.C12.104	CAPS-7	-	CBWU59439.5p	CBWU4561.5p	CBWU59439.3p	CBWU4561.3p
ENSG00000164305	Y	CASP3	umls:C0035305	Retinal Detachment	KH.C12.104	CAPS-7	-	CBWU59439.5p	CBWU4561.5p	CBWU59439.3p	CBWU4561.3p
ENSG00000165806	Y	CASP7	umls:C1458155	Breast Neoplasms	KH.C12.104	CAPS-7	-	CBWU59439.5p	CBWU4561.5p	CBWU59439.3p	CBWU4561.3p
ENSG00000165806	Y	CASP7	umls:C0027055	Myocardial Reperfusion Injury	KH.C12.104	CAPS-7	-	CBWU59439.5p	CBWU4561.5p	CBWU59439.3p	CBWU4561.3p
ENSG00000165806	Y	CASP7	umls:C0023467	Leukemia, Myeloid, Acute	KH.C12.104	CAPS-7	-	CBWU59439.5p	CBWU4561.5p	CBWU59439.3p	CBWU4561.3p
ENSG00000165806	Y	CASP7	umls:C0042900	Vitiligo	KH.C12.104	CAPS-7	-	CBWU59439.5p	CBWU4561.5p	CBWU59439.3p	CBWU4561.3p
ENSG00000125730	Y	C3	umls:C2931788	Atypical hemolytic uremic syndrome	KH.C11.151	Ci-connexin-related-7	AL662849.8-204;AL929593.6-202;C3;C4A;C4B;C4a;C4b;C5;CG7866;Hc;	CBWU59643.5p	XABT36964.5p	CBWU9401.5p	CBWU65010.5p	XABT53291.5p	CBWU59643.3p	XABT36964.3p	CBWU9401.3p	XABT53291.3p	XABT95667.3p
ENSG00000125730	Y	C3	umls:C0030524	Paratuberculosis	KH.C11.151	Ci-connexin-related-7	AL662849.8-204;AL929593.6-202;C3;C4A;C4B;C4a;C4b;C5;CG7866;Hc;	CBWU59643.5p	XABT36964.5p	CBWU9401.5p	CBWU65010.5p	XABT53291.5p	CBWU59643.3p	XABT36964.3p	CBWU9401.3p	XABT53291.3p	XABT95667.3p
ENSG00000125730	Y	C3	umls:C0034152	Purpura, Schoenlein-Henoch	KH.C11.151	Ci-connexin-related-7	AL662849.8-204;AL929593.6-202;C3;C4A;C4B;C4a;C4b;C5;CG7866;Hc;	CBWU59643.5p	XABT36964.5p	CBWU9401.5p	CBWU65010.5p	XABT53291.5p	CBWU59643.3p	XABT36964.3p	CBWU9401.3p	XABT53291.3p	XABT95667.3p
ENSG00000125730	Y	C3	umls:C0021051	Immunologic Deficiency Syndromes	KH.C11.151	Ci-connexin-related-7	AL662849.8-204;AL929593.6-202;C3;C4A;C4B;C4a;C4b;C5;CG7866;Hc;	CBWU59643.5p	XABT36964.5p	CBWU9401.5p	CBWU65010.5p	XABT53291.5p	CBWU59643.3p	XABT36964.3p	CBWU9401.3p	XABT53291.3p	XABT95667.3p
ENSG00000125730	Y	C3	umls:C1969651	Macular Degeneration, Age-Related, 9	KH.C11.151	Ci-connexin-related-7	AL662849.8-204;AL929593.6-202;C3;C4A;C4B;C4a;C4b;C5;CG7866;Hc;	CBWU59643.5p	XABT36964.5p	CBWU9401.5p	CBWU65010.5p	XABT53291.5p	CBWU59643.3p	XABT36964.3p	CBWU9401.3p	XABT53291.3p	XABT95667.3p
ENSG00000125730	Y	C3	umls:C0860207	Drug-Induced Liver Injury	KH.C11.151	Ci-connexin-related-7	AL662849.8-204;AL929593.6-202;C3;C4A;C4B;C4a;C4b;C5;CG7866;Hc;	CBWU59643.5p	XABT36964.5p	CBWU9401.5p	CBWU65010.5p	XABT53291.5p	CBWU59643.3p	XABT36964.3p	CBWU9401.3p	XABT53291.3p	XABT95667.3p
ENSG00000125730	Y	C3	umls:C0011860	Diabetes Mellitus, Type 2	KH.C11.151	Ci-connexin-related-7	AL662849.8-204;AL929593.6-202;C3;C4A;C4B;C4a;C4b;C5;CG7866;Hc;	CBWU59643.5p	XABT36964.5p	CBWU9401.5p	CBWU65010.5p	XABT53291.5p	CBWU59643.3p	XABT36964.3p	CBWU9401.3p	XABT53291.3p	XABT95667.3p
ENSG00000125730	Y	C3	umls:C3151071	Complement Component 3 Deficiency, Autosomal Recessive	KH.C11.151	Ci-connexin-related-7	AL662849.8-204;AL929593.6-202;C3;C4A;C4B;C4a;C4b;C5;CG7866;Hc;	CBWU59643.5p	XABT36964.5p	CBWU9401.5p	CBWU65010.5p	XABT53291.5p	CBWU59643.3p	XABT36964.3p	CBWU9401.3p	XABT53291.3p	XABT95667.3p
ENSG00000125730	Y	C3	umls:C2752037	HEMOLYTIC UREMIC SYNDROME, ATYPICAL, SUSCEPTIBILITY TO, 5	KH.C11.151	Ci-connexin-related-7	AL662849.8-204;AL929593.6-202;C3;C4A;C4B;C4a;C4b;C5;CG7866;Hc;	CBWU59643.5p	XABT36964.5p	CBWU9401.5p	CBWU65010.5p	XABT53291.5p	CBWU59643.3p	XABT36964.3p	CBWU9401.3p	XABT53291.3p	XABT95667.3p
ENSG00000125730	Y	C3	umls:C0242383	Macular Degeneration	KH.C11.151	Ci-connexin-related-7	AL662849.8-204;AL929593.6-202;C3;C4A;C4B;C4a;C4b;C5;CG7866;Hc;	CBWU59643.5p	XABT36964.5p	CBWU9401.5p	CBWU65010.5p	XABT53291.5p	CBWU59643.3p	XABT36964.3p	CBWU9401.3p	XABT53291.3p	XABT95667.3p
ENSG00000125730	Y	C3	umls:C0021655	Insulin Resistance	KH.C11.151	Ci-connexin-related-7	AL662849.8-204;AL929593.6-202;C3;C4A;C4B;C4a;C4b;C5;CG7866;Hc;	CBWU59643.5p	XABT36964.5p	CBWU9401.5p	CBWU65010.5p	XABT53291.5p	CBWU59643.3p	XABT36964.3p	CBWU9401.3p	XABT53291.3p	XABT95667.3p
ENSG00000125730	Y	C3	umls:C0030807	Pemphigus	KH.C11.151	Ci-connexin-related-7	AL662849.8-204;AL929593.6-202;C3;C4A;C4B;C4a;C4b;C5;CG7866;Hc;	CBWU59643.5p	XABT36964.5p	CBWU9401.5p	CBWU65010.5p	XABT53291.5p	CBWU59643.3p	XABT36964.3p	CBWU9401.3p	XABT53291.3p	XABT95667.3p
ENSG00000173406	Y	DAB1	umls:C0004352	Autistic Disorder	KH.C5.559	-	DAB1;DAB2;Dab;Dab1;Dab2;	CBWU59821.5p	CBWU17819.5p	CBWU20645.5p	CBWU59821.3p	CBWU17819.3p	XABT78111.3p
ENSG00000010438	Y	PRSS3	umls:C0005695	Urinary Bladder Neoplasms	KH.L97.10	Trypsin type protease 6	1810009J06Rik;1810049H19Rik;2210010C04Rik;AC158659.6;AC161768.25;CG31954;EG386551;EG436523;PRSS1;PRSS2;PRSS3;Prss1;Prss2;Prss3;Try10;Try29F;Try4;	CBWU59927.5p	CBWU114356.5p	CBWU114356.3p
ENSG00000010438	Y	PRSS3	umls:C0005695	Urinary Bladder Neoplasms	KH.L97.6	Trypsin type protease 6	1810009J06Rik;1810049H19Rik;2210010C04Rik;AC158659.6;AC161768.25;CG31954;EG386551;EG436523;PRSS1;PRSS2;PRSS3;Prss1;Prss2;Prss3;Try10;Try29F;Try4;	CBWU59927.5p	CBWU114356.5p	CBWU59927.3p
ENSG00000167414	Y	GNG8	umls:C0023895	Liver Diseases	KH.L170.42	-	AC091046.2;AC118234.10;GNG10;GNG12;GNG2;GNG3;GNG4;GNG5;GNG7;GNG8;Ggamma1;Gng10;Gng12;Gng2;Gng3;Gng4;Gng5;Gng7;Gng8;RP3-364I1.1;	CBWU60151.5p	CBWU60151.3p
ENSG00000174021	Y	GNG5	umls:C0033578	Prostatic Neoplasms	KH.L170.42	-	AC091046.2;AC118234.10;GNG10;GNG12;GNG2;GNG3;GNG4;GNG5;GNG7;GNG8;Ggamma1;Gng10;Gng12;Gng2;Gng3;Gng4;Gng5;Gng7;Gng8;RP3-364I1.1;	CBWU60151.5p	CBWU60151.3p
ENSG00000176533	Y	GNG7	umls:C0014859	Esophageal Neoplasms	KH.L170.42	-	AC091046.2;AC118234.10;GNG10;GNG12;GNG2;GNG3;GNG4;GNG5;GNG7;GNG8;Ggamma1;Gng10;Gng12;Gng2;Gng3;Gng4;Gng5;Gng7;Gng8;RP3-364I1.1;	CBWU60151.5p	CBWU60151.3p
ENSG00000110717	Y	NDUFS8	umls:C0023264	Leigh Disease	KH.C11.234	-	ND23;NDUFS8;Ndufs8;	CBWU60396.5p	CBWU75421.5p	CBWU60396.3p	CBWU75421.3p
ENSG00000110717	Y	NDUFS8	umls:C0029408	Osteoarthritis	KH.C11.234	-	ND23;NDUFS8;Ndufs8;	CBWU60396.5p	CBWU75421.5p	CBWU60396.3p	CBWU75421.3p
ENSG00000145692	Y	BHMT	umls:C0027794	Neural Tube Defects	KH.C1.107	-	AC116841.11;BHMT;BHMT2;Bhmt;Bhmt-ps1;Bhmt2;	CBWU60417.5p	CBWU59456.5p	CBWU60417.3p	CBWU59456.3p
ENSG00000145692	Y	BHMT	umls:C0024305	Lymphoma, Non-Hodgkin	KH.C1.107	-	AC116841.11;BHMT;BHMT2;Bhmt;Bhmt-ps1;Bhmt2;	CBWU60417.5p	CBWU59456.5p	CBWU60417.3p	CBWU59456.3p
ENSG00000145692	Y	BHMT	umls:C0000832	Abruptio Placentae	KH.C1.107	-	AC116841.11;BHMT;BHMT2;Bhmt;Bhmt-ps1;Bhmt2;	CBWU60417.5p	CBWU59456.5p	CBWU60417.3p	CBWU59456.3p
ENSG00000036828	Y	CASR	umls:C0020598	Hypocalcemia	KH.C12.17	-	CASR;Casr;	CBWU60576.5p	CBWU60576.3p
ENSG00000036828	Y	CASR	umls:C0020502	Hyperparathyroidism	KH.C12.17	-	CASR;Casr;	CBWU60576.5p	CBWU60576.3p
ENSG00000036828	Y	CASR	umls:C0014548	Epilepsy, Generalized	KH.C12.17	-	CASR;Casr;	CBWU60576.5p	CBWU60576.3p
ENSG00000036828	Y	CASR	umls:C2752062	EPILEPSY, IDIOPATHIC GENERALIZED, SUSCEPTIBILITY TO, 8	KH.C12.17	-	CASR;Casr;	CBWU60576.5p	CBWU60576.3p
ENSG00000036828	Y	CASR	umls:C0342637	Hypocalciuric hypercalcemia, familial, type 1	KH.C12.17	-	CASR;Casr;	CBWU60576.5p	CBWU60576.3p
ENSG00000036828	Y	CASR	umls:C0020437	Hypercalcemia	KH.C12.17	-	CASR;Casr;	CBWU60576.5p	CBWU60576.3p
ENSG00000036828	Y	CASR	umls:C1809471	Hypocalciuric Hypercalcemia, Familial, Type I	KH.C12.17	-	CASR;Casr;	CBWU60576.5p	CBWU60576.3p
ENSG00000036828	Y	CASR	umls:C1832645	Hyperparathyroidism, Neonatal Severe Primary	KH.C12.17	-	CASR;Casr;	CBWU60576.5p	CBWU60576.3p
ENSG00000036828	Y	CASR	umls:C0020626	Hypoparathyroidism	KH.C12.17	-	CASR;Casr;	CBWU60576.5p	CBWU60576.3p
ENSG00000036828	Y	CASR	umls:C1832648	Hypoparathyroidism familial isolated	KH.C12.17	-	CASR;Casr;	CBWU60576.5p	CBWU60576.3p
ENSG00000144566	Y	RAB5A	umls:C0151744	Myocardial Ischemia	KH.L22.59	-	RAB5A;RAB5B;RAB5C;Rab5;Rab5a;Rab5b;Rab5c;	CBWU606.5p	CBWU606.3p
ENSG00000158092	Y	NCK1	umls:C0033687	Proteinuria	KH.C1.768	SH2/SH3 adaptor protein	NCK1;NCK2;Nck1;Nck2;dock;	CBWU60811.5p	CBWU87422.5p	CBWU39057.5p	CBWU60811.3p	CBWU87422.3p
ENSG00000158092	Y	NCK1	umls:C0027726	Nephrotic Syndrome	KH.C1.768	SH2/SH3 adaptor protein	NCK1;NCK2;Nck1;Nck2;dock;	CBWU60811.5p	CBWU87422.5p	CBWU39057.5p	CBWU60811.3p	CBWU87422.3p
ENSG00000158092	Y	NCK1	umls:C0001925	Albuminuria	KH.C1.768	SH2/SH3 adaptor protein	NCK1;NCK2;Nck1;Nck2;dock;	CBWU60811.5p	CBWU87422.5p	CBWU39057.5p	CBWU60811.3p	CBWU87422.3p
ENSG00000121653	Y	MAPK8IP1	umls:C0011860	Diabetes Mellitus, Type 2	KH.L9.14	-	Aplip1;MAPK8IP1;MAPK8IP2;Mapk8ip1;Mapk8ip2;	CBWU60973.5p	CBWU60973.3p
ENSG00000101966	Y	XIAP	umls:C0024668	Mammary Neoplasms, Experimental	KH.C12.227	-	-	CBWU61005.5p
ENSG00000101966	Y	XIAP	umls:C0027055	Myocardial Reperfusion Injury	KH.C12.227	-	-	CBWU61005.5p
ENSG00000101966	Y	XIAP	umls:C0024314	Lymphoproliferative Disorders	KH.C12.227	-	-	CBWU61005.5p
ENSG00000101966	Y	XIAP	umls:C0014859	Esophageal Neoplasms	KH.C12.227	-	-	CBWU61005.5p
ENSG00000101966	Y	XIAP	umls:C0919267	Ovarian Neoplasms	KH.C12.227	-	-	CBWU61005.5p
ENSG00000101966	Y	XIAP	umls:C1862939	Amyotrophic lateral sclerosis 1	KH.C12.227	-	-	CBWU61005.5p
ENSG00000110330	Y	BIRC2	umls:C0019693	HIV Infections	KH.C12.227	-	-	CBWU61005.5p
ENSG00000110330	Y	BIRC2	umls:C0038356	Stomach Neoplasms	KH.C12.227	-	-	CBWU61005.5p
ENSG00000110330	Y	BIRC2	umls:C0023418	Leukemia	KH.C12.227	-	-	CBWU61005.5p
ENSG00000147403	Y	RPL10	umls:C0033578	Prostatic Neoplasms	KH.C12.107	-	AC010422.7-202;AC125344.2;Qm;RPL10;RPL10L;Rpl10;	CBWU61183.5p	CBWU1386.5p	CBWU61183.3p	CBWU1386.3p
ENSG00000147403	Y	RPL10	umls:C0004352	Autistic Disorder	KH.C12.107	-	AC010422.7-202;AC125344.2;Qm;RPL10;RPL10L;Rpl10;	CBWU61183.5p	CBWU1386.5p	CBWU61183.3p	CBWU1386.3p
ENSG00000147403	Y	RPL10	umls:C3275438	AUTISM, SUSCEPTIBILITY TO, X-LINKED 5	KH.C12.107	-	AC010422.7-202;AC125344.2;Qm;RPL10;RPL10L;Rpl10;	CBWU61183.5p	CBWU1386.5p	CBWU61183.3p	CBWU1386.3p
ENSG00000147403	Y	RPL10	umls:C1961099	Precursor T-Cell Lymphoblastic Leukemia-Lymphoma	KH.C12.107	-	AC010422.7-202;AC125344.2;Qm;RPL10;RPL10L;Rpl10;	CBWU61183.5p	CBWU1386.5p	CBWU61183.3p	CBWU1386.3p
ENSG00000075624	Y	ACTB	umls:C0024667	Mammary Neoplasms, Animal	KH.L154.4	actin	ACTB;ACTG1;Act42A;Act57B;Act5C;Act87E;Act88F;Actb;Actg1;	CBWU61759.5p	CBWU13197.5p	CBWU17439.3p	CBWU61759.3p	CBWU13197.3p
ENSG00000075624	Y	ACTB	umls:C0009363	Coloboma	KH.L154.4	actin	ACTB;ACTG1;Act42A;Act57B;Act5C;Act87E;Act88F;Actb;Actg1;	CBWU61759.5p	CBWU13197.5p	CBWU17439.3p	CBWU61759.3p	CBWU13197.3p
ENSG00000075624	Y	ACTB	umls:C0029408	Osteoarthritis	KH.L154.4	actin	ACTB;ACTG1;Act42A;Act57B;Act5C;Act87E;Act88F;Actb;Actg1;	CBWU61759.5p	CBWU13197.5p	CBWU17439.3p	CBWU61759.3p	CBWU13197.3p
ENSG00000075624	Y	ACTB	umls:C0003130	Anoxia	KH.L154.4	actin	ACTB;ACTG1;Act42A;Act57B;Act5C;Act87E;Act88F;Actb;Actg1;	CBWU61759.5p	CBWU13197.5p	CBWU17439.3p	CBWU61759.3p	CBWU13197.3p
ENSG00000075624	Y	ACTB	umls:C0376634	Craniofacial Abnormalities	KH.L154.4	actin	ACTB;ACTG1;Act42A;Act57B;Act5C;Act87E;Act88F;Actb;Actg1;	CBWU61759.5p	CBWU13197.5p	CBWU17439.3p	CBWU61759.3p	CBWU13197.3p
ENSG00000075624	Y	ACTB	umls:C0013421	Dystonia	KH.L154.4	actin	ACTB;ACTG1;Act42A;Act57B;Act5C;Act87E;Act88F;Actb;Actg1;	CBWU61759.5p	CBWU13197.5p	CBWU17439.3p	CBWU61759.3p	CBWU13197.3p
ENSG00000075624	Y	ACTB	umls:C0024668	Mammary Neoplasms, Experimental	KH.L154.4	actin	ACTB;ACTG1;Act42A;Act57B;Act5C;Act87E;Act88F;Actb;Actg1;	CBWU61759.5p	CBWU13197.5p	CBWU17439.3p	CBWU61759.3p	CBWU13197.3p
ENSG00000075624	Y	ACTB	umls:C2239176	Carcinoma, Hepatocellular	KH.L154.4	actin	ACTB;ACTG1;Act42A;Act57B;Act5C;Act87E;Act88F;Actb;Actg1;	CBWU61759.5p	CBWU13197.5p	CBWU17439.3p	CBWU61759.3p	CBWU13197.3p
ENSG00000075624	Y	ACTB	umls:C1855722	Iris Coloboma with Ptosis, Hypertelorism, and Mental Retardation	KH.L154.4	actin	ACTB;ACTG1;Act42A;Act57B;Act5C;Act87E;Act88F;Actb;Actg1;	CBWU61759.5p	CBWU13197.5p	CBWU17439.3p	CBWU61759.3p	CBWU13197.3p
ENSG00000075624	Y	ACTB	umls:C0007097	Carcinoma	KH.L154.4	actin	ACTB;ACTG1;Act42A;Act57B;Act5C;Act87E;Act88F;Actb;Actg1;	CBWU61759.5p	CBWU13197.5p	CBWU17439.3p	CBWU61759.3p	CBWU13197.3p
ENSG00000075624	Y	ACTB	umls:C0013393	Dysostoses	KH.L154.4	actin	ACTB;ACTG1;Act42A;Act57B;Act5C;Act87E;Act88F;Actb;Actg1;	CBWU61759.5p	CBWU13197.5p	CBWU17439.3p	CBWU61759.3p	CBWU13197.3p
ENSG00000075624	Y	ACTB	umls:C1846331	Juvenile-onset dystonia	KH.L154.4	actin	ACTB;ACTG1;Act42A;Act57B;Act5C;Act87E;Act88F;Actb;Actg1;	CBWU61759.5p	CBWU13197.5p	CBWU17439.3p	CBWU61759.3p	CBWU13197.3p
ENSG00000075624	Y	ACTB	umls:C0018784	Hearing Loss, Sensorineural	KH.L154.4	actin	ACTB;ACTG1;Act42A;Act57B;Act5C;Act87E;Act88F;Actb;Actg1;	CBWU61759.5p	CBWU13197.5p	CBWU17439.3p	CBWU61759.3p	CBWU13197.3p
ENSG00000075624	Y	ACTB	umls:C0151744	Myocardial Ischemia	KH.L154.4	actin	ACTB;ACTG1;Act42A;Act57B;Act5C;Act87E;Act88F;Actb;Actg1;	CBWU61759.5p	CBWU13197.5p	CBWU17439.3p	CBWU61759.3p	CBWU13197.3p
ENSG00000075624	Y	ACTB	umls:C0014859	Esophageal Neoplasms	KH.L154.4	actin	ACTB;ACTG1;Act42A;Act57B;Act5C;Act87E;Act88F;Actb;Actg1;	CBWU61759.5p	CBWU13197.5p	CBWU17439.3p	CBWU61759.3p	CBWU13197.3p
ENSG00000075624	Y	ACTB	umls:C0027626	Neoplasm Invasiveness	KH.L154.4	actin	ACTB;ACTG1;Act42A;Act57B;Act5C;Act87E;Act88F;Actb;Actg1;	CBWU61759.5p	CBWU13197.5p	CBWU17439.3p	CBWU61759.3p	CBWU13197.3p
ENSG00000075624	Y	ACTB	umls:C1837249	Neuronal Migration Disorders	KH.L154.4	actin	ACTB;ACTG1;Act42A;Act57B;Act5C;Act87E;Act88F;Actb;Actg1;	CBWU61759.5p	CBWU13197.5p	CBWU17439.3p	CBWU61759.3p	CBWU13197.3p
ENSG00000184009	Y	ACTG1	umls:C0024668	Mammary Neoplasms, Experimental	KH.L154.4	actin	ACTB;ACTG1;Act42A;Act57B;Act5C;Act87E;Act88F;Actb;Actg1;	CBWU61759.5p	CBWU13197.5p	CBWU17439.3p	CBWU61759.3p	CBWU13197.3p
ENSG00000184009	Y	ACTG1	umls:C0948089	Acute Coronary Syndrome	KH.L154.4	actin	ACTB;ACTG1;Act42A;Act57B;Act5C;Act87E;Act88F;Actb;Actg1;	CBWU61759.5p	CBWU13197.5p	CBWU17439.3p	CBWU61759.3p	CBWU13197.3p
ENSG00000184009	Y	ACTG1	umls:C3281235	BARAITSER-WINTER SYNDROME 2	KH.L154.4	actin	ACTB;ACTG1;Act42A;Act57B;Act5C;Act87E;Act88F;Actb;Actg1;	CBWU61759.5p	CBWU13197.5p	CBWU17439.3p	CBWU61759.3p	CBWU13197.3p
ENSG00000184009	Y	ACTG1	umls:C0007097	Carcinoma	KH.L154.4	actin	ACTB;ACTG1;Act42A;Act57B;Act5C;Act87E;Act88F;Actb;Actg1;	CBWU61759.5p	CBWU13197.5p	CBWU17439.3p	CBWU61759.3p	CBWU13197.3p
ENSG00000184009	Y	ACTG1	umls:C0024667	Mammary Neoplasms, Animal	KH.L154.4	actin	ACTB;ACTG1;Act42A;Act57B;Act5C;Act87E;Act88F;Actb;Actg1;	CBWU61759.5p	CBWU13197.5p	CBWU17439.3p	CBWU61759.3p	CBWU13197.3p
ENSG00000184009	Y	ACTG1	umls:C0009363	Coloboma	KH.L154.4	actin	ACTB;ACTG1;Act42A;Act57B;Act5C;Act87E;Act88F;Actb;Actg1;	CBWU61759.5p	CBWU13197.5p	CBWU17439.3p	CBWU61759.3p	CBWU13197.3p
ENSG00000184009	Y	ACTG1	umls:C0029456	Osteoporosis	KH.L154.4	actin	ACTB;ACTG1;Act42A;Act57B;Act5C;Act87E;Act88F;Actb;Actg1;	CBWU61759.5p	CBWU13197.5p	CBWU17439.3p	CBWU61759.3p	CBWU13197.3p
ENSG00000184009	Y	ACTG1	umls:C1858172	Deafness, Autosomal Dominant 20	KH.L154.4	actin	ACTB;ACTG1;Act42A;Act57B;Act5C;Act87E;Act88F;Actb;Actg1;	CBWU61759.5p	CBWU13197.5p	CBWU17439.3p	CBWU61759.3p	CBWU13197.3p
ENSG00000184009	Y	ACTG1	umls:C0376634	Craniofacial Abnormalities	KH.L154.4	actin	ACTB;ACTG1;Act42A;Act57B;Act5C;Act87E;Act88F;Actb;Actg1;	CBWU61759.5p	CBWU13197.5p	CBWU17439.3p	CBWU61759.3p	CBWU13197.3p
ENSG00000184009	Y	ACTG1	umls:C1837249	Neuronal Migration Disorders	KH.L154.4	actin	ACTB;ACTG1;Act42A;Act57B;Act5C;Act87E;Act88F;Actb;Actg1;	CBWU61759.5p	CBWU13197.5p	CBWU17439.3p	CBWU61759.3p	CBWU13197.3p
ENSG00000156508	Y	EEF1A1	umls:C0024668	Mammary Neoplasms, Experimental	KH.C14.52	Ci-EF 1a-3	EEF1A1;EEF1A2;Eef1a1;Eef1a2;Ef1alpha100E;Ef1alpha48D;	CBWU62384.5p	CBWU62384.3p
ENSG00000156508	Y	EEF1A1	umls:C0038356	Stomach Neoplasms	KH.C14.52	Ci-EF 1a-3	EEF1A1;EEF1A2;Eef1a1;Eef1a2;Ef1alpha100E;Ef1alpha48D;	CBWU62384.5p	CBWU62384.3p
ENSG00000156508	Y	EEF1A1	umls:C0007097	Carcinoma	KH.C14.52	Ci-EF 1a-3	EEF1A1;EEF1A2;Eef1a1;Eef1a2;Ef1alpha100E;Ef1alpha48D;	CBWU62384.5p	CBWU62384.3p
ENSG00000156508	Y	EEF1A1	umls:C0024667	Mammary Neoplasms, Animal	KH.C14.52	Ci-EF 1a-3	EEF1A1;EEF1A2;Eef1a1;Eef1a2;Ef1alpha100E;Ef1alpha48D;	CBWU62384.5p	CBWU62384.3p
ENSG00000132341	Y	RAN	umls:C0024668	Mammary Neoplasms, Experimental	KH.C1.329	-	1700009N14Rik;RAN;Ran;Rasl2-9;ran;	CBWU62828.5p	CBWU101848.5p	CBWU62828.3p	CBWU101848.3p
ENSG00000132341	Y	RAN	umls:C0022548	Keloid	KH.C1.329	-	1700009N14Rik;RAN;Ran;Rasl2-9;ran;	CBWU62828.5p	CBWU101848.5p	CBWU62828.3p	CBWU101848.3p
ENSG00000132341	Y	RAN	umls:C0019693	HIV Infections	KH.C1.329	-	1700009N14Rik;RAN;Ran;Rasl2-9;ran;	CBWU62828.5p	CBWU101848.5p	CBWU62828.3p	CBWU101848.3p
ENSG00000132341	Y	RAN	umls:C0007097	Carcinoma	KH.C1.329	-	1700009N14Rik;RAN;Ran;Rasl2-9;ran;	CBWU62828.5p	CBWU101848.5p	CBWU62828.3p	CBWU101848.3p
ENSG00000132341	Y	RAN	umls:C0024667	Mammary Neoplasms, Animal	KH.C1.329	-	1700009N14Rik;RAN;Ran;Rasl2-9;ran;	CBWU62828.5p	CBWU101848.5p	CBWU62828.3p	CBWU101848.3p
ENSG00000132341	Y	RAN	umls:C0029408	Osteoarthritis	KH.C1.329	-	1700009N14Rik;RAN;Ran;Rasl2-9;ran;	CBWU62828.5p	CBWU101848.5p	CBWU62828.3p	CBWU101848.3p
ENSG00000163930	Y	BAP1	umls:C0220633	Uveal melanoma	KH.S638.2	-	BAP1;Bap1;CG8445;	CBWU62940.5p	CBWU62940.3p
ENSG00000163930	Y	BAP1	umls:C0007134	Carcinoma, Renal Cell	KH.S638.2	-	BAP1;Bap1;CG8445;	CBWU62940.5p	CBWU62940.3p
ENSG00000163930	Y	BAP1	umls:C0206769	Nevi and Melanomas	KH.S638.2	-	BAP1;Bap1;CG8445;	CBWU62940.5p	CBWU62940.3p
ENSG00000163930	Y	BAP1	umls:C0025500	Mesothelioma	KH.S638.2	-	BAP1;Bap1;CG8445;	CBWU62940.5p	CBWU62940.3p
ENSG00000188536	Y	HBA2	umls:C0700299	Heinz Body Anemias	KH.L116.84	Globin gene 1	AC157554.7;CYGB;Cygb;HBA1;HBA2;HBB;HBE1;HBG1;HBG2;HBZ;Hba-x;Hbb-bh1;Hbb-y;MB;Z84721.1;glob1;	CBWU63068.5p	CBWU115871.5p	CBWU63068.3p	CBWU115871.3p
ENSG00000188536	Y	HBA2	umls:C0005283	beta-Thalassemia	KH.L116.84	Globin gene 1	AC157554.7;CYGB;Cygb;HBA1;HBA2;HBB;HBE1;HBG1;HBG2;HBZ;Hba-x;Hbb-bh1;Hbb-y;MB;Z84721.1;glob1;	CBWU63068.5p	CBWU115871.5p	CBWU63068.3p	CBWU115871.3p
ENSG00000188536	Y	HBA2	umls:C0263454	Chloracne	KH.L116.84	Globin gene 1	AC157554.7;CYGB;Cygb;HBA1;HBA2;HBB;HBE1;HBG1;HBG2;HBZ;Hba-x;Hbb-bh1;Hbb-y;MB;Z84721.1;glob1;	CBWU63068.5p	CBWU115871.5p	CBWU63068.3p	CBWU115871.3p
ENSG00000188536	Y	HBA2	umls:C0002312	alpha-Thalassemia	KH.L116.84	Globin gene 1	AC157554.7;CYGB;Cygb;HBA1;HBA2;HBB;HBE1;HBG1;HBG2;HBZ;Hba-x;Hbb-bh1;Hbb-y;MB;Z84721.1;glob1;	CBWU63068.5p	CBWU115871.5p	CBWU63068.3p	CBWU115871.3p
ENSG00000163106	Y	HPGDS	umls:C0023895	Liver Diseases	KH.S573.3	-	GstS1;PGDS;Ptgds2;	CBWU63355.5p
ENSG00000163106	Y	HPGDS	umls:C1336708	Testicular Germ Cell Tumor	KH.S573.3	-	GstS1;PGDS;Ptgds2;	CBWU63355.5p
ENSG00000135903	Y	PAX3	umls:C0027794	Neural Tube Defects	KH.C10.150	Ci-Pax3/7	PAX3;PAX7;Pax3;Pax7;prd;	CBWU63762.5p	CBWU63762.3p
ENSG00000135903	Y	PAX3	umls:C0581883	Deafness	KH.C10.150	Ci-Pax3/7	PAX3;PAX7;Pax3;Pax7;prd;	CBWU63762.5p	CBWU63762.3p
ENSG00000135903	Y	PAX3	umls:C1847800	Waardenburg Syndrome, Type 1	KH.C10.150	Ci-Pax3/7	PAX3;PAX7;Pax3;Pax7;prd;	CBWU63762.5p	CBWU63762.3p
ENSG00000135903	Y	PAX3	umls:C0206655	Rhabdomyosarcoma, Alveolar	KH.C10.150	Ci-Pax3/7	PAX3;PAX7;Pax3;Pax7;prd;	CBWU63762.5p	CBWU63762.3p
ENSG00000135903	Y	PAX3	umls:C0018566	Hand Deformities, Congenital	KH.C10.150	Ci-Pax3/7	PAX3;PAX7;Pax3;Pax7;prd;	CBWU63762.5p	CBWU63762.3p
ENSG00000135903	Y	PAX3	umls:C0376634	Craniofacial Abnormalities	KH.C10.150	Ci-Pax3/7	PAX3;PAX7;Pax3;Pax7;prd;	CBWU63762.5p	CBWU63762.3p
ENSG00000135903	Y	PAX3	umls:C0080178	Spinal Dysraphism	KH.C10.150	Ci-Pax3/7	PAX3;PAX7;Pax3;Pax7;prd;	CBWU63762.5p	CBWU63762.3p
ENSG00000135903	Y	PAX3	umls:C0079661	WAARDENBURG SYNDROME, TYPE 3	KH.C10.150	Ci-Pax3/7	PAX3;PAX7;Pax3;Pax7;prd;	CBWU63762.5p	CBWU63762.3p
ENSG00000135903	Y	PAX3	umls:C0497552	Nervous System Malformations	KH.C10.150	Ci-Pax3/7	PAX3;PAX7;Pax3;Pax7;prd;	CBWU63762.5p	CBWU63762.3p
ENSG00000135903	Y	PAX3	umls:C3266898	Waardenburg Syndrome	KH.C10.150	Ci-Pax3/7	PAX3;PAX7;Pax3;Pax7;prd;	CBWU63762.5p	CBWU63762.3p
ENSG00000135903	Y	PAX3	umls:C1852510	Craniofacial deafness hand syndrome	KH.C10.150	Ci-Pax3/7	PAX3;PAX7;Pax3;Pax7;prd;	CBWU63762.5p	CBWU63762.3p
ENSG00000165119	Y	HNRNPK	umls:C1458155	Breast Neoplasms	KH.C2.672	-	bl;	CBWU64069.5p	CBWU64069.3p
ENSG00000143207	Y	RFWD2	umls:C0004352	Autistic Disorder	KH.L84.25	-	AL773526.11;RFWD2;Rfwd2;	CBWU64214.5p	CBWU64214.3p
ENSG00000114209	Y	PDCD10	umls:C1864040	Cerebral Cavernous Malformations 3	KH.C7.496	-	CG5073;PDCD10;Pdcd10;	CBWU64299.5p	CBWU61145.5p	CBWU64299.3p	CBWU61145.3p
ENSG00000179295	Y	PTPN11	umls:C0410530	Metachondromatosis	KH.L18.32	-	PTPN11;Ptpn11;csw;	CBWU64356.5p	CBWU64356.3p
ENSG00000179295	Y	PTPN11	umls:C0014084	Enchondromatosis	KH.L18.32	-	PTPN11;Ptpn11;csw;	CBWU64356.5p	CBWU64356.3p
ENSG00000179295	Y	PTPN11	umls:C0175704	LEOPARD Syndrome	KH.L18.32	-	PTPN11;Ptpn11;csw;	CBWU64356.5p	CBWU64356.3p
ENSG00000179295	Y	PTPN11	umls:C0027819	Neuroblastoma	KH.L18.32	-	PTPN11;Ptpn11;csw;	CBWU64356.5p	CBWU64356.3p
ENSG00000179295	Y	PTPN11	umls:C0028326	Noonan Syndrome	KH.L18.32	-	PTPN11;Ptpn11;csw;	CBWU64356.5p	CBWU64356.3p
ENSG00000179295	Y	PTPN11	umls:C0587248	Costello Syndrome	KH.L18.32	-	PTPN11;Ptpn11;csw;	CBWU64356.5p	CBWU64356.3p
ENSG00000179295	Y	PTPN11	umls:C1275081	Cardiofaciocutaneous syndrome	KH.L18.32	-	PTPN11;Ptpn11;csw;	CBWU64356.5p	CBWU64356.3p
ENSG00000179295	Y	PTPN11	umls:C2931424	LEOPARD syndrome, 1	KH.L18.32	-	PTPN11;Ptpn11;csw;	CBWU64356.5p	CBWU64356.3p
ENSG00000179295	Y	PTPN11	umls:C0349639	Leukemia, Myelomonocytic, Juvenile	KH.L18.32	-	PTPN11;Ptpn11;csw;	CBWU64356.5p	CBWU64356.3p
ENSG00000179295	Y	PTPN11	umls:C0029423	Osteochondroma	KH.L18.32	-	PTPN11;Ptpn11;csw;	CBWU64356.5p	CBWU64356.3p
ENSG00000179295	Y	PTPN11	umls:C0015306	Exostoses, Multiple Hereditary	KH.L18.32	-	PTPN11;Ptpn11;csw;	CBWU64356.5p	CBWU64356.3p
ENSG00000179295	Y	PTPN11	umls:C0023418	Leukemia	KH.L18.32	-	PTPN11;Ptpn11;csw;	CBWU64356.5p	CBWU64356.3p
ENSG00000076242	Y	MLH1	umls:C0024299	Lymphoma	KH.S115.36	Mlh1-like	MLH1;Mlh1;	CBWU64381.5p	CBWU111635.5p	XABT65670.3p	CBWU64381.3p	CBWU111635.3p
ENSG00000076242	Y	MLH1	umls:C0033578	Prostatic Neoplasms	KH.S115.36	Mlh1-like	MLH1;Mlh1;	CBWU64381.5p	CBWU111635.5p	XABT65670.3p	CBWU64381.3p	CBWU111635.3p
ENSG00000076242	Y	MLH1	umls:C0265325	Turcot syndrome	KH.S115.36	Mlh1-like	MLH1;Mlh1;	CBWU64381.5p	CBWU111635.5p	XABT65670.3p	CBWU64381.3p	CBWU111635.3p
ENSG00000076242	Y	MLH1	umls:C1321489	Muir-Torre Syndrome	KH.S115.36	Mlh1-like	MLH1;Mlh1;	CBWU64381.5p	CBWU111635.5p	XABT65670.3p	CBWU64381.3p	CBWU111635.3p
ENSG00000076242	Y	MLH1	umls:C1333991	Lynch Syndrome II	KH.S115.36	Mlh1-like	MLH1;Mlh1;	CBWU64381.5p	CBWU111635.5p	XABT65670.3p	CBWU64381.3p	CBWU111635.3p
ENSG00000076242	Y	MLH1	umls:C0009405	Colorectal Neoplasms, Hereditary Nonpolyposis	KH.S115.36	Mlh1-like	MLH1;Mlh1;	CBWU64381.5p	CBWU111635.5p	XABT65670.3p	CBWU64381.3p	CBWU111635.3p
ENSG00000076242	Y	MLH1	umls:C0919267	Ovarian Neoplasms	KH.S115.36	Mlh1-like	MLH1;Mlh1;	CBWU64381.5p	CBWU111635.5p	XABT65670.3p	CBWU64381.3p	CBWU111635.3p
ENSG00000076242	Y	MLH1	umls:C1861975	Cafe au lait spots, multiple	KH.S115.36	Mlh1-like	MLH1;Mlh1;	CBWU64381.5p	CBWU111635.5p	XABT65670.3p	CBWU64381.3p	CBWU111635.3p
ENSG00000076242	Y	MLH1	umls:C0009404	Colorectal Neoplasms	KH.S115.36	Mlh1-like	MLH1;Mlh1;	CBWU64381.5p	CBWU111635.5p	XABT65670.3p	CBWU64381.3p	CBWU111635.3p
ENSG00000076242	Y	MLH1	umls:C0027627	Neoplasm Metastasis	KH.S115.36	Mlh1-like	MLH1;Mlh1;	CBWU64381.5p	CBWU111635.5p	XABT65670.3p	CBWU64381.3p	CBWU111635.3p
ENSG00000117592	Y	PRDX6	umls:C0151744	Myocardial Ischemia	KH.C9.722	-	PRDX6;Prdx6;Prdx6-rs1;Prx6005;	CBWU64412.5p	CBWU16318.5p	CBWU21419.5p	CBWU65392.5p	XABT83289.5p	CBWU21419.3p
ENSG00000117592	Y	PRDX6	umls:C2239176	Carcinoma, Hepatocellular	KH.C9.722	-	PRDX6;Prdx6;Prdx6-rs1;Prx6005;	CBWU64412.5p	CBWU16318.5p	CBWU21419.5p	CBWU65392.5p	XABT83289.5p	CBWU21419.3p
ENSG00000117592	Y	PRDX6	umls:C0013080	Down Syndrome	KH.C9.722	-	PRDX6;Prdx6;Prdx6-rs1;Prx6005;	CBWU64412.5p	CBWU16318.5p	CBWU21419.5p	CBWU65392.5p	XABT83289.5p	CBWU21419.3p
ENSG00000115268	Y	RPS15	umls:C0242656	Disease Progression	KH.S852.1	-	RPS15;RpS15;Rps15;	CBWU64677.5p	CBWU17573.3p	XABT77769.3p	CBWU64677.3p
ENSG00000115268	Y	RPS15	umls:C0038356	Stomach Neoplasms	KH.S852.1	-	RPS15;RpS15;Rps15;	CBWU64677.5p	CBWU17573.3p	XABT77769.3p	CBWU64677.3p
ENSG00000198807	Y	PAX9	umls:C3489529	TOOTH AGENESIS, SELECTIVE, 1	KH.C11.488	Pax1/9	PAX1;PAX9;Pax1;Pax9;sv;	CBWU6494.5p	CBWU6494.3p
ENSG00000198807	Y	PAX9	umls:C1970291	Tooth Agenesis, Selective, 3	KH.C11.488	Pax1/9	PAX1;PAX9;Pax1;Pax9;sv;	CBWU6494.5p	CBWU6494.3p
ENSG00000110921	Y	MVK	umls:C2239176	Carcinoma, Hepatocellular	KH.C11.526	-	CG33671;MVK;Mvk;	CBWU6505.5p	CBWU59644.5p	CBWU6505.3p	CBWU59644.3p
ENSG00000110921	Y	MVK	umls:C0015230	Exanthema	KH.C11.526	-	CG33671;MVK;Mvk;	CBWU6505.5p	CBWU59644.5p	CBWU6505.3p	CBWU59644.3p
ENSG00000110921	Y	MVK	umls:C1959626	Mevalonic aciduria	KH.C11.526	-	CG33671;MVK;Mvk;	CBWU6505.5p	CBWU59644.5p	CBWU6505.3p	CBWU59644.3p
ENSG00000110921	Y	MVK	umls:C0398691	Hyperimmunoglobulin D with periodic fever	KH.C11.526	-	CG33671;MVK;Mvk;	CBWU6505.5p	CBWU59644.5p	CBWU6505.3p	CBWU59644.3p
ENSG00000110921	Y	MVK	umls:C0342731	Mevalonate Kinase Deficiency	KH.C11.526	-	CG33671;MVK;Mvk;	CBWU6505.5p	CBWU59644.5p	CBWU6505.3p	CBWU59644.3p
ENSG00000110921	Y	MVK	umls:C0015967	Fever	KH.C11.526	-	CG33671;MVK;Mvk;	CBWU6505.5p	CBWU59644.5p	CBWU6505.3p	CBWU59644.3p
ENSG00000110921	Y	MVK	umls:C0003862	Arthralgia	KH.C11.526	-	CG33671;MVK;Mvk;	CBWU6505.5p	CBWU59644.5p	CBWU6505.3p	CBWU59644.3p
ENSG00000110921	Y	MVK	umls:C1867981	Porokeratosis, disseminated superficial actinic 1	KH.C11.526	-	CG33671;MVK;Mvk;	CBWU6505.5p	CBWU59644.5p	CBWU6505.3p	CBWU59644.3p
ENSG00000181163	Y	NPM1	umls:C0023467	Leukemia, Myeloid, Acute	KH.C5.298	-	AC007068.17;CG7911;NPM1;Nlp;Npm1;	CBWU65289.5p	XABT78087.5p	CBWU65289.3p
ENSG00000181163	Y	NPM1	umls:C0038356	Stomach Neoplasms	KH.C5.298	-	AC007068.17;CG7911;NPM1;Nlp;Npm1;	CBWU65289.5p	XABT78087.5p	CBWU65289.3p
ENSG00000181163	Y	NPM1	umls:C0023487	Leukemia, Promyelocytic, Acute	KH.C5.298	-	AC007068.17;CG7911;NPM1;Nlp;Npm1;	CBWU65289.5p	XABT78087.5p	CBWU65289.3p
ENSG00000198034	Y	RPS4X	umls:C1458155	Breast Neoplasms	KH.C12.188	-	AC016587.9;AC102561.4;AC102792.7;RPS4X;RPS4Y1;RPS4Y2;RpS4;Rps4x;Rps4y2;	CBWU65645.5p	XABT100071.5p	CBWU65645.3p	XABT100071.3p
ENSG00000134899	Y	ERCC5	umls:C0220722	Cerebrooculofacioskeletal Syndrome 1	KH.C2.1022	-	ERCC5;Ercc5;mus201;	CBWU65836.5p	CBWU65836.3p
ENSG00000134899	Y	ERCC5	umls:C0268141	Xeroderma Pigmentosum, Complementation Group G	KH.C2.1022	-	ERCC5;Ercc5;mus201;	CBWU65836.5p	CBWU65836.3p
ENSG00000100324	Y	TAB1	umls:C0032460	Polycystic Ovary Syndrome	KH.L23.9	-	MAP3K7IP1;Map3k7ip1;	CBWU66019.5p	CBWU61138.5p	CBWU66019.3p	CBWU61138.3p
ENSG00000136143	Y	SUCLA2	umls:C3151513	MITOCHONDRIAL DNA DEPLETION SYNDROME 3 (HEPATOCEREBRAL TYPE)	KH.C1.622	ATP-specific succinyl-CoA ligase	CG11963;SUCLA2;Sucla2;	CBWU66052.5p	CBWU35019.5p	CBWU66052.3p	CBWU35019.3p
ENSG00000136143	Y	SUCLA2	umls:C3149750	MITOCHONDRIAL DNA DEPLETION SYNDROME 2 (MYOPATHIC TYPE)	KH.C1.622	ATP-specific succinyl-CoA ligase	CG11963;SUCLA2;Sucla2;	CBWU66052.5p	CBWU35019.5p	CBWU66052.3p	CBWU35019.3p
ENSG00000136143	Y	SUCLA2	umls:C2749864	MITOCHONDRIAL DNA DEPLETION SYNDROME 5 (ENCEPHALOMYOPATHIC WITH METHYLMALONIC ACIDURIA)	KH.C1.622	ATP-specific succinyl-CoA ligase	CG11963;SUCLA2;Sucla2;	CBWU66052.5p	CBWU35019.5p	CBWU66052.3p	CBWU35019.3p
ENSG00000136143	Y	SUCLA2	umls:C0028754	Obesity	KH.C1.622	ATP-specific succinyl-CoA ligase	CG11963;SUCLA2;Sucla2;	CBWU66052.5p	CBWU35019.5p	CBWU66052.3p	CBWU35019.3p
ENSG00000100412	Y	ACO2	umls:C3281192	INFANTILE CEREBELLAR-RETINAL DEGENERATION	KH.C3.276	-	ACO2;Aco2;Acon;CG4706;	CBWU66061.5p	CBWU75106.5p	CBWU66061.3p	CBWU75106.3p
ENSG00000100412	Y	ACO2	umls:C2239176	Carcinoma, Hepatocellular	KH.C3.276	-	ACO2;Aco2;Acon;CG4706;	CBWU66061.5p	CBWU75106.5p	CBWU66061.3p	CBWU75106.3p
ENSG00000157193	Y	LRP8	umls:C0027051	Myocardial Infarction	KH.C8.344	-	-	CBWU66505.5p	XABT52972.5p	CBWU66505.3p	XABT52972.3p
ENSG00000157193	Y	LRP8	umls:C0027746	Nerve Degeneration	KH.C8.344	-	-	CBWU66505.5p	XABT52972.5p	CBWU66505.3p	XABT52972.3p
ENSG00000159461	Y	AMFR	umls:C0242656	Disease Progression	KH.L24.30	-	AMFR;Amfr;	CBWU66547.5p	XABT134913.5p	CBWU66547.3p	XABT134913.3p
ENSG00000159461	Y	AMFR	umls:C0005695	Urinary Bladder Neoplasms	KH.L24.30	-	AMFR;Amfr;	CBWU66547.5p	XABT134913.5p	CBWU66547.3p	XABT134913.3p
ENSG00000133028	Y	SCO1	umls:C0268237	Cytochrome-c Oxidase Deficiency	KH.C1.724	-	CG8885;SCO1;Sco1;	CBWU67508.5p	XABT209445.5p	CBWU67508.3p	XABT209445.3p
ENSG00000133028	Y	SCO1	umls:C0751651	Mitochondrial Diseases	KH.C1.724	-	CG8885;SCO1;Sco1;	CBWU67508.5p	XABT209445.5p	CBWU67508.3p	XABT209445.3p
ENSG00000116478	Y	HDAC1	umls:C0018799	Heart Diseases	KH.C1.1027	-	AC163648.2;HDAC1;HDAC2;Hdac1;Hdac2;Rpd3;	CBWU6787.5p	XABT173972.5p	CBWU6787.3p	XABT173972.3p
ENSG00000116478	Y	HDAC1	umls:C0014175	Endometriosis	KH.C1.1027	-	AC163648.2;HDAC1;HDAC2;Hdac1;Hdac2;Rpd3;	CBWU6787.5p	XABT173972.5p	CBWU6787.3p	XABT173972.3p
ENSG00000116478	Y	HDAC1	umls:C0007137	Carcinoma, Squamous Cell	KH.C1.1027	-	AC163648.2;HDAC1;HDAC2;Hdac1;Hdac2;Rpd3;	CBWU6787.5p	XABT173972.5p	CBWU6787.3p	XABT173972.3p
ENSG00000196591	Y	HDAC2	umls:C0018800	Cardiomegaly	KH.C1.1027	-	AC163648.2;HDAC1;HDAC2;Hdac1;Hdac2;Rpd3;	CBWU6787.5p	XABT173972.5p	CBWU6787.3p	XABT173972.3p
ENSG00000196591	Y	HDAC2	umls:C0023470	Leukemia, Myeloid	KH.C1.1027	-	AC163648.2;HDAC1;HDAC2;Hdac1;Hdac2;Rpd3;	CBWU6787.5p	XABT173972.5p	CBWU6787.3p	XABT173972.3p
ENSG00000196591	Y	HDAC2	umls:C0014175	Endometriosis	KH.C1.1027	-	AC163648.2;HDAC1;HDAC2;Hdac1;Hdac2;Rpd3;	CBWU6787.5p	XABT173972.5p	CBWU6787.3p	XABT173972.3p
ENSG00000196591	Y	HDAC2	umls:C0007137	Carcinoma, Squamous Cell	KH.C1.1027	-	AC163648.2;HDAC1;HDAC2;Hdac1;Hdac2;Rpd3;	CBWU6787.5p	XABT173972.5p	CBWU6787.3p	XABT173972.3p
ENSG00000196591	Y	HDAC2	umls:C0024117	Pulmonary Disease, Chronic Obstructive	KH.C1.1027	-	AC163648.2;HDAC1;HDAC2;Hdac1;Hdac2;Rpd3;	CBWU6787.5p	XABT173972.5p	CBWU6787.3p	XABT173972.3p
ENSG00000108654	Y	DDX5	umls:C0014175	Endometriosis	KH.C2.471	-	CG10077;DDX17;DDX5;Ddx17;Ddx5;	CBWU68039.5p	XABT99847.5p	CBWU68039.3p	XABT99847.3p
ENSG00000044574	Y	HSPA5	umls:C2239176	Carcinoma, Hepatocellular	KH.C9.680	-	HSPA5;Hsc70-3;Hspa5;	CBWU68269.5p	CBWU32019.5p	CBWU68269.3p	CBWU32019.3p
ENSG00000044574	Y	HSPA5	umls:C0279626	Esophageal Squamous Cell Carcinoma	KH.C9.680	-	HSPA5;Hsc70-3;Hspa5;	CBWU68269.5p	CBWU32019.5p	CBWU68269.3p	CBWU32019.3p
ENSG00000152700	Y	SAR1B	umls:C0795956	Chylomicron retention disease	KH.C14.601	-	SAR1A;SAR1B;Sar1a;Sar1b;sar1;	CBWU68658.5p	CBWU12419.5p	CBWU68658.3p	CBWU12419.3p	XABT70516.3p
ENSG00000182326	Y	C1S	umls:C0004364	Autoimmune Diseases	KH.C1.657	complement MASP-1	C1S;C1r;C1s;EG317677;MASP1;MASP2;Masp1;Masp2;	CBWU68946.5p	CBWU36760.5p	CBWU68946.3p	CBWU36760.3p
ENSG00000182326	Y	C1S	umls:C0677607	Hashimoto Disease	KH.C1.657	complement MASP-1	C1S;C1r;C1s;EG317677;MASP1;MASP2;Masp1;Masp2;	CBWU68946.5p	CBWU36760.5p	CBWU68946.3p	CBWU36760.3p
ENSG00000182326	Y	C1S	umls:C2717905	Hereditary Angioedema Types I and II	KH.C1.657	complement MASP-1	C1S;C1r;C1s;EG317677;MASP1;MASP2;Masp1;Masp2;	CBWU68946.5p	CBWU36760.5p	CBWU68946.3p	CBWU36760.3p
ENSG00000182326	Y	C1S	umls:C0241910	Hepatitis, Autoimmune	KH.C1.657	complement MASP-1	C1S;C1r;C1s;EG317677;MASP1;MASP2;Masp1;Masp2;	CBWU68946.5p	CBWU36760.5p	CBWU68946.3p	CBWU36760.3p
ENSG00000107262	Y	BAG1	umls:C1458155	Breast Neoplasms	KH.C3.61	Ci-BAG-family molecular chaperone regulator-1 like	BAG1;Bag1;	CBWU69610.5p	CBWU69610.3p
ENSG00000107262	Y	BAG1	umls:C1134719	Carcinoma, Ductal, Breast	KH.C3.61	Ci-BAG-family molecular chaperone regulator-1 like	BAG1;Bag1;	CBWU69610.5p	CBWU69610.3p
ENSG00000109062	Y	SLC9A3R1	umls:C2676782	Nephrolithiasis-Osteoporosis, Hypophosphatemic, 2	KH.S1337.3	PDZ domain containing protein NHERF-2	SLC9A3R1;SLC9A3R2;Slc9a3r1;Slc9a3r2;	CBWU69665.5p	CBWU88796.5p	CBWU69665.3p	CBWU88796.3p
ENSG00000084764	Y	MAPRE3	umls:C0000786	Abortion, Spontaneous	KH.C7.325	-	CG40354;Eb1;MAPRE1;MAPRE2;MAPRE3;Mapre1;Mapre2;Mapre3;	CBWU6971.5p	CBWU6971.3p
ENSG00000084764	Y	MAPRE3	umls:C0032460	Polycystic Ovary Syndrome	KH.C7.325	-	CG40354;Eb1;MAPRE1;MAPRE2;MAPRE3;Mapre1;Mapre2;Mapre3;	CBWU6971.5p	CBWU6971.3p
ENSG00000101367	Y	MAPRE1	umls:C0151744	Myocardial Ischemia	KH.C7.325	-	CG40354;Eb1;MAPRE1;MAPRE2;MAPRE3;Mapre1;Mapre2;Mapre3;	CBWU6971.5p	CBWU6971.3p
ENSG00000101367	Y	MAPRE1	umls:C0043094	Weight Gain	KH.C7.325	-	CG40354;Eb1;MAPRE1;MAPRE2;MAPRE3;Mapre1;Mapre2;Mapre3;	CBWU6971.5p	CBWU6971.3p
ENSG00000137154	Y	RPS6	umls:C1458155	Breast Neoplasms	KH.L40.23	-	AC131029.6;AC138025.4;AC155074.12-201;RPS6;RpS6;Rps6;	CBWU69834.5p	CBWU101659.5p	CBWU69834.3p	CBWU101659.3p
ENSG00000137154	Y	RPS6	umls:C2239176	Carcinoma, Hepatocellular	KH.L40.23	-	AC131029.6;AC138025.4;AC155074.12-201;RPS6;RpS6;Rps6;	CBWU69834.5p	CBWU101659.5p	CBWU69834.3p	CBWU101659.3p
ENSG00000137154	Y	RPS6	umls:C0242656	Disease Progression	KH.L40.23	-	AC131029.6;AC138025.4;AC155074.12-201;RPS6;RpS6;Rps6;	CBWU69834.5p	CBWU101659.5p	CBWU69834.3p	CBWU101659.3p
ENSG00000137154	Y	RPS6	umls:C0038356	Stomach Neoplasms	KH.L40.23	-	AC131029.6;AC138025.4;AC155074.12-201;RPS6;RpS6;Rps6;	CBWU69834.5p	CBWU101659.5p	CBWU69834.3p	CBWU101659.3p
ENSG00000183044	Y	ABAT	umls:C0034933	Reflex, Abnormal	KH.C1.421	4-aminobutyrate aminotransferase	ABAT;Abat;CG7433;	CBWU69919.5p	CBWU83753.5p	CBWU69919.3p	CBWU83753.3p
ENSG00000183044	Y	ABAT	umls:C0033922	Psychomotor Disorders	KH.C1.421	4-aminobutyrate aminotransferase	ABAT;Abat;CG7433;	CBWU69919.5p	CBWU83753.5p	CBWU69919.3p	CBWU83753.3p
ENSG00000183044	Y	ABAT	umls:C0017168	Gastroesophageal Reflux	KH.C1.421	4-aminobutyrate aminotransferase	ABAT;Abat;CG7433;	CBWU69919.5p	CBWU83753.5p	CBWU69919.3p	CBWU83753.3p
ENSG00000183044	Y	ABAT	umls:C0342708	Gamma aminobutyric acid transaminase deficiency	KH.C1.421	4-aminobutyrate aminotransferase	ABAT;Abat;CG7433;	CBWU69919.5p	CBWU83753.5p	CBWU69919.3p	CBWU83753.3p
ENSG00000183044	Y	ABAT	umls:C0023380	Lethargy	KH.C1.421	4-aminobutyrate aminotransferase	ABAT;Abat;CG7433;	CBWU69919.5p	CBWU83753.5p	CBWU69919.3p	CBWU83753.3p
ENSG00000183044	Y	ABAT	umls:C0036572	Seizures	KH.C1.421	4-aminobutyrate aminotransferase	ABAT;Abat;CG7433;	CBWU69919.5p	CBWU83753.5p	CBWU69919.3p	CBWU83753.3p
ENSG00000183044	Y	ABAT	umls:C0004352	Autistic Disorder	KH.C1.421	4-aminobutyrate aminotransferase	ABAT;Abat;CG7433;	CBWU69919.5p	CBWU83753.5p	CBWU69919.3p	CBWU83753.3p
ENSG00000183044	Y	ABAT	umls:C0026827	Muscle Hypotonia	KH.C1.421	4-aminobutyrate aminotransferase	ABAT;Abat;CG7433;	CBWU69919.5p	CBWU83753.5p	CBWU69919.3p	CBWU83753.3p
ENSG00000183044	Y	ABAT	umls:C0314657	Genetic Predisposition to Disease	KH.C1.421	4-aminobutyrate aminotransferase	ABAT;Abat;CG7433;	CBWU69919.5p	CBWU83753.5p	CBWU69919.3p	CBWU83753.3p
ENSG00000033011	Y	ALG1	umls:C2931005	Congenital disorder of glycosylation type 1K	KH.C2.423	-	ALG1;Alg1;CG18012;	CBWU70023.5p	XABT212961.5p	CBWU70023.3p	XABT212961.3p
ENSG00000103769	Y	RAB11A	umls:C0263454	Chloracne	KH.C3.51	Ci-Ras	RAB11A;RAB11B;Rab11;Rab11a;Rab11b;	CBWU70261.5p	CBWU77874.5p	CBWU70261.3p	CBWU77874.3p
ENSG00000169032	Y	MAP2K1	umls:C1275081	Cardiofaciocutaneous syndrome	KH.L147.22	Ci-MAPKK1/2	Dsor1;MAP2K1;MAP2K2;Map2k1;Map2k2;	CBWU70442.5p	CBWU60704.5p	CBWU70442.3p	CBWU60704.3p
ENSG00000169032	Y	MAP2K1	umls:C0007786	Brain Ischemia	KH.L147.22	Ci-MAPKK1/2	Dsor1;MAP2K1;MAP2K2;Map2k1;Map2k2;	CBWU70442.5p	CBWU60704.5p	CBWU70442.3p	CBWU60704.3p
ENSG00000169032	Y	MAP2K1	umls:C0152013	Adenocarcinoma of lung	KH.L147.22	Ci-MAPKK1/2	Dsor1;MAP2K1;MAP2K2;Map2k1;Map2k2;	CBWU70442.5p	CBWU60704.5p	CBWU70442.3p	CBWU60704.3p
ENSG00000169032	Y	MAP2K1	umls:C0028326	Noonan Syndrome	KH.L147.22	Ci-MAPKK1/2	Dsor1;MAP2K1;MAP2K2;Map2k1;Map2k2;	CBWU70442.5p	CBWU60704.5p	CBWU70442.3p	CBWU60704.3p
ENSG00000169032	Y	MAP2K1	umls:C0587248	Costello Syndrome	KH.L147.22	Ci-MAPKK1/2	Dsor1;MAP2K1;MAP2K2;Map2k1;Map2k2;	CBWU70442.5p	CBWU60704.5p	CBWU70442.3p	CBWU60704.3p
ENSG00000169032	Y	MAP2K1	umls:C0025202	Melanoma	KH.L147.22	Ci-MAPKK1/2	Dsor1;MAP2K1;MAP2K2;Map2k1;Map2k2;	CBWU70442.5p	CBWU60704.5p	CBWU70442.3p	CBWU60704.3p
ENSG00000071243	Y	ING3	umls:C1168401	Carcinoma, squamous cell of head and neck	KH.L109.1	-	ING3;Ing3;	CBWU70612.5p	CBWU70612.3p
ENSG00000117118	Y	SDHB	umls:C0030421	Paraganglioma	KH.C7.575	-	CG7349;SDHB;SdhB;Sdhb;	CBWU7068.5p	CBWU63636.5p	CBWU7068.3p	CBWU63636.3p
ENSG00000117118	Y	SDHB	umls:C0031511	Pheochromocytoma	KH.C7.575	-	CG7349;SDHB;SdhB;Sdhb;	CBWU7068.5p	CBWU63636.5p	CBWU7068.3p	CBWU63636.3p
ENSG00000117118	Y	SDHB	umls:C1847319	Carney-Stratakis Syndrome	KH.C7.575	-	CG7349;SDHB;SdhB;Sdhb;	CBWU7068.5p	CBWU63636.5p	CBWU7068.3p	CBWU63636.3p
ENSG00000117118	Y	SDHB	umls:C1861848	Paragangliomas 4	KH.C7.575	-	CG7349;SDHB;SdhB;Sdhb;	CBWU7068.5p	CBWU63636.5p	CBWU7068.3p	CBWU63636.3p
ENSG00000117118	Y	SDHB	umls:C2676500	Cowden-Like Syndrome	KH.C7.575	-	CG7349;SDHB;SdhB;Sdhb;	CBWU7068.5p	CBWU63636.5p	CBWU7068.3p	CBWU63636.3p
ENSG00000152689	Y	RASGRP3	umls:C0024141	Lupus Erythematosus, Systemic	KH.C3.526	-	RASGRP1;RASGRP2;RASGRP3;RASGRP4;Rasgrp1;Rasgrp2;Rasgrp3;Rasgrp4;	CBWU71399.5p	CBWU71399.3p
ENSG00000172575	Y	RASGRP1	umls:C0003873	Arthritis, Rheumatoid	KH.C3.526	-	RASGRP1;RASGRP2;RASGRP3;RASGRP4;Rasgrp1;Rasgrp2;Rasgrp3;Rasgrp4;	CBWU71399.5p	CBWU71399.3p
ENSG00000172575	Y	RASGRP1	umls:C0023467	Leukemia, Myeloid, Acute	KH.C3.526	-	RASGRP1;RASGRP2;RASGRP3;RASGRP4;Rasgrp1;Rasgrp2;Rasgrp3;Rasgrp4;	CBWU71399.5p	CBWU71399.3p
ENSG00000172575	Y	RASGRP1	umls:C0014175	Endometriosis	KH.C3.526	-	RASGRP1;RASGRP2;RASGRP3;RASGRP4;Rasgrp1;Rasgrp2;Rasgrp3;Rasgrp4;	CBWU71399.5p	CBWU71399.3p
ENSG00000172575	Y	RASGRP1	umls:C0031117	Peripheral Nervous System Diseases	KH.C3.526	-	RASGRP1;RASGRP2;RASGRP3;RASGRP4;Rasgrp1;Rasgrp2;Rasgrp3;Rasgrp4;	CBWU71399.5p	CBWU71399.3p
ENSG00000102755	Y	FLT1	umls:C0007134	Carcinoma, Renal Cell	KH.C14.345	Vascular endothelial growth factor receptor (Fragment)	FLT1;FLT4;Flt1;Flt4;KDR;Kdr;	CBWU71403.5p	CBWU82961.5p	CBWU71403.3p	CBWU82961.3p
ENSG00000102755	Y	FLT1	umls:C0041948	Uremia	KH.C14.345	Vascular endothelial growth factor receptor (Fragment)	FLT1;FLT4;Flt1;Flt4;KDR;Kdr;	CBWU71403.5p	CBWU82961.5p	CBWU71403.3p	CBWU82961.3p
ENSG00000102755	Y	FLT1	umls:C0037286	Skin Neoplasms	KH.C14.345	Vascular endothelial growth factor receptor (Fragment)	FLT1;FLT4;Flt1;Flt4;KDR;Kdr;	CBWU71403.5p	CBWU82961.5p	CBWU71403.3p	CBWU82961.3p
ENSG00000102755	Y	FLT1	umls:C2937358	Cerebral Hemorrhage	KH.C14.345	Vascular endothelial growth factor receptor (Fragment)	FLT1;FLT4;Flt1;Flt4;KDR;Kdr;	CBWU71403.5p	CBWU82961.5p	CBWU71403.3p	CBWU82961.3p
ENSG00000102755	Y	FLT1	umls:C0025202	Melanoma	KH.C14.345	Vascular endothelial growth factor receptor (Fragment)	FLT1;FLT4;Flt1;Flt4;KDR;Kdr;	CBWU71403.5p	CBWU82961.5p	CBWU71403.3p	CBWU82961.3p
ENSG00000102755	Y	FLT1	umls:C0860207	Drug-Induced Liver Injury	KH.C14.345	Vascular endothelial growth factor receptor (Fragment)	FLT1;FLT4;Flt1;Flt4;KDR;Kdr;	CBWU71403.5p	CBWU82961.5p	CBWU71403.3p	CBWU82961.3p
ENSG00000102755	Y	FLT1	umls:C0018923	Hemangiosarcoma	KH.C14.345	Vascular endothelial growth factor receptor (Fragment)	FLT1;FLT4;Flt1;Flt4;KDR;Kdr;	CBWU71403.5p	CBWU82961.5p	CBWU71403.3p	CBWU82961.3p
ENSG00000102755	Y	FLT1	umls:C0023890	Liver Cirrhosis	KH.C14.345	Vascular endothelial growth factor receptor (Fragment)	FLT1;FLT4;Flt1;Flt4;KDR;Kdr;	CBWU71403.5p	CBWU82961.5p	CBWU71403.3p	CBWU82961.3p
ENSG00000102755	Y	FLT1	umls:C0032914	Pre-Eclampsia	KH.C14.345	Vascular endothelial growth factor receptor (Fragment)	FLT1;FLT4;Flt1;Flt4;KDR;Kdr;	CBWU71403.5p	CBWU82961.5p	CBWU71403.3p	CBWU82961.3p
ENSG00000102755	Y	FLT1	umls:C0029422	Osteochondrodysplasias	KH.C14.345	Vascular endothelial growth factor receptor (Fragment)	FLT1;FLT4;Flt1;Flt4;KDR;Kdr;	CBWU71403.5p	CBWU82961.5p	CBWU71403.3p	CBWU82961.3p
ENSG00000102755	Y	FLT1	umls:C0027627	Neoplasm Metastasis	KH.C14.345	Vascular endothelial growth factor receptor (Fragment)	FLT1;FLT4;Flt1;Flt4;KDR;Kdr;	CBWU71403.5p	CBWU82961.5p	CBWU71403.3p	CBWU82961.3p
ENSG00000128052	Y	KDR	umls:C0035126	Reperfusion Injury	KH.C14.345	Vascular endothelial growth factor receptor (Fragment)	FLT1;FLT4;Flt1;Flt4;KDR;Kdr;	CBWU71403.5p	CBWU82961.5p	CBWU71403.3p	CBWU82961.3p
ENSG00000128052	Y	KDR	umls:C1865871	Hemangioma, capillary infantile	KH.C14.345	Vascular endothelial growth factor receptor (Fragment)	FLT1;FLT4;Flt1;Flt4;KDR;Kdr;	CBWU71403.5p	CBWU82961.5p	CBWU71403.3p	CBWU82961.3p
ENSG00000128052	Y	KDR	umls:C0041948	Uremia	KH.C14.345	Vascular endothelial growth factor receptor (Fragment)	FLT1;FLT4;Flt1;Flt4;KDR;Kdr;	CBWU71403.5p	CBWU82961.5p	CBWU71403.3p	CBWU82961.3p
ENSG00000128052	Y	KDR	umls:C2937358	Cerebral Hemorrhage	KH.C14.345	Vascular endothelial growth factor receptor (Fragment)	FLT1;FLT4;Flt1;Flt4;KDR;Kdr;	CBWU71403.5p	CBWU82961.5p	CBWU71403.3p	CBWU82961.3p
ENSG00000128052	Y	KDR	umls:C0018923	Hemangiosarcoma	KH.C14.345	Vascular endothelial growth factor receptor (Fragment)	FLT1;FLT4;Flt1;Flt4;KDR;Kdr;	CBWU71403.5p	CBWU82961.5p	CBWU71403.3p	CBWU82961.3p
ENSG00000128052	Y	KDR	umls:C0001418	Adenocarcinoma	KH.C14.345	Vascular endothelial growth factor receptor (Fragment)	FLT1;FLT4;Flt1;Flt4;KDR;Kdr;	CBWU71403.5p	CBWU82961.5p	CBWU71403.3p	CBWU82961.3p
ENSG00000128052	Y	KDR	umls:C0009404	Colorectal Neoplasms	KH.C14.345	Vascular endothelial growth factor receptor (Fragment)	FLT1;FLT4;Flt1;Flt4;KDR;Kdr;	CBWU71403.5p	CBWU82961.5p	CBWU71403.3p	CBWU82961.3p
ENSG00000128052	Y	KDR	umls:C0027686	Neovascularization, Pathologic	KH.C14.345	Vascular endothelial growth factor receptor (Fragment)	FLT1;FLT4;Flt1;Flt4;KDR;Kdr;	CBWU71403.5p	CBWU82961.5p	CBWU71403.3p	CBWU82961.3p
ENSG00000128052	Y	KDR	umls:C1458155	Breast Neoplasms	KH.C14.345	Vascular endothelial growth factor receptor (Fragment)	FLT1;FLT4;Flt1;Flt4;KDR;Kdr;	CBWU71403.5p	CBWU82961.5p	CBWU71403.3p	CBWU82961.3p
ENSG00000128052	Y	KDR	umls:C0011881	Diabetic Nephropathies	KH.C14.345	Vascular endothelial growth factor receptor (Fragment)	FLT1;FLT4;Flt1;Flt4;KDR;Kdr;	CBWU71403.5p	CBWU82961.5p	CBWU71403.3p	CBWU82961.3p
ENSG00000128052	Y	KDR	umls:C0030297	Pancreatic Neoplasms	KH.C14.345	Vascular endothelial growth factor receptor (Fragment)	FLT1;FLT4;Flt1;Flt4;KDR;Kdr;	CBWU71403.5p	CBWU82961.5p	CBWU71403.3p	CBWU82961.3p
ENSG00000128052	Y	KDR	umls:C0023904	Liver Neoplasms, Experimental	KH.C14.345	Vascular endothelial growth factor receptor (Fragment)	FLT1;FLT4;Flt1;Flt4;KDR;Kdr;	CBWU71403.5p	CBWU82961.5p	CBWU71403.3p	CBWU82961.3p
ENSG00000128052	Y	KDR	umls:C0151744	Myocardial Ischemia	KH.C14.345	Vascular endothelial growth factor receptor (Fragment)	FLT1;FLT4;Flt1;Flt4;KDR;Kdr;	CBWU71403.5p	CBWU82961.5p	CBWU71403.3p	CBWU82961.3p
ENSG00000128052	Y	KDR	umls:C0014556	Epilepsy, Temporal Lobe	KH.C14.345	Vascular endothelial growth factor receptor (Fragment)	FLT1;FLT4;Flt1;Flt4;KDR;Kdr;	CBWU71403.5p	CBWU82961.5p	CBWU71403.3p	CBWU82961.3p
ENSG00000128052	Y	KDR	umls:C0036341	Schizophrenia	KH.C14.345	Vascular endothelial growth factor receptor (Fragment)	FLT1;FLT4;Flt1;Flt4;KDR;Kdr;	CBWU71403.5p	CBWU82961.5p	CBWU71403.3p	CBWU82961.3p
ENSG00000128052	Y	KDR	umls:C0014859	Esophageal Neoplasms	KH.C14.345	Vascular endothelial growth factor receptor (Fragment)	FLT1;FLT4;Flt1;Flt4;KDR;Kdr;	CBWU71403.5p	CBWU82961.5p	CBWU71403.3p	CBWU82961.3p
ENSG00000128052	Y	KDR	umls:C0029422	Osteochondrodysplasias	KH.C14.345	Vascular endothelial growth factor receptor (Fragment)	FLT1;FLT4;Flt1;Flt4;KDR;Kdr;	CBWU71403.5p	CBWU82961.5p	CBWU71403.3p	CBWU82961.3p
ENSG00000136146	Y	MED4	umls:C0014175	Endometriosis	KH.C1.1184	-	MED4;Med4;	CBWU71444.5p	CBWU63935.5p	CBWU71444.3p	CBWU63935.3p
ENSG00000092969	Y	TGFB2	umls:C0035238	Respiratory System Abnormalities	KH.C3.724	TGFbeta	TGFB2;TGFB3;Tgfb2;Tgfb3;	CBWU71542.5p	CBWU91799.5p
ENSG00000092969	Y	TGFB2	umls:C0206762	Limb Deformities, Congenital	KH.C3.724	TGFbeta	TGFB2;TGFB3;Tgfb2;Tgfb3;	CBWU71542.5p	CBWU91799.5p
ENSG00000092969	Y	TGFB2	umls:C0018798	Heart Defects, Congenital	KH.C3.724	TGFbeta	TGFB2;TGFB3;Tgfb2;Tgfb3;	CBWU71542.5p	CBWU91799.5p
ENSG00000092969	Y	TGFB2	umls:C0003504	Aortic Valve Insufficiency	KH.C3.724	TGFbeta	TGFB2;TGFB3;Tgfb2;Tgfb3;	CBWU71542.5p	CBWU91799.5p
ENSG00000092969	Y	TGFB2	umls:C0042063	Urogenital Abnormalities	KH.C3.724	TGFbeta	TGFB2;TGFB3;Tgfb2;Tgfb3;	CBWU71542.5p	CBWU91799.5p
ENSG00000092969	Y	TGFB2	umls:C0041956	Ureteral Obstruction	KH.C3.724	TGFbeta	TGFB2;TGFB3;Tgfb2;Tgfb3;	CBWU71542.5p	CBWU91799.5p
ENSG00000092969	Y	TGFB2	umls:C0017601	Glaucoma	KH.C3.724	TGFbeta	TGFB2;TGFB3;Tgfb2;Tgfb3;	CBWU71542.5p	CBWU91799.5p
ENSG00000092969	Y	TGFB2	umls:C2697932	Loeys-Dietz Syndrome	KH.C3.724	TGFbeta	TGFB2;TGFB3;Tgfb2;Tgfb3;	CBWU71542.5p	CBWU91799.5p
ENSG00000092969	Y	TGFB2	umls:C0376634	Craniofacial Abnormalities	KH.C3.724	TGFbeta	TGFB2;TGFB3;Tgfb2;Tgfb3;	CBWU71542.5p	CBWU91799.5p
ENSG00000092969	Y	TGFB2	umls:C0005941	Bone Diseases, Developmental	KH.C3.724	TGFbeta	TGFB2;TGFB3;Tgfb2;Tgfb3;	CBWU71542.5p	CBWU91799.5p
ENSG00000092969	Y	TGFB2	umls:C0151491	Musculoskeletal Abnormalities	KH.C3.724	TGFbeta	TGFB2;TGFB3;Tgfb2;Tgfb3;	CBWU71542.5p	CBWU91799.5p
ENSG00000092969	Y	TGFB2	umls:C0014175	Endometriosis	KH.C3.724	TGFbeta	TGFB2;TGFB3;Tgfb2;Tgfb3;	CBWU71542.5p	CBWU91799.5p
ENSG00000092969	Y	TGFB2	umls:C0010520	Cyanosis	KH.C3.724	TGFbeta	TGFB2;TGFB3;Tgfb2;Tgfb3;	CBWU71542.5p	CBWU91799.5p
ENSG00000092969	Y	TGFB2	umls:C0162872	Aortic Aneurysm, Thoracic	KH.C3.724	TGFbeta	TGFB2;TGFB3;Tgfb2;Tgfb3;	CBWU71542.5p	CBWU91799.5p
ENSG00000092969	Y	TGFB2	umls:C0015393	Eye Abnormalities	KH.C3.724	TGFbeta	TGFB2;TGFB3;Tgfb2;Tgfb3;	CBWU71542.5p	CBWU91799.5p
ENSG00000119699	Y	TGFB3	umls:C0035238	Respiratory System Abnormalities	KH.C3.724	TGFbeta	TGFB2;TGFB3;Tgfb2;Tgfb3;	CBWU71542.5p	CBWU91799.5p
ENSG00000119699	Y	TGFB3	umls:C1862511	Arrhythmogenic Right Ventricular Dysplasia, Familial, 1	KH.C3.724	TGFbeta	TGFB2;TGFB3;Tgfb2;Tgfb3;	CBWU71542.5p	CBWU91799.5p
ENSG00000119699	Y	TGFB3	umls:C0008925	Cleft Palate	KH.C3.724	TGFbeta	TGFB2;TGFB3;Tgfb2;Tgfb3;	CBWU71542.5p	CBWU91799.5p
ENSG00000089220	Y	PEBP1	umls:C0032927	Precancerous Conditions	KH.C1.256	-	AC107669.7;CG10298;CG17919;CG18594;CG6180;PEBP1;Pbp2;Pebp1;	CBWU72078.5p	CBWU29301.5p	CBWU72078.3p	XABT94204.3p	CBWU29301.3p
ENSG00000089220	Y	PEBP1	umls:C0024668	Mammary Neoplasms, Experimental	KH.C1.256	-	AC107669.7;CG10298;CG17919;CG18594;CG6180;PEBP1;Pbp2;Pebp1;	CBWU72078.5p	CBWU29301.5p	CBWU72078.3p	XABT94204.3p	CBWU29301.3p
ENSG00000089220	Y	PEBP1	umls:C0151744	Myocardial Ischemia	KH.C1.256	-	AC107669.7;CG10298;CG17919;CG18594;CG6180;PEBP1;Pbp2;Pebp1;	CBWU72078.5p	CBWU29301.5p	CBWU72078.3p	XABT94204.3p	CBWU29301.3p
ENSG00000089220	Y	PEBP1	umls:C0007097	Carcinoma	KH.C1.256	-	AC107669.7;CG10298;CG17919;CG18594;CG6180;PEBP1;Pbp2;Pebp1;	CBWU72078.5p	CBWU29301.5p	CBWU72078.3p	XABT94204.3p	CBWU29301.3p
ENSG00000089220	Y	PEBP1	umls:C0024667	Mammary Neoplasms, Animal	KH.C1.256	-	AC107669.7;CG10298;CG17919;CG18594;CG6180;PEBP1;Pbp2;Pebp1;	CBWU72078.5p	CBWU29301.5p	CBWU72078.3p	XABT94204.3p	CBWU29301.3p
ENSG00000136158	Y	SPRY2	umls:C0376634	Craniofacial Abnormalities	KH.C2.825	ci-sprouty	SPRY1;SPRY2;SPRY3;SPRY4;Spry1;Spry2;Spry3;Spry4;	CBWU724.5p	CBWU724.3p
ENSG00000136158	Y	SPRY2	umls:C0008925	Cleft Palate	KH.C2.825	ci-sprouty	SPRY1;SPRY2;SPRY3;SPRY4;Spry1;Spry2;Spry3;Spry4;	CBWU724.5p	CBWU724.3p
ENSG00000136158	Y	SPRY2	umls:C0024121	Lung Neoplasms	KH.C2.825	ci-sprouty	SPRY1;SPRY2;SPRY3;SPRY4;Spry1;Spry2;Spry3;Spry4;	CBWU724.5p	CBWU724.3p
ENSG00000136158	Y	SPRY2	umls:C0008924	Cleft Lip	KH.C2.825	ci-sprouty	SPRY1;SPRY2;SPRY3;SPRY4;Spry1;Spry2;Spry3;Spry4;	CBWU724.5p	CBWU724.3p
ENSG00000109846	Y	CRYAB	umls:C0033578	Prostatic Neoplasms	KH.S404.12	-	Hsp22;Hsp23;	CBWU72494.5p	CBWU1407.5p	CBWU72494.3p	CBWU1407.3p
ENSG00000109846	Y	CRYAB	umls:C0524851	Neurodegenerative Diseases	KH.S404.12	-	Hsp22;Hsp23;	CBWU72494.5p	CBWU1407.5p	CBWU72494.3p	CBWU1407.3p
ENSG00000109846	Y	CRYAB	umls:C1837317	Alpha-B Crystallinopathy	KH.S404.12	-	Hsp22;Hsp23;	CBWU72494.5p	CBWU1407.5p	CBWU72494.3p	CBWU1407.3p
ENSG00000109846	Y	CRYAB	umls:C0007134	Carcinoma, Renal Cell	KH.S404.12	-	Hsp22;Hsp23;	CBWU72494.5p	CBWU1407.5p	CBWU72494.3p	CBWU1407.3p
ENSG00000109846	Y	CRYAB	umls:C0009375	Colonic Neoplasms	KH.S404.12	-	Hsp22;Hsp23;	CBWU72494.5p	CBWU1407.5p	CBWU72494.3p	CBWU1407.3p
ENSG00000109846	Y	CRYAB	umls:C0040411	Tongue Neoplasms	KH.S404.12	-	Hsp22;Hsp23;	CBWU72494.5p	CBWU1407.5p	CBWU72494.3p	CBWU1407.3p
ENSG00000109846	Y	CRYAB	umls:C0014859	Esophageal Neoplasms	KH.S404.12	-	Hsp22;Hsp23;	CBWU72494.5p	CBWU1407.5p	CBWU72494.3p	CBWU1407.3p
ENSG00000109846	Y	CRYAB	umls:C0026640	Mouth Neoplasms	KH.S404.12	-	Hsp22;Hsp23;	CBWU72494.5p	CBWU1407.5p	CBWU72494.3p	CBWU1407.3p
ENSG00000109846	Y	CRYAB	umls:C0086543	Cataract	KH.S404.12	-	Hsp22;Hsp23;	CBWU72494.5p	CBWU1407.5p	CBWU72494.3p	CBWU1407.3p
ENSG00000109846	Y	CRYAB	umls:C0007137	Carcinoma, Squamous Cell	KH.S404.12	-	Hsp22;Hsp23;	CBWU72494.5p	CBWU1407.5p	CBWU72494.3p	CBWU1407.3p
ENSG00000160202	Y	CRYAA	umls:C0042164	Uveitis	KH.S404.12	-	Hsp22;Hsp23;	CBWU72494.5p	CBWU1407.5p	CBWU72494.3p	CBWU1407.3p
ENSG00000160202	Y	CRYAA	umls:C1858679	Cataract, Autosomal Dominant	KH.S404.12	-	Hsp22;Hsp23;	CBWU72494.5p	CBWU1407.5p	CBWU72494.3p	CBWU1407.3p
ENSG00000160202	Y	CRYAA	umls:C0004364	Autoimmune Diseases	KH.S404.12	-	Hsp22;Hsp23;	CBWU72494.5p	CBWU1407.5p	CBWU72494.3p	CBWU1407.3p
ENSG00000160202	Y	CRYAA	umls:C0086543	Cataract	KH.S404.12	-	Hsp22;Hsp23;	CBWU72494.5p	CBWU1407.5p	CBWU72494.3p	CBWU1407.3p
ENSG00000129988	Y	LBP	umls:C0043094	Weight Gain	KH.C14.395	-	BPI;Bpi;LBP;Lbp;	CBWU72795.5p	CBWU72795.3p
ENSG00000129988	Y	LBP	umls:C0524620	Metabolic Syndrome X	KH.C14.395	-	BPI;Bpi;LBP;Lbp;	CBWU72795.5p	CBWU72795.3p
ENSG00000129988	Y	LBP	umls:C0023893	Liver Cirrhosis, Experimental	KH.C14.395	-	BPI;Bpi;LBP;Lbp;	CBWU72795.5p	CBWU72795.3p
ENSG00000129988	Y	LBP	umls:C0243026	Sepsis	KH.C14.395	-	BPI;Bpi;LBP;Lbp;	CBWU72795.5p	CBWU72795.3p
ENSG00000129988	Y	LBP	umls:C0026766	Multiple Organ Failure	KH.C14.395	-	BPI;Bpi;LBP;Lbp;	CBWU72795.5p	CBWU72795.3p
ENSG00000129988	Y	LBP	umls:C0028754	Obesity	KH.C14.395	-	BPI;Bpi;LBP;Lbp;	CBWU72795.5p	CBWU72795.3p
ENSG00000182040	Y	USH1G	umls:C1847089	Usher Syndrome, Type IG	KH.C11.135	-	ANKS4B;Anks4b;Sans;USH1G;Ush1g;	CBWU72982.5p	CBWU81821.5p	CBWU72982.3p	CBWU81821.3p
ENSG00000101361	Y	NOP56	umls:C0242656	Disease Progression	KH.L8.2	-	NOL5A;Nol5a;Nop56;	CBWU73212.5p	XABT127793.5p	CBWU73212.3p	XABT127793.3p
ENSG00000101361	Y	NOP56	umls:C0038356	Stomach Neoplasms	KH.L8.2	-	NOL5A;Nol5a;Nop56;	CBWU73212.5p	XABT127793.5p	CBWU73212.3p	XABT127793.3p
ENSG00000148604	Y	RGR	umls:C3151068	RETINITIS PIGMENTOSA 44	KH.C14.516	-	RGR;Rgr;	CBWU73562.5p	CBWU73562.3p
ENSG00000148604	Y	RGR	umls:C0035334	Retinitis Pigmentosa	KH.C14.516	-	RGR;Rgr;	CBWU73562.5p	CBWU73562.3p
ENSG00000010404	Y	IDS	umls:C0026705	Mucopolysaccharidosis II	KH.L65.18	-	CG12014;IDS;Ids;	CBWU74070.5p	CBWU40132.5p	CBWU74070.3p	CBWU40132.3p
ENSG00000010404	Y	IDS	umls:C1415882	MUCOPOLYSACCHARIDOSIS TYPE II	KH.L65.18	-	CG12014;IDS;Ids;	CBWU74070.5p	CBWU40132.5p	CBWU74070.3p	CBWU40132.3p
ENSG00000156110	Y	ADK	umls:C3280381	HYPERMETHIONINEMIA DUE TO ADENOSINE KINASE DEFICIENCY	KH.C6.133	-	ADK;Adk;CG11255;	CBWU74112.5p	CBWU79344.5p	CBWU74112.3p	CBWU79344.3p
ENSG00000156110	Y	ADK	umls:C0003130	Anoxia	KH.C6.133	-	ADK;Adk;CG11255;	CBWU74112.5p	CBWU79344.5p	CBWU74112.3p	CBWU79344.3p
ENSG00000163093	Y	BBS5	umls:C0752166	Bardet-Biedl Syndrome	KH.C7.483	COS414	BBS5;Bbs5;CG1126;	CBWU74352.5p	XABT214819.5p	CBWU74352.3p
ENSG00000100288	Y	CHKB	umls:C0027404	Narcolepsy	KH.C1.432	-	CG2201;CHKA;CHKB;Chka;Chkb;	CBWU75021.5p	CBWU64730.5p	CBWU75021.3p	CBWU64730.3p
ENSG00000110721	Y	CHKA	umls:C0080178	Spinal Dysraphism	KH.C1.432	-	CG2201;CHKA;CHKB;Chka;Chkb;	CBWU75021.5p	CBWU64730.5p	CBWU75021.3p	CBWU64730.3p
ENSG00000171552	Y	BCL2L1	umls:C0023895	Liver Diseases	KH.S653.2	-	BCL2;BCL2L1;BCL2L2;Bcl2;Bcl2l1;Bcl2l2;	CBWU75049.5p	XABT116043.5p	CBWU75049.3p	XABT116043.3p
ENSG00000171552	Y	BCL2L1	umls:C1862939	Amyotrophic lateral sclerosis 1	KH.S653.2	-	BCL2;BCL2L1;BCL2L2;Bcl2;Bcl2l1;Bcl2l2;	CBWU75049.5p	XABT116043.5p	CBWU75049.3p	XABT116043.3p
ENSG00000171552	Y	BCL2L1	umls:C0001430	Adenoma	KH.S653.2	-	BCL2;BCL2L1;BCL2L2;Bcl2;Bcl2l1;Bcl2l2;	CBWU75049.5p	XABT116043.5p	CBWU75049.3p	XABT116043.3p
ENSG00000171552	Y	BCL2L1	umls:C2937358	Cerebral Hemorrhage	KH.S653.2	-	BCL2;BCL2L1;BCL2L2;Bcl2;Bcl2l1;Bcl2l2;	CBWU75049.5p	XABT116043.5p	CBWU75049.3p	XABT116043.3p
ENSG00000171552	Y	BCL2L1	umls:C0011860	Diabetes Mellitus, Type 2	KH.S653.2	-	BCL2;BCL2L1;BCL2L2;Bcl2;Bcl2l1;Bcl2l2;	CBWU75049.5p	XABT116043.5p	CBWU75049.3p	XABT116043.3p
ENSG00000171552	Y	BCL2L1	umls:C0024121	Lung Neoplasms	KH.S653.2	-	BCL2;BCL2L1;BCL2L2;Bcl2;Bcl2l1;Bcl2l2;	CBWU75049.5p	XABT116043.5p	CBWU75049.3p	XABT116043.3p
ENSG00000171552	Y	BCL2L1	umls:C0011853	Diabetes Mellitus, Experimental	KH.S653.2	-	BCL2;BCL2L1;BCL2L2;Bcl2;Bcl2l1;Bcl2l2;	CBWU75049.5p	XABT116043.5p	CBWU75049.3p	XABT116043.3p
ENSG00000171552	Y	BCL2L1	umls:C0027051	Myocardial Infarction	KH.S653.2	-	BCL2;BCL2L1;BCL2L2;Bcl2;Bcl2l1;Bcl2l2;	CBWU75049.5p	XABT116043.5p	CBWU75049.3p	XABT116043.3p
ENSG00000171552	Y	BCL2L1	umls:C2239176	Carcinoma, Hepatocellular	KH.S653.2	-	BCL2;BCL2L1;BCL2L2;Bcl2;Bcl2l1;Bcl2l2;	CBWU75049.5p	XABT116043.5p	CBWU75049.3p	XABT116043.3p
ENSG00000171552	Y	BCL2L1	umls:C0235032	Neurotoxicity Syndromes	KH.S653.2	-	BCL2;BCL2L1;BCL2L2;Bcl2;Bcl2l1;Bcl2l2;	CBWU75049.5p	XABT116043.5p	CBWU75049.3p	XABT116043.3p
ENSG00000171552	Y	BCL2L1	umls:C0030297	Pancreatic Neoplasms	KH.S653.2	-	BCL2;BCL2L1;BCL2L2;Bcl2;Bcl2l1;Bcl2l2;	CBWU75049.5p	XABT116043.5p	CBWU75049.3p	XABT116043.3p
ENSG00000171552	Y	BCL2L1	umls:C0007097	Carcinoma	KH.S653.2	-	BCL2;BCL2L1;BCL2L2;Bcl2;Bcl2l1;Bcl2l2;	CBWU75049.5p	XABT116043.5p	CBWU75049.3p	XABT116043.3p
ENSG00000171552	Y	BCL2L1	umls:C0023904	Liver Neoplasms, Experimental	KH.S653.2	-	BCL2;BCL2L1;BCL2L2;Bcl2;Bcl2l1;Bcl2l2;	CBWU75049.5p	XABT116043.5p	CBWU75049.3p	XABT116043.3p
ENSG00000171552	Y	BCL2L1	umls:C0026764	Multiple Myeloma	KH.S653.2	-	BCL2;BCL2L1;BCL2L2;Bcl2;Bcl2l1;Bcl2l2;	CBWU75049.5p	XABT116043.5p	CBWU75049.3p	XABT116043.3p
ENSG00000171552	Y	BCL2L1	umls:C0242350	Erectile Dysfunction	KH.S653.2	-	BCL2;BCL2L1;BCL2L2;Bcl2;Bcl2l1;Bcl2l2;	CBWU75049.5p	XABT116043.5p	CBWU75049.3p	XABT116043.3p
ENSG00000171552	Y	BCL2L1	umls:C1384666	Hearing Loss	KH.S653.2	-	BCL2;BCL2L1;BCL2L2;Bcl2;Bcl2l1;Bcl2l2;	CBWU75049.5p	XABT116043.5p	CBWU75049.3p	XABT116043.3p
ENSG00000171552	Y	BCL2L1	umls:C0018671	Head and Neck Neoplasms	KH.S653.2	-	BCL2;BCL2L1;BCL2L2;Bcl2;Bcl2l1;Bcl2l2;	CBWU75049.5p	XABT116043.5p	CBWU75049.3p	XABT116043.3p
ENSG00000171791	Y	BCL2	umls:C0276535	AIDS-related Kaposi sarcoma	KH.S653.2	-	BCL2;BCL2L1;BCL2L2;Bcl2;Bcl2l1;Bcl2l2;	CBWU75049.5p	XABT116043.5p	CBWU75049.3p	XABT116043.3p
ENSG00000171791	Y	BCL2	umls:C0004509	Azoospermia	KH.S653.2	-	BCL2;BCL2L1;BCL2L2;Bcl2;Bcl2l1;Bcl2l2;	CBWU75049.5p	XABT116043.5p	CBWU75049.3p	XABT116043.3p
ENSG00000171791	Y	BCL2	umls:C0242656	Disease Progression	KH.S653.2	-	BCL2;BCL2L1;BCL2L2;Bcl2;Bcl2l1;Bcl2l2;	CBWU75049.5p	XABT116043.5p	CBWU75049.3p	XABT116043.3p
ENSG00000171791	Y	BCL2	umls:C0206681	Adenocarcinoma, Clear Cell	KH.S653.2	-	BCL2;BCL2L1;BCL2L2;Bcl2;Bcl2l1;Bcl2l2;	CBWU75049.5p	XABT116043.5p	CBWU75049.3p	XABT116043.3p
ENSG00000171791	Y	BCL2	umls:C0162820	Dermatitis, Allergic Contact	KH.S653.2	-	BCL2;BCL2L1;BCL2L2;Bcl2;Bcl2l1;Bcl2l2;	CBWU75049.5p	XABT116043.5p	CBWU75049.3p	XABT116043.3p
ENSG00000171791	Y	BCL2	umls:C0001430	Adenoma	KH.S653.2	-	BCL2;BCL2L1;BCL2L2;Bcl2;Bcl2l1;Bcl2l2;	CBWU75049.5p	XABT116043.5p	CBWU75049.3p	XABT116043.3p
ENSG00000171791	Y	BCL2	umls:C0024305	Lymphoma, Non-Hodgkin	KH.S653.2	-	BCL2;BCL2L1;BCL2L2;Bcl2;Bcl2l1;Bcl2l2;	CBWU75049.5p	XABT116043.5p	CBWU75049.3p	XABT116043.3p
ENSG00000171791	Y	BCL2	umls:C0011853	Diabetes Mellitus, Experimental	KH.S653.2	-	BCL2;BCL2L1;BCL2L2;Bcl2;Bcl2l1;Bcl2l2;	CBWU75049.5p	XABT116043.5p	CBWU75049.3p	XABT116043.3p
ENSG00000171791	Y	BCL2	umls:C0027051	Myocardial Infarction	KH.S653.2	-	BCL2;BCL2L1;BCL2L2;Bcl2;Bcl2l1;Bcl2l2;	CBWU75049.5p	XABT116043.5p	CBWU75049.3p	XABT116043.3p
ENSG00000171791	Y	BCL2	umls:C1458155	Breast Neoplasms	KH.S653.2	-	BCL2;BCL2L1;BCL2L2;Bcl2;Bcl2l1;Bcl2l2;	CBWU75049.5p	XABT116043.5p	CBWU75049.3p	XABT116043.3p
ENSG00000171791	Y	BCL2	umls:C0027746	Nerve Degeneration	KH.S653.2	-	BCL2;BCL2L1;BCL2L2;Bcl2;Bcl2l1;Bcl2l2;	CBWU75049.5p	XABT116043.5p	CBWU75049.3p	XABT116043.3p
ENSG00000171791	Y	BCL2	umls:C0007097	Carcinoma	KH.S653.2	-	BCL2;BCL2L1;BCL2L2;Bcl2;Bcl2l1;Bcl2l2;	CBWU75049.5p	XABT116043.5p	CBWU75049.3p	XABT116043.3p
ENSG00000171791	Y	BCL2	umls:C0009375	Colonic Neoplasms	KH.S653.2	-	BCL2;BCL2L1;BCL2L2;Bcl2;Bcl2l1;Bcl2l2;	CBWU75049.5p	XABT116043.5p	CBWU75049.3p	XABT116043.3p
ENSG00000171791	Y	BCL2	umls:C0004096	Asthma	KH.S653.2	-	BCL2;BCL2L1;BCL2L2;Bcl2;Bcl2l1;Bcl2l2;	CBWU75049.5p	XABT116043.5p	CBWU75049.3p	XABT116043.3p
ENSG00000171791	Y	BCL2	umls:C0024301	Lymphoma, Follicular	KH.S653.2	-	BCL2;BCL2L1;BCL2L2;Bcl2;Bcl2l1;Bcl2l2;	CBWU75049.5p	XABT116043.5p	CBWU75049.3p	XABT116043.3p
ENSG00000171791	Y	BCL2	umls:C0026764	Multiple Myeloma	KH.S653.2	-	BCL2;BCL2L1;BCL2L2;Bcl2;Bcl2l1;Bcl2l2;	CBWU75049.5p	XABT116043.5p	CBWU75049.3p	XABT116043.3p
ENSG00000171791	Y	BCL2	umls:C0035304	Retinal Degeneration	KH.S653.2	-	BCL2;BCL2L1;BCL2L2;Bcl2;Bcl2l1;Bcl2l2;	CBWU75049.5p	XABT116043.5p	CBWU75049.3p	XABT116043.3p
ENSG00000171791	Y	BCL2	umls:C0025568	Metaplasia	KH.S653.2	-	BCL2;BCL2L1;BCL2L2;Bcl2;Bcl2l1;Bcl2l2;	CBWU75049.5p	XABT116043.5p	CBWU75049.3p	XABT116043.3p
ENSG00000171791	Y	BCL2	umls:C0039101	Sarcoma, Synovial	KH.S653.2	-	BCL2;BCL2L1;BCL2L2;Bcl2;Bcl2l1;Bcl2l2;	CBWU75049.5p	XABT116043.5p	CBWU75049.3p	XABT116043.3p
ENSG00000171791	Y	BCL2	umls:C0035126	Reperfusion Injury	KH.S653.2	-	BCL2;BCL2L1;BCL2L2;Bcl2;Bcl2l1;Bcl2l2;	CBWU75049.5p	XABT116043.5p	CBWU75049.3p	XABT116043.3p
ENSG00000171791	Y	BCL2	umls:C0027540	Necrosis	KH.S653.2	-	BCL2;BCL2L1;BCL2L2;Bcl2;Bcl2l1;Bcl2l2;	CBWU75049.5p	XABT116043.5p	CBWU75049.3p	XABT116043.3p
ENSG00000171791	Y	BCL2	umls:C0002395	Alzheimer Disease	KH.S653.2	-	BCL2;BCL2L1;BCL2L2;Bcl2;Bcl2l1;Bcl2l2;	CBWU75049.5p	XABT116043.5p	CBWU75049.3p	XABT116043.3p
ENSG00000171791	Y	BCL2	umls:C0021841	Intestinal Neoplasms	KH.S653.2	-	BCL2;BCL2L1;BCL2L2;Bcl2;Bcl2l1;Bcl2l2;	CBWU75049.5p	XABT116043.5p	CBWU75049.3p	XABT116043.3p
ENSG00000171791	Y	BCL2	umls:C2937358	Cerebral Hemorrhage	KH.S653.2	-	BCL2;BCL2L1;BCL2L2;Bcl2;Bcl2l1;Bcl2l2;	CBWU75049.5p	XABT116043.5p	CBWU75049.3p	XABT116043.3p
ENSG00000171791	Y	BCL2	umls:C0023891	Liver Cirrhosis, Alcoholic	KH.S653.2	-	BCL2;BCL2L1;BCL2L2;Bcl2;Bcl2l1;Bcl2l2;	CBWU75049.5p	XABT116043.5p	CBWU75049.3p	XABT116043.3p
ENSG00000171791	Y	BCL2	umls:C0011860	Diabetes Mellitus, Type 2	KH.S653.2	-	BCL2;BCL2L1;BCL2L2;Bcl2;Bcl2l1;Bcl2l2;	CBWU75049.5p	XABT116043.5p	CBWU75049.3p	XABT116043.3p
ENSG00000171791	Y	BCL2	umls:C0020538	Hypertension	KH.S653.2	-	BCL2;BCL2L1;BCL2L2;Bcl2;Bcl2l1;Bcl2l2;	CBWU75049.5p	XABT116043.5p	CBWU75049.3p	XABT116043.3p
ENSG00000171791	Y	BCL2	umls:C0079744	Lymphoma, Large B-Cell, Diffuse	KH.S653.2	-	BCL2;BCL2L1;BCL2L2;Bcl2;Bcl2l1;Bcl2l2;	CBWU75049.5p	XABT116043.5p	CBWU75049.3p	XABT116043.3p
ENSG00000171791	Y	BCL2	umls:C0001418	Adenocarcinoma	KH.S653.2	-	BCL2;BCL2L1;BCL2L2;Bcl2;Bcl2l1;Bcl2l2;	CBWU75049.5p	XABT116043.5p	CBWU75049.3p	XABT116043.3p
ENSG00000171791	Y	BCL2	umls:C0009404	Colorectal Neoplasms	KH.S653.2	-	BCL2;BCL2L1;BCL2L2;Bcl2;Bcl2l1;Bcl2l2;	CBWU75049.5p	XABT116043.5p	CBWU75049.3p	XABT116043.3p
ENSG00000171791	Y	BCL2	umls:C0033578	Prostatic Neoplasms	KH.S653.2	-	BCL2;BCL2L1;BCL2L2;Bcl2;Bcl2l1;Bcl2l2;	CBWU75049.5p	XABT116043.5p	CBWU75049.3p	XABT116043.3p
ENSG00000171791	Y	BCL2	umls:C0023904	Liver Neoplasms, Experimental	KH.S653.2	-	BCL2;BCL2L1;BCL2L2;Bcl2;Bcl2l1;Bcl2l2;	CBWU75049.5p	XABT116043.5p	CBWU75049.3p	XABT116043.3p
ENSG00000171791	Y	BCL2	umls:C0016978	Gallbladder Neoplasms	KH.S653.2	-	BCL2;BCL2L1;BCL2L2;Bcl2;Bcl2l1;Bcl2l2;	CBWU75049.5p	XABT116043.5p	CBWU75049.3p	XABT116043.3p
ENSG00000171791	Y	BCL2	umls:C0037579	Soft Tissue Neoplasms	KH.S653.2	-	BCL2;BCL2L1;BCL2L2;Bcl2;Bcl2l1;Bcl2l2;	CBWU75049.5p	XABT116043.5p	CBWU75049.3p	XABT116043.3p
ENSG00000171791	Y	BCL2	umls:C0007621	Cell Transformation, Neoplastic	KH.S653.2	-	BCL2;BCL2L1;BCL2L2;Bcl2;Bcl2l1;Bcl2l2;	CBWU75049.5p	XABT116043.5p	CBWU75049.3p	XABT116043.3p
ENSG00000171791	Y	BCL2	umls:C0206637	Chondrosarcoma, Mesenchymal	KH.S653.2	-	BCL2;BCL2L1;BCL2L2;Bcl2;Bcl2l1;Bcl2l2;	CBWU75049.5p	XABT116043.5p	CBWU75049.3p	XABT116043.3p
ENSG00000171791	Y	BCL2	umls:C0242350	Erectile Dysfunction	KH.S653.2	-	BCL2;BCL2L1;BCL2L2;Bcl2;Bcl2l1;Bcl2l2;	CBWU75049.5p	XABT116043.5p	CBWU75049.3p	XABT116043.3p
ENSG00000171791	Y	BCL2	umls:C0014859	Esophageal Neoplasms	KH.S653.2	-	BCL2;BCL2L1;BCL2L2;Bcl2;Bcl2l1;Bcl2l2;	CBWU75049.5p	XABT116043.5p	CBWU75049.3p	XABT116043.3p
ENSG00000171791	Y	BCL2	umls:C0018671	Head and Neck Neoplasms	KH.S653.2	-	BCL2;BCL2L1;BCL2L2;Bcl2;Bcl2l1;Bcl2l2;	CBWU75049.5p	XABT116043.5p	CBWU75049.3p	XABT116043.3p
ENSG00000171791	Y	BCL2	umls:C0025261	Memory Disorders	KH.S653.2	-	BCL2;BCL2L1;BCL2L2;Bcl2;Bcl2l1;Bcl2l2;	CBWU75049.5p	XABT116043.5p	CBWU75049.3p	XABT116043.3p
ENSG00000171791	Y	BCL2	umls:C0004352	Autistic Disorder	KH.S653.2	-	BCL2;BCL2L1;BCL2L2;Bcl2;Bcl2l1;Bcl2l2;	CBWU75049.5p	XABT116043.5p	CBWU75049.3p	XABT116043.3p
ENSG00000171791	Y	BCL2	umls:C0023186	Learning Disorders	KH.S653.2	-	BCL2;BCL2L1;BCL2L2;Bcl2;Bcl2l1;Bcl2l2;	CBWU75049.5p	XABT116043.5p	CBWU75049.3p	XABT116043.3p
ENSG00000171791	Y	BCL2	umls:C0029422	Osteochondrodysplasias	KH.S653.2	-	BCL2;BCL2L1;BCL2L2;Bcl2;Bcl2l1;Bcl2l2;	CBWU75049.5p	XABT116043.5p	CBWU75049.3p	XABT116043.3p
ENSG00000108515	Y	ENO3	umls:C0023895	Liver Diseases	KH.C8.371	-	AC150274.2;BX005181.5;ENO1;ENO1P;ENO2;ENO3;Eno;Eno1;Eno2;Eno3;	CBWU75058.5p	CBWU113103.5p	CBWU75058.3p	CBWU113103.3p
ENSG00000108515	Y	ENO3	umls:C2752027	Glycogen Storage Disease XIII	KH.C8.371	-	AC150274.2;BX005181.5;ENO1;ENO1P;ENO2;ENO3;Eno;Eno1;Eno2;Eno3;	CBWU75058.5p	CBWU113103.5p	CBWU75058.3p	CBWU113103.3p
ENSG00000111674	Y	ENO2	umls:C0023467	Leukemia, Myeloid, Acute	KH.C8.371	-	AC150274.2;BX005181.5;ENO1;ENO1P;ENO2;ENO3;Eno;Eno1;Eno2;Eno3;	CBWU75058.5p	CBWU113103.5p	CBWU75058.3p	CBWU113103.3p
ENSG00000111674	Y	ENO2	umls:C0027659	Neoplasms, Experimental	KH.C8.371	-	AC150274.2;BX005181.5;ENO1;ENO1P;ENO2;ENO3;Eno;Eno1;Eno2;Eno3;	CBWU75058.5p	CBWU113103.5p	CBWU75058.3p	CBWU113103.3p
ENSG00000111674	Y	ENO2	umls:C0023904	Liver Neoplasms, Experimental	KH.C8.371	-	AC150274.2;BX005181.5;ENO1;ENO1P;ENO2;ENO3;Eno;Eno1;Eno2;Eno3;	CBWU75058.5p	CBWU113103.5p	CBWU75058.3p	CBWU113103.3p
ENSG00000111674	Y	ENO2	umls:C0005695	Urinary Bladder Neoplasms	KH.C8.371	-	AC150274.2;BX005181.5;ENO1;ENO1P;ENO2;ENO3;Eno;Eno1;Eno2;Eno3;	CBWU75058.5p	CBWU113103.5p	CBWU75058.3p	CBWU113103.3p
ENSG00000111674	Y	ENO2	umls:C0007131	Carcinoma, Non-Small-Cell Lung	KH.C8.371	-	AC150274.2;BX005181.5;ENO1;ENO1P;ENO2;ENO3;Eno;Eno1;Eno2;Eno3;	CBWU75058.5p	CBWU113103.5p	CBWU75058.3p	CBWU113103.3p
ENSG00000111674	Y	ENO2	umls:C0007621	Cell Transformation, Neoplastic	KH.C8.371	-	AC150274.2;BX005181.5;ENO1;ENO1P;ENO2;ENO3;Eno;Eno1;Eno2;Eno3;	CBWU75058.5p	CBWU113103.5p	CBWU75058.3p	CBWU113103.3p
ENSG00000128683	Y	GAD1	umls:C0236736	Cocaine-Related Disorders	KH.S761.6	glutamic acid decarboxylase	GAD1;GAD2;Gad1;Gad2;	CBWU75370.5p
ENSG00000128683	Y	GAD1	umls:C0036341	Schizophrenia	KH.S761.6	glutamic acid decarboxylase	GAD1;GAD2;Gad1;Gad2;	CBWU75370.5p
ENSG00000128683	Y	GAD1	umls:C0004352	Autistic Disorder	KH.S761.6	glutamic acid decarboxylase	GAD1;GAD2;Gad1;Gad2;	CBWU75370.5p
ENSG00000128683	Y	GAD1	umls:C0031117	Peripheral Nervous System Diseases	KH.S761.6	glutamic acid decarboxylase	GAD1;GAD2;Gad1;Gad2;	CBWU75370.5p
ENSG00000128683	Y	GAD1	umls:C0020514	Hyperprolactinemia	KH.S761.6	glutamic acid decarboxylase	GAD1;GAD2;Gad1;Gad2;	CBWU75370.5p
ENSG00000128683	Y	GAD1	umls:C0013386	Dyskinesia, Drug-Induced	KH.S761.6	glutamic acid decarboxylase	GAD1;GAD2;Gad1;Gad2;	CBWU75370.5p
ENSG00000128683	Y	GAD1	umls:C2751938	Cerebral Palsy, Spastic Quadriplegic, 1	KH.S761.6	glutamic acid decarboxylase	GAD1;GAD2;Gad1;Gad2;	CBWU75370.5p
ENSG00000136750	Y	GAD2	umls:C0236736	Cocaine-Related Disorders	KH.S761.6	glutamic acid decarboxylase	GAD1;GAD2;Gad1;Gad2;	CBWU75370.5p
ENSG00000136750	Y	GAD2	umls:C0011884	Diabetic Retinopathy	KH.S761.6	glutamic acid decarboxylase	GAD1;GAD2;Gad1;Gad2;	CBWU75370.5p
ENSG00000136750	Y	GAD2	umls:C0036341	Schizophrenia	KH.S761.6	glutamic acid decarboxylase	GAD1;GAD2;Gad1;Gad2;	CBWU75370.5p
ENSG00000136750	Y	GAD2	umls:C0036572	Seizures	KH.S761.6	glutamic acid decarboxylase	GAD1;GAD2;Gad1;Gad2;	CBWU75370.5p
ENSG00000091483	Y	FH	umls:C2936826	Fumaric aciduria	KH.C5.229	-	CG4095;CG6140;FH;Fh1;l(1)G0255;	CBWU75475.5p	CBWU58359.5p	CBWU75475.3p	CBWU58359.3p
ENSG00000091483	Y	FH	umls:C0342770	Fumarase deficiency	KH.C5.229	-	CG4095;CG6140;FH;Fh1;l(1)G0255;	CBWU75475.5p	CBWU58359.5p	CBWU75475.3p	CBWU58359.3p
ENSG00000091483	Y	FH	umls:C1835485	Reed's syndrome	KH.C5.229	-	CG4095;CG6140;FH;Fh1;l(1)G0255;	CBWU75475.5p	CBWU58359.5p	CBWU75475.3p	CBWU58359.3p
ENSG00000091483	Y	FH	umls:C1708350	Leiomyomatosis and renal cell cancer, hereditary	KH.C5.229	-	CG4095;CG6140;FH;Fh1;l(1)G0255;	CBWU75475.5p	CBWU58359.5p	CBWU75475.3p	CBWU58359.3p
ENSG00000182326	Y	C1S	umls:C0004364	Autoimmune Diseases	KH.C1.796	complement MASP-2	C1S;C1r;C1s;EG317677;MASP1;MASP2;Masp1;Masp2;	CBWU7582.5p	CBWU7582.3p
ENSG00000182326	Y	C1S	umls:C0677607	Hashimoto Disease	KH.C1.796	complement MASP-2	C1S;C1r;C1s;EG317677;MASP1;MASP2;Masp1;Masp2;	CBWU7582.5p	CBWU7582.3p
ENSG00000182326	Y	C1S	umls:C2717905	Hereditary Angioedema Types I and II	KH.C1.796	complement MASP-2	C1S;C1r;C1s;EG317677;MASP1;MASP2;Masp1;Masp2;	CBWU7582.5p	CBWU7582.3p
ENSG00000182326	Y	C1S	umls:C0241910	Hepatitis, Autoimmune	KH.C1.796	complement MASP-2	C1S;C1r;C1s;EG317677;MASP1;MASP2;Masp1;Masp2;	CBWU7582.5p	CBWU7582.3p
ENSG00000129071	Y	MBD4	umls:C0004352	Autistic Disorder	KH.C1.716	-	MBD4;Mbd4;	CBWU76194.5p	XABT78936.5p	CBWU76194.3p
ENSG00000109163	Y	GNRHR	umls:C0020619	Hypogonadism	KH.L71.26	gonadotropin-releasing hormone receptor D	GNRHR;GNRHR2;Gnrhr;	CBWU76206.5p	CBWU75019.5p	CBWU76206.3p	CBWU75019.3p
ENSG00000109163	Y	GNRHR	umls:C0271623	Hypogonadotropic hypogonadism	KH.L71.26	gonadotropin-releasing hormone receptor D	GNRHR;GNRHR2;Gnrhr;	CBWU76206.5p	CBWU75019.5p	CBWU76206.3p	CBWU75019.3p
ENSG00000109163	Y	GNRHR	umls:C0271582	Fertile eunuch syndrome	KH.L71.26	gonadotropin-releasing hormone receptor D	GNRHR;GNRHR2;Gnrhr;	CBWU76206.5p	CBWU75019.5p	CBWU76206.3p	CBWU75019.3p
ENSG00000109163	Y	GNRHR	umls:C0001624	Adrenal Gland Neoplasms	KH.L71.26	gonadotropin-releasing hormone receptor D	GNRHR;GNRHR2;Gnrhr;	CBWU76206.5p	CBWU75019.5p	CBWU76206.3p	CBWU75019.3p
ENSG00000184634	Y	MED12	umls:C0221355	Macrocephaly	KH.C8.665	-	MED12;MED12L;Med12;Med12l;kto;	CBWU76755.5p	XABT107094.5p	CBWU76755.3p
ENSG00000184634	Y	MED12	umls:C0033578	Prostatic Neoplasms	KH.C8.665	-	MED12;MED12L;Med12;Med12l;kto;	CBWU76755.5p	XABT107094.5p	CBWU76755.3p
ENSG00000184634	Y	MED12	umls:C0220769	Opitz-Kaveggia syndrome	KH.C8.665	-	MED12;MED12L;Med12;Med12l;kto;	CBWU76755.5p	XABT107094.5p	CBWU76755.3p
ENSG00000184634	Y	MED12	umls:C0796022	Lujan Fryns syndrome	KH.C8.665	-	MED12;MED12L;Med12;Med12l;kto;	CBWU76755.5p	XABT107094.5p	CBWU76755.3p
ENSG00000184634	Y	MED12	umls:C0026827	Muscle Hypotonia	KH.C8.665	-	MED12;MED12L;Med12;Med12l;kto;	CBWU76755.5p	XABT107094.5p	CBWU76755.3p
ENSG00000115053	Y	NCL	umls:C0151744	Myocardial Ischemia	KH.S389.1	nucleolin like protein CiRGG1	CG12288;NCL;Ncl;	CBWU76962.5p	XABT104075.5p	CBWU76962.3p	XABT104075.3p
ENSG00000147224	Y	PRPS1	umls:C1970827	Phosphoribosylpyrophosphate Synthetase Superactivity	KH.C9.124	-	AC124486.4;CG6767;PRPS1;PRPS2;Prps1;Prps2;	CBWU77049.5p	CBWU26407.5p	CBWU77049.3p	CBWU26407.3p
ENSG00000147224	Y	PRPS1	umls:C1839566	Optic atrophy polyneuropathy deafness	KH.C9.124	-	AC124486.4;CG6767;PRPS1;PRPS2;Prps1;Prps2;	CBWU77049.5p	CBWU26407.5p	CBWU77049.3p	CBWU26407.3p
ENSG00000147224	Y	PRPS1	umls:C0043094	Weight Gain	KH.C9.124	-	AC124486.4;CG6767;PRPS1;PRPS2;Prps1;Prps2;	CBWU77049.5p	CBWU26407.5p	CBWU77049.3p	CBWU26407.3p
ENSG00000147224	Y	PRPS1	umls:C1844677	Deafness, X-Linked 1	KH.C9.124	-	AC124486.4;CG6767;PRPS1;PRPS2;Prps1;Prps2;	CBWU77049.5p	CBWU26407.5p	CBWU77049.3p	CBWU26407.3p
ENSG00000147224	Y	PRPS1	umls:C0796028	Arts syndrome	KH.C9.124	-	AC124486.4;CG6767;PRPS1;PRPS2;Prps1;Prps2;	CBWU77049.5p	CBWU26407.5p	CBWU77049.3p	CBWU26407.3p
ENSG00000116688	Y	MFN2	umls:C0018800	Cardiomegaly	KH.C2.483	-	MFN1;MFN2;Marf;Mfn1;Mfn2;	CBWU77054.5p	XABT104637.5p	CBWU77054.3p	XABT104637.3p
ENSG00000116688	Y	MFN2	umls:C0393807	Hereditary Motor And Sensory Neuropathy VI	KH.C2.483	-	MFN1;MFN2;Marf;Mfn1;Mfn2;	CBWU77054.5p	XABT104637.5p	CBWU77054.3p	XABT104637.3p
ENSG00000116688	Y	MFN2	umls:C1836485	Charcot-Marie-Tooth Disease, Axonal, Type 2A2	KH.C2.483	-	MFN1;MFN2;Marf;Mfn1;Mfn2;	CBWU77054.5p	XABT104637.5p	CBWU77054.3p	XABT104637.3p
ENSG00000171109	Y	MFN1	umls:C2931673	Ceroid lipofuscinosis, neuronal 1, infantile	KH.C2.483	-	MFN1;MFN2;Marf;Mfn1;Mfn2;	CBWU77054.5p	XABT104637.5p	CBWU77054.3p	XABT104637.3p
ENSG00000166411	Y	IDH3A	umls:C0029408	Osteoarthritis	KH.C14.422	-	IDH3A;Idh3a;l(1)G0156;	CBWU77535.5p	CBWU20138.5p	CBWU77535.3p
ENSG00000149554	Y	CHEK1	umls:C0031117	Peripheral Nervous System Diseases	KH.C1.456	Chk1-like	CHEK1;Chek1;grp;	CBWU77595.5p	XABT80867.5p	CBWU77595.3p
ENSG00000108242	Y	CYP2C18	umls:C0206726	Gliosarcoma	KH.L116.13	-	CYP2A13;CYP2A6;CYP2A7;CYP2B6;CYP2C18;CYP2C19;CYP2C8;CYP2C9;CYP2D6;CYP2E1;CYP2F1;CYP2J2;CYP2R1;Cyp18a1;Cyp2d10;Cyp2d34;Cyp2j11;Cyp2j13;Cyp2j5;Cyp2j6;Cyp2j9;Cyp2r1;	CBWU793.5p	CBWU104052.5p	CBWU793.3p
ENSG00000130649	Y	CYP2E1	umls:C0018800	Cardiomegaly	KH.L116.13	-	CYP2A13;CYP2A6;CYP2A7;CYP2B6;CYP2C18;CYP2C19;CYP2C8;CYP2C9;CYP2D6;CYP2E1;CYP2F1;CYP2J2;CYP2R1;Cyp18a1;Cyp2d10;Cyp2d34;Cyp2j11;Cyp2j13;Cyp2j5;Cyp2j6;Cyp2j9;Cyp2r1;	CBWU793.5p	CBWU104052.5p	CBWU793.3p
ENSG00000130649	Y	CYP2E1	umls:C0001973	Alcoholism	KH.L116.13	-	CYP2A13;CYP2A6;CYP2A7;CYP2B6;CYP2C18;CYP2C19;CYP2C8;CYP2C9;CYP2D6;CYP2E1;CYP2F1;CYP2J2;CYP2R1;Cyp18a1;Cyp2d10;Cyp2d34;Cyp2j11;Cyp2j13;Cyp2j5;Cyp2j6;Cyp2j9;Cyp2r1;	CBWU793.5p	CBWU104052.5p	CBWU793.3p
ENSG00000130649	Y	CYP2E1	umls:C0027540	Necrosis	KH.L116.13	-	CYP2A13;CYP2A6;CYP2A7;CYP2B6;CYP2C18;CYP2C19;CYP2C8;CYP2C9;CYP2D6;CYP2E1;CYP2F1;CYP2J2;CYP2R1;Cyp18a1;Cyp2d10;Cyp2d34;Cyp2j11;Cyp2j13;Cyp2j5;Cyp2j6;Cyp2j9;Cyp2r1;	CBWU793.5p	CBWU104052.5p	CBWU793.3p
ENSG00000130649	Y	CYP2E1	umls:C0013221	Drug Toxicity	KH.L116.13	-	CYP2A13;CYP2A6;CYP2A7;CYP2B6;CYP2C18;CYP2C19;CYP2C8;CYP2C9;CYP2D6;CYP2E1;CYP2F1;CYP2J2;CYP2R1;Cyp18a1;Cyp2d10;Cyp2d34;Cyp2j11;Cyp2j13;Cyp2j5;Cyp2j6;Cyp2j9;Cyp2r1;	CBWU793.5p	CBWU104052.5p	CBWU793.3p
ENSG00000130649	Y	CYP2E1	umls:C0860207	Drug-Induced Liver Injury	KH.L116.13	-	CYP2A13;CYP2A6;CYP2A7;CYP2B6;CYP2C18;CYP2C19;CYP2C8;CYP2C9;CYP2D6;CYP2E1;CYP2F1;CYP2J2;CYP2R1;Cyp18a1;Cyp2d10;Cyp2d34;Cyp2j11;Cyp2j13;Cyp2j5;Cyp2j6;Cyp2j9;Cyp2r1;	CBWU793.5p	CBWU104052.5p	CBWU793.3p
ENSG00000130649	Y	CYP2E1	umls:C0011609	Drug Eruptions	KH.L116.13	-	CYP2A13;CYP2A6;CYP2A7;CYP2B6;CYP2C18;CYP2C19;CYP2C8;CYP2C9;CYP2D6;CYP2E1;CYP2F1;CYP2J2;CYP2R1;Cyp18a1;Cyp2d10;Cyp2d34;Cyp2j11;Cyp2j13;Cyp2j5;Cyp2j6;Cyp2j9;Cyp2r1;	CBWU793.5p	CBWU104052.5p	CBWU793.3p
ENSG00000130649	Y	CYP2E1	umls:C0023891	Liver Cirrhosis, Alcoholic	KH.L116.13	-	CYP2A13;CYP2A6;CYP2A7;CYP2B6;CYP2C18;CYP2C19;CYP2C8;CYP2C9;CYP2D6;CYP2E1;CYP2F1;CYP2J2;CYP2R1;Cyp18a1;Cyp2d10;Cyp2d34;Cyp2j11;Cyp2j13;Cyp2j5;Cyp2j6;Cyp2j9;Cyp2r1;	CBWU793.5p	CBWU104052.5p	CBWU793.3p
ENSG00000130649	Y	CYP2E1	umls:C0024121	Lung Neoplasms	KH.L116.13	-	CYP2A13;CYP2A6;CYP2A7;CYP2B6;CYP2C18;CYP2C19;CYP2C8;CYP2C9;CYP2D6;CYP2E1;CYP2F1;CYP2J2;CYP2R1;Cyp18a1;Cyp2d10;Cyp2d34;Cyp2j11;Cyp2j13;Cyp2j5;Cyp2j6;Cyp2j9;Cyp2r1;	CBWU793.5p	CBWU104052.5p	CBWU793.3p
ENSG00000130649	Y	CYP2E1	umls:C0001418	Adenocarcinoma	KH.L116.13	-	CYP2A13;CYP2A6;CYP2A7;CYP2B6;CYP2C18;CYP2C19;CYP2C8;CYP2C9;CYP2D6;CYP2E1;CYP2F1;CYP2J2;CYP2R1;Cyp18a1;Cyp2d10;Cyp2d34;Cyp2j11;Cyp2j13;Cyp2j5;Cyp2j6;Cyp2j9;Cyp2r1;	CBWU793.5p	CBWU104052.5p	CBWU793.3p
ENSG00000130649	Y	CYP2E1	umls:C0030567	Parkinson Disease	KH.L116.13	-	CYP2A13;CYP2A6;CYP2A7;CYP2B6;CYP2C18;CYP2C19;CYP2C8;CYP2C9;CYP2D6;CYP2E1;CYP2F1;CYP2J2;CYP2R1;Cyp18a1;Cyp2d10;Cyp2d34;Cyp2j11;Cyp2j13;Cyp2j5;Cyp2j6;Cyp2j9;Cyp2r1;	CBWU793.5p	CBWU104052.5p	CBWU793.3p
ENSG00000130649	Y	CYP2E1	umls:C0024305	Lymphoma, Non-Hodgkin	KH.L116.13	-	CYP2A13;CYP2A6;CYP2A7;CYP2B6;CYP2C18;CYP2C19;CYP2C8;CYP2C9;CYP2D6;CYP2E1;CYP2F1;CYP2J2;CYP2R1;Cyp18a1;Cyp2d10;Cyp2d34;Cyp2j11;Cyp2j13;Cyp2j5;Cyp2j6;Cyp2j9;Cyp2r1;	CBWU793.5p	CBWU104052.5p	CBWU793.3p
ENSG00000130649	Y	CYP2E1	umls:C0033578	Prostatic Neoplasms	KH.L116.13	-	CYP2A13;CYP2A6;CYP2A7;CYP2B6;CYP2C18;CYP2C19;CYP2C8;CYP2C9;CYP2D6;CYP2E1;CYP2F1;CYP2J2;CYP2R1;Cyp18a1;Cyp2d10;Cyp2d34;Cyp2j11;Cyp2j13;Cyp2j5;Cyp2j6;Cyp2j9;Cyp2r1;	CBWU793.5p	CBWU104052.5p	CBWU793.3p
ENSG00000130649	Y	CYP2E1	umls:C2239176	Carcinoma, Hepatocellular	KH.L116.13	-	CYP2A13;CYP2A6;CYP2A7;CYP2B6;CYP2C18;CYP2C19;CYP2C8;CYP2C9;CYP2D6;CYP2E1;CYP2F1;CYP2J2;CYP2R1;Cyp18a1;Cyp2d10;Cyp2d34;Cyp2j11;Cyp2j13;Cyp2j5;Cyp2j6;Cyp2j9;Cyp2r1;	CBWU793.5p	CBWU104052.5p	CBWU793.3p
ENSG00000130649	Y	CYP2E1	umls:C0015695	Fatty Liver	KH.L116.13	-	CYP2A13;CYP2A6;CYP2A7;CYP2B6;CYP2C18;CYP2C19;CYP2C8;CYP2C9;CYP2D6;CYP2E1;CYP2F1;CYP2J2;CYP2R1;Cyp18a1;Cyp2d10;Cyp2d34;Cyp2j11;Cyp2j13;Cyp2j5;Cyp2j6;Cyp2j9;Cyp2r1;	CBWU793.5p	CBWU104052.5p	CBWU793.3p
ENSG00000130649	Y	CYP2E1	umls:C0023903	Liver Neoplasms	KH.L116.13	-	CYP2A13;CYP2A6;CYP2A7;CYP2B6;CYP2C18;CYP2C19;CYP2C8;CYP2C9;CYP2D6;CYP2E1;CYP2F1;CYP2J2;CYP2R1;Cyp18a1;Cyp2d10;Cyp2d34;Cyp2j11;Cyp2j13;Cyp2j5;Cyp2j6;Cyp2j9;Cyp2r1;	CBWU793.5p	CBWU104052.5p	CBWU793.3p
ENSG00000130649	Y	CYP2E1	umls:C0023904	Liver Neoplasms, Experimental	KH.L116.13	-	CYP2A13;CYP2A6;CYP2A7;CYP2B6;CYP2C18;CYP2C19;CYP2C8;CYP2C9;CYP2D6;CYP2E1;CYP2F1;CYP2J2;CYP2R1;Cyp18a1;Cyp2d10;Cyp2d34;Cyp2j11;Cyp2j13;Cyp2j5;Cyp2j6;Cyp2j9;Cyp2r1;	CBWU793.5p	CBWU104052.5p	CBWU793.3p
ENSG00000130649	Y	CYP2E1	umls:C0007131	Carcinoma, Non-Small-Cell Lung	KH.L116.13	-	CYP2A13;CYP2A6;CYP2A7;CYP2B6;CYP2C18;CYP2C19;CYP2C8;CYP2C9;CYP2D6;CYP2E1;CYP2F1;CYP2J2;CYP2R1;Cyp18a1;Cyp2d10;Cyp2d34;Cyp2j11;Cyp2j13;Cyp2j5;Cyp2j6;Cyp2j9;Cyp2r1;	CBWU793.5p	CBWU104052.5p	CBWU793.3p
ENSG00000130649	Y	CYP2E1	umls:C1449861	Micronuclei, Chromosome-Defective	KH.L116.13	-	CYP2A13;CYP2A6;CYP2A7;CYP2B6;CYP2C18;CYP2C19;CYP2C8;CYP2C9;CYP2D6;CYP2E1;CYP2F1;CYP2J2;CYP2R1;Cyp18a1;Cyp2d10;Cyp2d34;Cyp2j11;Cyp2j13;Cyp2j5;Cyp2j6;Cyp2j9;Cyp2r1;	CBWU793.5p	CBWU104052.5p	CBWU793.3p
ENSG00000138115	Y	CYP2C8	umls:C0027765	Nervous System Diseases	KH.L116.13	-	CYP2A13;CYP2A6;CYP2A7;CYP2B6;CYP2C18;CYP2C19;CYP2C8;CYP2C9;CYP2D6;CYP2E1;CYP2F1;CYP2J2;CYP2R1;Cyp18a1;Cyp2d10;Cyp2d34;Cyp2j11;Cyp2j13;Cyp2j5;Cyp2j6;Cyp2j9;Cyp2r1;	CBWU793.5p	CBWU104052.5p	CBWU793.3p
ENSG00000138115	Y	CYP2C8	umls:C0022658	Kidney Diseases	KH.L116.13	-	CYP2A13;CYP2A6;CYP2A7;CYP2B6;CYP2C18;CYP2C19;CYP2C8;CYP2C9;CYP2D6;CYP2E1;CYP2F1;CYP2J2;CYP2R1;Cyp18a1;Cyp2d10;Cyp2d34;Cyp2j11;Cyp2j13;Cyp2j5;Cyp2j6;Cyp2j9;Cyp2r1;	CBWU793.5p	CBWU104052.5p	CBWU793.3p
ENSG00000138115	Y	CYP2C8	umls:C0035410	Rhabdomyolysis	KH.L116.13	-	CYP2A13;CYP2A6;CYP2A7;CYP2B6;CYP2C18;CYP2C19;CYP2C8;CYP2C9;CYP2D6;CYP2E1;CYP2F1;CYP2J2;CYP2R1;Cyp18a1;Cyp2d10;Cyp2d34;Cyp2j11;Cyp2j13;Cyp2j5;Cyp2j6;Cyp2j9;Cyp2r1;	CBWU793.5p	CBWU104052.5p	CBWU793.3p
ENSG00000165841	Y	CYP2C19	umls:C2609414	Acute Kidney Injury	KH.L116.13	-	CYP2A13;CYP2A6;CYP2A7;CYP2B6;CYP2C18;CYP2C19;CYP2C8;CYP2C9;CYP2D6;CYP2E1;CYP2F1;CYP2J2;CYP2R1;Cyp18a1;Cyp2d10;Cyp2d34;Cyp2j11;Cyp2j13;Cyp2j5;Cyp2j6;Cyp2j9;Cyp2r1;	CBWU793.5p	CBWU104052.5p	CBWU793.3p
ENSG00000165841	Y	CYP2C19	umls:C0860207	Drug-Induced Liver Injury	KH.L116.13	-	CYP2A13;CYP2A6;CYP2A7;CYP2B6;CYP2C18;CYP2C19;CYP2C8;CYP2C9;CYP2D6;CYP2E1;CYP2F1;CYP2J2;CYP2R1;Cyp18a1;Cyp2d10;Cyp2d34;Cyp2j11;Cyp2j13;Cyp2j5;Cyp2j6;Cyp2j9;Cyp2r1;	CBWU793.5p	CBWU104052.5p	CBWU793.3p
ENSG00000165841	Y	CYP2C19	umls:C0040053	Thrombosis	KH.L116.13	-	CYP2A13;CYP2A6;CYP2A7;CYP2B6;CYP2C18;CYP2C19;CYP2C8;CYP2C9;CYP2D6;CYP2E1;CYP2F1;CYP2J2;CYP2R1;Cyp18a1;Cyp2d10;Cyp2d34;Cyp2j11;Cyp2j13;Cyp2j5;Cyp2j6;Cyp2j9;Cyp2r1;	CBWU793.5p	CBWU104052.5p	CBWU793.3p
ENSG00000165841	Y	CYP2C19	umls:C1836023	Drug Metabolism, Poor, CYP2C19-Related	KH.L116.13	-	CYP2A13;CYP2A6;CYP2A7;CYP2B6;CYP2C18;CYP2C19;CYP2C8;CYP2C9;CYP2D6;CYP2E1;CYP2F1;CYP2J2;CYP2R1;Cyp18a1;Cyp2d10;Cyp2d34;Cyp2j11;Cyp2j13;Cyp2j5;Cyp2j6;Cyp2j9;Cyp2r1;	CBWU793.5p	CBWU104052.5p	CBWU793.3p
ENSG00000165841	Y	CYP2C19	umls:C0085215	Primary Ovarian Insufficiency	KH.L116.13	-	CYP2A13;CYP2A6;CYP2A7;CYP2B6;CYP2C18;CYP2C19;CYP2C8;CYP2C9;CYP2D6;CYP2E1;CYP2F1;CYP2J2;CYP2R1;Cyp18a1;Cyp2d10;Cyp2d34;Cyp2j11;Cyp2j13;Cyp2j5;Cyp2j6;Cyp2j9;Cyp2r1;	CBWU793.5p	CBWU104052.5p	CBWU793.3p
ENSG00000165841	Y	CYP2C19	umls:C0022661	Kidney Failure, Chronic	KH.L116.13	-	CYP2A13;CYP2A6;CYP2A7;CYP2B6;CYP2C18;CYP2C19;CYP2C8;CYP2C9;CYP2D6;CYP2E1;CYP2F1;CYP2J2;CYP2R1;Cyp18a1;Cyp2d10;Cyp2d34;Cyp2j11;Cyp2j13;Cyp2j5;Cyp2j6;Cyp2j9;Cyp2r1;	CBWU793.5p	CBWU104052.5p	CBWU793.3p
ENSG00000165841	Y	CYP2C19	umls:C0007222	Cardiovascular Diseases	KH.L116.13	-	CYP2A13;CYP2A6;CYP2A7;CYP2B6;CYP2C18;CYP2C19;CYP2C8;CYP2C9;CYP2D6;CYP2E1;CYP2F1;CYP2J2;CYP2R1;Cyp18a1;Cyp2d10;Cyp2d34;Cyp2j11;Cyp2j13;Cyp2j5;Cyp2j6;Cyp2j9;Cyp2r1;	CBWU793.5p	CBWU104052.5p	CBWU793.3p
ENSG00000197408	Y	CYP2B6	umls:C1861063	TOBACCO ADDICTION, SUSCEPTIBILITY TO	KH.L116.13	-	CYP2A13;CYP2A6;CYP2A7;CYP2B6;CYP2C18;CYP2C19;CYP2C8;CYP2C9;CYP2D6;CYP2E1;CYP2F1;CYP2J2;CYP2R1;Cyp18a1;Cyp2d10;Cyp2d34;Cyp2j11;Cyp2j13;Cyp2j5;Cyp2j6;Cyp2j9;Cyp2r1;	CBWU793.5p	CBWU104052.5p	CBWU793.3p
ENSG00000197408	Y	CYP2B6	umls:C0206726	Gliosarcoma	KH.L116.13	-	CYP2A13;CYP2A6;CYP2A7;CYP2B6;CYP2C18;CYP2C19;CYP2C8;CYP2C9;CYP2D6;CYP2E1;CYP2F1;CYP2J2;CYP2R1;Cyp18a1;Cyp2d10;Cyp2d34;Cyp2j11;Cyp2j13;Cyp2j5;Cyp2j6;Cyp2j9;Cyp2r1;	CBWU793.5p	CBWU104052.5p	CBWU793.3p
ENSG00000197408	Y	CYP2B6	umls:C0022661	Kidney Failure, Chronic	KH.L116.13	-	CYP2A13;CYP2A6;CYP2A7;CYP2B6;CYP2C18;CYP2C19;CYP2C8;CYP2C9;CYP2D6;CYP2E1;CYP2F1;CYP2J2;CYP2R1;Cyp18a1;Cyp2d10;Cyp2d34;Cyp2j11;Cyp2j13;Cyp2j5;Cyp2j6;Cyp2j9;Cyp2r1;	CBWU793.5p	CBWU104052.5p	CBWU793.3p
ENSG00000130005	Y	GAMT	umls:C0002514	Amino Acid Metabolism, Inborn Errors	KH.L38.9	-	GAMT;Gamt;	CBWU79326.5p	CBWU2399.5p	CBWU74999.5p	CBWU12779.5p	XABT130037.3p	CBWU79326.3p	CBWU2399.3p	CBWU74999.3p	CBWU12779.3p
ENSG00000130005	Y	GAMT	umls:C0036572	Seizures	KH.L38.9	-	GAMT;Gamt;	CBWU79326.5p	CBWU2399.5p	CBWU74999.5p	CBWU12779.5p	XABT130037.3p	CBWU79326.3p	CBWU2399.3p	CBWU74999.3p	CBWU12779.3p
ENSG00000130005	Y	GAMT	umls:C0025362	Intellectual Disability	KH.L38.9	-	GAMT;Gamt;	CBWU79326.5p	CBWU2399.5p	CBWU74999.5p	CBWU12779.5p	XABT130037.3p	CBWU79326.3p	CBWU2399.3p	CBWU74999.3p	CBWU12779.3p
ENSG00000130005	Y	GAMT	umls:C0574080	Guanidinoacetate methyltransferase deficiency	KH.L38.9	-	GAMT;Gamt;	CBWU79326.5p	CBWU2399.5p	CBWU74999.5p	CBWU12779.5p	XABT130037.3p	CBWU79326.3p	CBWU2399.3p	CBWU74999.3p	CBWU12779.3p
ENSG00000151729	Y	SLC25A4	umls:C1834846	Progressive External Ophthalmoplegia with Mitochondrial DNA Deletions, Autosomal Dominant, 1	KH.C5.25	Ci-cluster00020	AC122916.4;Ant2;SLC25A4;SLC25A5;SLC25A6;Slc25a4;Slc25a5;sesB;	CBWU79499.5p	CBWU65707.5p	CBWU79499.3p	CBWU65707.3p
ENSG00000151729	Y	SLC25A4	umls:C3495498	Cardiomyopathy, Familial Hypertrophic, 1	KH.C5.25	Ci-cluster00020	AC122916.4;Ant2;SLC25A4;SLC25A5;SLC25A6;Slc25a4;Slc25a5;sesB;	CBWU79499.5p	CBWU65707.5p	CBWU79499.3p	CBWU65707.3p
ENSG00000151729	Y	SLC25A4	umls:C1836460	Progressive External Ophthalmoplegia with Mitochondrial DNA Deletions, Autosomal Dominant, 2	KH.C5.25	Ci-cluster00020	AC122916.4;Ant2;SLC25A4;SLC25A5;SLC25A6;Slc25a4;Slc25a5;sesB;	CBWU79499.5p	CBWU65707.5p	CBWU79499.3p	CBWU65707.3p
ENSG00000151729	Y	SLC25A4	umls:C0853897	Diabetic Cardiomyopathies	KH.C5.25	Ci-cluster00020	AC122916.4;Ant2;SLC25A4;SLC25A5;SLC25A6;Slc25a4;Slc25a5;sesB;	CBWU79499.5p	CBWU65707.5p	CBWU79499.3p	CBWU65707.3p
ENSG00000138029	Y	HADHB	umls:C1458155	Breast Neoplasms	KH.C1.59	-	HADHB;Hadhb;Thiolase;	CBWU79710.5p	CBWU70340.5p	CBWU79710.3p	CBWU70340.3p
ENSG00000138029	Y	HADHB	umls:C0018799	Heart Diseases	KH.C1.59	-	HADHB;Hadhb;Thiolase;	CBWU79710.5p	CBWU70340.5p	CBWU79710.3p	CBWU70340.3p
ENSG00000138029	Y	HADHB	umls:C0015695	Fatty Liver	KH.C1.59	-	HADHB;Hadhb;Thiolase;	CBWU79710.5p	CBWU70340.5p	CBWU79710.3p	CBWU70340.3p
ENSG00000138029	Y	HADHB	umls:C0342786	Trifunctional Protein Deficiency	KH.C1.59	-	HADHB;Hadhb;Thiolase;	CBWU79710.5p	CBWU70340.5p	CBWU79710.3p	CBWU70340.3p
ENSG00000138029	Y	HADHB	umls:C0154251	Lipid Metabolism Disorders	KH.C1.59	-	HADHB;Hadhb;Thiolase;	CBWU79710.5p	CBWU70340.5p	CBWU79710.3p	CBWU70340.3p
ENSG00000136827	Y	TOR1A	umls:C0393593	Dystonic Disorders	KH.L60.5	-	TOR1A;TOR1B;Tor1a;Tor1b;torp4a;	CBWU79882.5p	CBWU64929.5p	CBWU79882.3p	CBWU64929.3p
ENSG00000136827	Y	TOR1A	umls:C0013421	Dystonia	KH.L60.5	-	TOR1A;TOR1B;Tor1a;Tor1b;torp4a;	CBWU79882.5p	CBWU64929.5p	CBWU79882.3p	CBWU64929.3p
ENSG00000136827	Y	TOR1A	umls:C1851945	Dystonia musculorum deformans type 1	KH.L60.5	-	TOR1A;TOR1B;Tor1a;Tor1b;torp4a;	CBWU79882.5p	CBWU64929.5p	CBWU79882.3p	CBWU64929.3p
ENSG00000197157	Y	SND1	umls:C0004352	Autistic Disorder	KH.L155.9	-	SND1;Snd1;Tudor-SN;	CBWU79898.5p	CBWU61392.5p	CBWU79898.3p	CBWU61392.3p
ENSG00000121680	Y	PEX16	umls:C1832200	Peroxisome biogenesis disorders	KH.C1.743	-	CG3947;PEX16;Pex16;	CBWU80222.5p	XABT162838.5p	CBWU80222.3p	XABT162838.3p
ENSG00000121680	Y	PEX16	umls:C0043459	Zellweger Syndrome	KH.C1.743	-	CG3947;PEX16;Pex16;	CBWU80222.5p	XABT162838.5p	CBWU80222.3p	XABT162838.3p
ENSG00000115919	Y	KYNU	umls:C0524851	Neurodegenerative Diseases	KH.C12.345	-	KYNU;Kynu;	CBWU80240.5p	CBWU16403.5p
ENSG00000115919	Y	KYNU	umls:C0268474	Hydroxykynureninuria	KH.C12.345	-	KYNU;Kynu;	CBWU80240.5p	CBWU16403.5p
ENSG00000115919	Y	KYNU	umls:C0021368	Inflammation	KH.C12.345	-	KYNU;Kynu;	CBWU80240.5p	CBWU16403.5p
ENSG00000184349	Y	EFNA5	umls:C0035126	Reperfusion Injury	KH.C3.52	Ephrin typeA III	EFNA1;EFNA2;EFNA3;EFNA4;EFNA5;Efna2;Efna3;Efna4;Efna5;	CBWU81415.5p	CBWU110319.5p	CBWU81415.3p	CBWU110319.3p
ENSG00000145020	Y	AMT	umls:C0751748	Hyperglycinemia, Nonketotic	KH.C8.179	-	AMT;Amt;CG6415;	CBWU81564.5p	CBWU25192.5p	CBWU81564.3p	CBWU25192.3p
ENSG00000100345	Y	MYH9	umls:C0022661	Kidney Failure, Chronic	KH.C11.456	Ci-myosin HC-1	MYH10;MYH11;MYH14;MYH9;Myh10;Myh11;Myh14;Myh9;zip;	CBWU817.5p	CBWU27165.5p	CBWU817.3p	CBWU27165.3p	XABT91103.3p
ENSG00000100345	Y	MYH9	umls:C1854520	Sebastian syndrome	KH.C11.456	Ci-myosin HC-1	MYH10;MYH11;MYH14;MYH9;Myh10;Myh11;Myh14;Myh9;zip;	CBWU817.5p	CBWU27165.5p	CBWU817.3p	CBWU27165.3p	XABT91103.3p
ENSG00000100345	Y	MYH9	umls:C1834478	Macrothrombocytopenia progressive deafness	KH.C11.456	Ci-myosin HC-1	MYH10;MYH11;MYH14;MYH9;Myh10;Myh11;Myh14;Myh9;zip;	CBWU817.5p	CBWU27165.5p	CBWU817.3p	CBWU27165.3p	XABT91103.3p
ENSG00000100345	Y	MYH9	umls:C0398641	Epstein syndrome	KH.C11.456	Ci-myosin HC-1	MYH10;MYH11;MYH14;MYH9;Myh10;Myh11;Myh14;Myh9;zip;	CBWU817.5p	CBWU27165.5p	CBWU817.3p	CBWU27165.3p	XABT91103.3p
ENSG00000100345	Y	MYH9	umls:C0020544	Hypertension, Renal	KH.C11.456	Ci-myosin HC-1	MYH10;MYH11;MYH14;MYH9;Myh10;Myh11;Myh14;Myh9;zip;	CBWU817.5p	CBWU27165.5p	CBWU817.3p	CBWU27165.3p	XABT91103.3p
ENSG00000100345	Y	MYH9	umls:C0340978	May-Hegglin anomaly	KH.C11.456	Ci-myosin HC-1	MYH10;MYH11;MYH14;MYH9;Myh10;Myh11;Myh14;Myh9;zip;	CBWU817.5p	CBWU27165.5p	CBWU817.3p	CBWU27165.3p	XABT91103.3p
ENSG00000100345	Y	MYH9	umls:C0403445	Fechtner syndrome	KH.C11.456	Ci-myosin HC-1	MYH10;MYH11;MYH14;MYH9;Myh10;Myh11;Myh14;Myh9;zip;	CBWU817.5p	CBWU27165.5p	CBWU817.3p	CBWU27165.3p	XABT91103.3p
ENSG00000100345	Y	MYH9	umls:C0017668	Glomerulosclerosis, Focal Segmental	KH.C11.456	Ci-myosin HC-1	MYH10;MYH11;MYH14;MYH9;Myh10;Myh11;Myh14;Myh9;zip;	CBWU817.5p	CBWU27165.5p	CBWU817.3p	CBWU27165.3p	XABT91103.3p
ENSG00000100345	Y	MYH9	umls:C1863659	Deafness, Autosomal Dominant 17	KH.C11.456	Ci-myosin HC-1	MYH10;MYH11;MYH14;MYH9;Myh10;Myh11;Myh14;Myh9;zip;	CBWU817.5p	CBWU27165.5p	CBWU817.3p	CBWU27165.3p	XABT91103.3p
ENSG00000105357	Y	MYH14	umls:C0033578	Prostatic Neoplasms	KH.C11.456	Ci-myosin HC-1	MYH10;MYH11;MYH14;MYH9;Myh10;Myh11;Myh14;Myh9;zip;	CBWU817.5p	CBWU27165.5p	CBWU817.3p	CBWU27165.3p	XABT91103.3p
ENSG00000105357	Y	MYH14	umls:C3280556	PERIPHERAL NEUROPATHY, MYOPATHY, HOARSENESS, AND HEARING LOSS	KH.C11.456	Ci-myosin HC-1	MYH10;MYH11;MYH14;MYH9;Myh10;Myh11;Myh14;Myh9;zip;	CBWU817.5p	CBWU27165.5p	CBWU817.3p	CBWU27165.3p	XABT91103.3p
ENSG00000105357	Y	MYH14	umls:C1833503	Deafness, Autosomal Dominant 4	KH.C11.456	Ci-myosin HC-1	MYH10;MYH11;MYH14;MYH9;Myh10;Myh11;Myh14;Myh9;zip;	CBWU817.5p	CBWU27165.5p	CBWU817.3p	CBWU27165.3p	XABT91103.3p
ENSG00000133026	Y	MYH10	umls:C0017668	Glomerulosclerosis, Focal Segmental	KH.C11.456	Ci-myosin HC-1	MYH10;MYH11;MYH14;MYH9;Myh10;Myh11;Myh14;Myh9;zip;	CBWU817.5p	CBWU27165.5p	CBWU817.3p	CBWU27165.3p	XABT91103.3p
ENSG00000073282	Y	TP63	umls:C1720887	Female Urogenital Diseases	KH.C1.573	-	TP63;TP73;Trp63;Trp73;p53;	CBWU81842.5p	XABT211767.5p	XABT61535.3p	CBWU81842.3p	XABT211767.3p
ENSG00000073282	Y	TP63	umls:C1854442	Split-Hand/Foot Malformation 4	KH.C1.573	-	TP63;TP73;Trp63;Trp73;p53;	CBWU81842.5p	XABT211767.5p	XABT61535.3p	CBWU81842.3p	XABT211767.3p
ENSG00000073282	Y	TP63	umls:C0406709	Hay-Wells syndrome	KH.C1.573	-	TP63;TP73;Trp63;Trp73;p53;	CBWU81842.5p	XABT211767.5p	XABT61535.3p	CBWU81842.3p	XABT211767.3p
ENSG00000073282	Y	TP63	umls:C0016508	Foot Deformities, Congenital	KH.C1.573	-	TP63;TP73;Trp63;Trp73;p53;	CBWU81842.5p	XABT211767.5p	XABT61535.3p	CBWU81842.3p	XABT211767.3p
ENSG00000073282	Y	TP63	umls:C0000772	Abnormalities, Multiple	KH.C1.573	-	TP63;TP73;Trp63;Trp73;p53;	CBWU81842.5p	XABT211767.5p	XABT61535.3p	CBWU81842.3p	XABT211767.3p
ENSG00000073282	Y	TP63	umls:C0376634	Craniofacial Abnormalities	KH.C1.573	-	TP63;TP73;Trp63;Trp73;p53;	CBWU81842.5p	XABT211767.5p	XABT61535.3p	CBWU81842.3p	XABT211767.3p
ENSG00000073282	Y	TP63	umls:C0024121	Lung Neoplasms	KH.C1.573	-	TP63;TP73;Trp63;Trp73;p53;	CBWU81842.5p	XABT211767.5p	XABT61535.3p	CBWU81842.3p	XABT211767.3p
ENSG00000073282	Y	TP63	umls:C0037268	Skin Abnormalities	KH.C1.573	-	TP63;TP73;Trp63;Trp73;p53;	CBWU81842.5p	XABT211767.5p	XABT61535.3p	CBWU81842.3p	XABT211767.3p
ENSG00000073282	Y	TP63	umls:C1863204	Propping Zerres syndrome	KH.C1.573	-	TP63;TP73;Trp63;Trp73;p53;	CBWU81842.5p	XABT211767.5p	XABT61535.3p	CBWU81842.3p	XABT211767.3p
ENSG00000073282	Y	TP63	umls:C1863753	Limb-mammary syndrome	KH.C1.573	-	TP63;TP73;Trp63;Trp73;p53;	CBWU81842.5p	XABT211767.5p	XABT61535.3p	CBWU81842.3p	XABT211767.3p
ENSG00000073282	Y	TP63	umls:C0001418	Adenocarcinoma	KH.C1.573	-	TP63;TP73;Trp63;Trp73;p53;	CBWU81842.5p	XABT211767.5p	XABT61535.3p	CBWU81842.3p	XABT211767.3p
ENSG00000073282	Y	TP63	umls:C0009404	Colorectal Neoplasms	KH.C1.573	-	TP63;TP73;Trp63;Trp73;p53;	CBWU81842.5p	XABT211767.5p	XABT61535.3p	CBWU81842.3p	XABT211767.3p
ENSG00000073282	Y	TP63	umls:C0007137	Carcinoma, Squamous Cell	KH.C1.573	-	TP63;TP73;Trp63;Trp73;p53;	CBWU81842.5p	XABT211767.5p	XABT61535.3p	CBWU81842.3p	XABT211767.3p
ENSG00000073282	Y	TP63	umls:C0027627	Neoplasm Metastasis	KH.C1.573	-	TP63;TP73;Trp63;Trp73;p53;	CBWU81842.5p	XABT211767.5p	XABT61535.3p	CBWU81842.3p	XABT211767.3p
ENSG00000073282	Y	TP63	umls:C0206762	Limb Deformities, Congenital	KH.C1.573	-	TP63;TP73;Trp63;Trp73;p53;	CBWU81842.5p	XABT211767.5p	XABT61535.3p	CBWU81842.3p	XABT211767.3p
ENSG00000073282	Y	TP63	umls:C0008925	Cleft Palate	KH.C1.573	-	TP63;TP73;Trp63;Trp73;p53;	CBWU81842.5p	XABT211767.5p	XABT61535.3p	CBWU81842.3p	XABT211767.3p
ENSG00000073282	Y	TP63	umls:C1858562	Ectrodactyly, Ectodermal Dysplasia, and Cleft Lip/Palate Syndrome 3	KH.C1.573	-	TP63;TP73;Trp63;Trp73;p53;	CBWU81842.5p	XABT211767.5p	XABT61535.3p	CBWU81842.3p	XABT211767.3p
ENSG00000073282	Y	TP63	umls:C0018566	Hand Deformities, Congenital	KH.C1.573	-	TP63;TP73;Trp63;Trp73;p53;	CBWU81842.5p	XABT211767.5p	XABT61535.3p	CBWU81842.3p	XABT211767.3p
ENSG00000073282	Y	TP63	umls:C0007621	Cell Transformation, Neoplastic	KH.C1.573	-	TP63;TP73;Trp63;Trp73;p53;	CBWU81842.5p	XABT211767.5p	XABT61535.3p	CBWU81842.3p	XABT211767.3p
ENSG00000073282	Y	TP63	umls:C1785148	Rapp-Hodgkin syndrome	KH.C1.573	-	TP63;TP73;Trp63;Trp73;p53;	CBWU81842.5p	XABT211767.5p	XABT61535.3p	CBWU81842.3p	XABT211767.3p
ENSG00000073282	Y	TP63	umls:C0406704	Ectrodactyly-cleft lip/palate syndrome	KH.C1.573	-	TP63;TP73;Trp63;Trp73;p53;	CBWU81842.5p	XABT211767.5p	XABT61535.3p	CBWU81842.3p	XABT211767.3p
ENSG00000073282	Y	TP63	umls:C0008924	Cleft Lip	KH.C1.573	-	TP63;TP73;Trp63;Trp73;p53;	CBWU81842.5p	XABT211767.5p	XABT61535.3p	CBWU81842.3p	XABT211767.3p
ENSG00000073282	Y	TP63	umls:C0006145	Breast Diseases	KH.C1.573	-	TP63;TP73;Trp63;Trp73;p53;	CBWU81842.5p	XABT211767.5p	XABT61535.3p	CBWU81842.3p	XABT211767.3p
ENSG00000073282	Y	TP63	umls:C0919267	Ovarian Neoplasms	KH.C1.573	-	TP63;TP73;Trp63;Trp73;p53;	CBWU81842.5p	XABT211767.5p	XABT61535.3p	CBWU81842.3p	XABT211767.3p
ENSG00000078900	Y	TP73	umls:C0206655	Rhabdomyosarcoma, Alveolar	KH.C1.573	-	TP63;TP73;Trp63;Trp73;p53;	CBWU81842.5p	XABT211767.5p	XABT61535.3p	CBWU81842.3p	XABT211767.3p
ENSG00000168925	Y	CTRB1	umls:C0003130	Anoxia	KH.C5.119	-	CTRB1;CTRB2;CTRL;Ctrb1;Ctrl;	CBWU82071.5p	CBWU2968.5p	CBWU82071.3p	CBWU2968.3p
ENSG00000172936	Y	MYD88	umls:C2677092	MYD88 Deficiency	KH.C8.842	-	MYD88;Myd88;	CBWU82572.5p	CBWU79404.5p	CBWU82572.3p	CBWU79404.3p
ENSG00000172936	Y	MYD88	umls:C0021368	Inflammation	KH.C8.842	-	MYD88;Myd88;	CBWU82572.5p	CBWU79404.5p	CBWU82572.3p	CBWU79404.3p
ENSG00000172936	Y	MYD88	umls:C0027626	Neoplasm Invasiveness	KH.C8.842	-	MYD88;Myd88;	CBWU82572.5p	CBWU79404.5p	CBWU82572.3p	CBWU79404.3p
ENSG00000109846	Y	CRYAB	umls:C0033578	Prostatic Neoplasms	KH.S404.8	-	Hsp22;Hsp23;	CBWU82738.5p	CBWU56652.5p	CBWU82738.3p	CBWU56652.3p
ENSG00000109846	Y	CRYAB	umls:C0524851	Neurodegenerative Diseases	KH.S404.8	-	Hsp22;Hsp23;	CBWU82738.5p	CBWU56652.5p	CBWU82738.3p	CBWU56652.3p
ENSG00000109846	Y	CRYAB	umls:C1837317	Alpha-B Crystallinopathy	KH.S404.8	-	Hsp22;Hsp23;	CBWU82738.5p	CBWU56652.5p	CBWU82738.3p	CBWU56652.3p
ENSG00000109846	Y	CRYAB	umls:C0007134	Carcinoma, Renal Cell	KH.S404.8	-	Hsp22;Hsp23;	CBWU82738.5p	CBWU56652.5p	CBWU82738.3p	CBWU56652.3p
ENSG00000109846	Y	CRYAB	umls:C0009375	Colonic Neoplasms	KH.S404.8	-	Hsp22;Hsp23;	CBWU82738.5p	CBWU56652.5p	CBWU82738.3p	CBWU56652.3p
ENSG00000109846	Y	CRYAB	umls:C0040411	Tongue Neoplasms	KH.S404.8	-	Hsp22;Hsp23;	CBWU82738.5p	CBWU56652.5p	CBWU82738.3p	CBWU56652.3p
ENSG00000109846	Y	CRYAB	umls:C0014859	Esophageal Neoplasms	KH.S404.8	-	Hsp22;Hsp23;	CBWU82738.5p	CBWU56652.5p	CBWU82738.3p	CBWU56652.3p
ENSG00000109846	Y	CRYAB	umls:C0026640	Mouth Neoplasms	KH.S404.8	-	Hsp22;Hsp23;	CBWU82738.5p	CBWU56652.5p	CBWU82738.3p	CBWU56652.3p
ENSG00000109846	Y	CRYAB	umls:C0086543	Cataract	KH.S404.8	-	Hsp22;Hsp23;	CBWU82738.5p	CBWU56652.5p	CBWU82738.3p	CBWU56652.3p
ENSG00000109846	Y	CRYAB	umls:C0007137	Carcinoma, Squamous Cell	KH.S404.8	-	Hsp22;Hsp23;	CBWU82738.5p	CBWU56652.5p	CBWU82738.3p	CBWU56652.3p
ENSG00000160202	Y	CRYAA	umls:C0042164	Uveitis	KH.S404.8	-	Hsp22;Hsp23;	CBWU82738.5p	CBWU56652.5p	CBWU82738.3p	CBWU56652.3p
ENSG00000160202	Y	CRYAA	umls:C1858679	Cataract, Autosomal Dominant	KH.S404.8	-	Hsp22;Hsp23;	CBWU82738.5p	CBWU56652.5p	CBWU82738.3p	CBWU56652.3p
ENSG00000160202	Y	CRYAA	umls:C0004364	Autoimmune Diseases	KH.S404.8	-	Hsp22;Hsp23;	CBWU82738.5p	CBWU56652.5p	CBWU82738.3p	CBWU56652.3p
ENSG00000160202	Y	CRYAA	umls:C0086543	Cataract	KH.S404.8	-	Hsp22;Hsp23;	CBWU82738.5p	CBWU56652.5p	CBWU82738.3p	CBWU56652.3p
ENSG00000177889	Y	UBE2N	umls:C0752351	Embryo Loss	KH.C5.165	-	CG3473;UBE2N;UBE2NL;Ube2n;ben;	CBWU82811.5p	XABT136216.5p	CBWU82811.3p	XABT136216.3p
ENSG00000138829	Y	FBN2	umls:C0220668	Congenital contractural arachnodactyly	KH.L24.26	-	-	CBWU82891.5p	CBWU82891.3p
ENSG00000138829	Y	FBN2	umls:C0009404	Colorectal Neoplasms	KH.L24.26	-	-	CBWU82891.5p	CBWU82891.3p
ENSG00000170312	Y	CDK1	umls:C0079744	Lymphoma, Large B-Cell, Diffuse	KH.C12.372	-	CDC2;Cdc2a;cdc2;	CBWU83235.5p	CBWU57468.5p	CBWU83235.3p	CBWU57468.3p
ENSG00000085231	Y	TAF9	umls:C0019693	HIV Infections	KH.L60.14	-	BX276116.7-203;TAF9;TAF9B;Taf9;Taf9b;e(y)1;	CBWU83502.5p	XABT102111.5p	CBWU8452.5p	CBWU83502.3p	XABT102111.3p	CBWU8452.3p
ENSG00000085662	Y	AKR1B1	umls:C0086543	Cataract	KH.C8.448	-	2310005E10Rik;AKR1B1;AKR1B10;AKR1CL2;Akr1b7;Akr1b8;Akr1e1;CG6084;	CBWU83571.5p	CBWU21943.5p	CBWU83571.3p	CBWU21943.3p	XABT84076.3p
ENSG00000198074	Y	AKR1B10	umls:C2239176	Carcinoma, Hepatocellular	KH.C8.448	-	2310005E10Rik;AKR1B1;AKR1B10;AKR1CL2;Akr1b7;Akr1b8;Akr1e1;CG6084;	CBWU83571.5p	CBWU21943.5p	CBWU83571.3p	CBWU21943.3p	XABT84076.3p
ENSG00000198074	Y	AKR1B10	umls:C0009404	Colorectal Neoplasms	KH.C8.448	-	2310005E10Rik;AKR1B1;AKR1B10;AKR1CL2;Akr1b7;Akr1b8;Akr1e1;CG6084;	CBWU83571.5p	CBWU21943.5p	CBWU83571.3p	CBWU21943.3p	XABT84076.3p
ENSG00000198074	Y	AKR1B10	umls:C0027651	Neoplasms	KH.C8.448	-	2310005E10Rik;AKR1B1;AKR1B10;AKR1CL2;Akr1b7;Akr1b8;Akr1e1;CG6084;	CBWU83571.5p	CBWU21943.5p	CBWU83571.3p	CBWU21943.3p	XABT84076.3p
ENSG00000198074	Y	AKR1B10	umls:C0025202	Melanoma	KH.C8.448	-	2310005E10Rik;AKR1B1;AKR1B10;AKR1CL2;Akr1b7;Akr1b8;Akr1e1;CG6084;	CBWU83571.5p	CBWU21943.5p	CBWU83571.3p	CBWU21943.3p	XABT84076.3p
ENSG00000175221	Y	MED16	umls:C0014175	Endometriosis	KH.C8.225	-	MED16;Med16;	CBWU8372.5p	CBWU23093.5p	CBWU8372.3p	CBWU23093.3p
ENSG00000145912	Y	NHP2	umls:C3151441	DYSKERATOSIS CONGENITA, AUTOSOMAL RECESSIVE, 2	KH.L4.32	-	NHP2;NOLA2;Nola2;	CBWU83800.5p	XABT207310.5p	XABT207310.3p
ENSG00000145912	Y	NHP2	umls:C3502105	Dyskeratosis Congenita, Autosomal Recessive	KH.L4.32	-	NHP2;NOLA2;Nola2;	CBWU83800.5p	XABT207310.5p	XABT207310.3p
ENSG00000049860	Y	HEXB	umls:C2609414	Acute Kidney Injury	KH.C4.398	-	HEXA;HEXB;Hexa;Hexb;Hexo1;Hexo2;fdl;	CBWU84156.5p	XABT78431.5p	CBWU18056.5p	CBWU84156.3p	CBWU18056.3p
ENSG00000049860	Y	HEXB	umls:C0036161	Sandhoff Disease	KH.C4.398	-	HEXA;HEXB;Hexa;Hexb;Hexo1;Hexo2;fdl;	CBWU84156.5p	XABT78431.5p	CBWU18056.5p	CBWU84156.3p	CBWU18056.3p
ENSG00000068796	Y	KIF2A	umls:C1955869	Malformations of Cortical Development	KH.C8.221	-	KIF2A;Kif2a;Klp10A;	CBWU84186.5p	XABT196634.5p	CBWU84186.3p	XABT196634.3p
ENSG00000068796	Y	KIF2A	umls:C0025958	Microcephaly	KH.C8.221	-	KIF2A;Kif2a;Klp10A;	CBWU84186.5p	XABT196634.5p	CBWU84186.3p	XABT196634.3p
ENSG00000164258	Y	NDUFS4	umls:C1838979	Mitochondrial complex I deficiency	KH.C10.310	-	CG12203;NDUFS4;Ndufs4;	CBWU84721.5p	CBWU1656.5p	CBWU84721.3p	CBWU1656.3p
ENSG00000164258	Y	NDUFS4	umls:C0023264	Leigh Disease	KH.C10.310	-	CG12203;NDUFS4;Ndufs4;	CBWU84721.5p	CBWU1656.5p	CBWU84721.3p	CBWU1656.3p
ENSG00000171453	Y	POLR1C	umls:C1855433	Mandibulofacial dysostosis, Treacher Collins type, autosomal recessive	KH.C2.511	-	POLR2C;Polr2c;RpII33;	CBWU84926.5p	XABT182217.5p	CBWU84926.3p	XABT182217.3p
ENSG00000171453	Y	POLR1C	umls:C0242387	Mandibulofacial Dysostosis	KH.C2.511	-	POLR2C;Polr2c;RpII33;	CBWU84926.5p	XABT182217.5p	CBWU84926.3p	XABT182217.3p
ENSG00000167863	Y	ATP5H	umls:C2239176	Carcinoma, Hepatocellular	KH.C1.534	-	AC113597.12;AC123942.4;AC131919.13;ATP5H;ATPsyn-d;Atp5h;	CBWU8493.5p	CBWU26217.5p	CBWU8493.3p	CBWU26217.3p
ENSG00000167863	Y	ATP5H	umls:C0152013	Adenocarcinoma of lung	KH.C1.534	-	AC113597.12;AC123942.4;AC131919.13;ATP5H;ATPsyn-d;Atp5h;	CBWU8493.5p	CBWU26217.5p	CBWU8493.3p	CBWU26217.3p
ENSG00000100934	Y	SEC23A	umls:C1843042	Craniolenticulosutural Dysplasia	KH.C11.267	-	SEC23A;SEC23B;Sec23a;Sec23b;sec23;	CBWU84960.5p	CBWU84960.3p
ENSG00000100934	Y	SEC23A	umls:C0029408	Osteoarthritis	KH.C11.267	-	SEC23A;SEC23B;Sec23a;Sec23b;sec23;	CBWU84960.5p	CBWU84960.3p
ENSG00000060982	Y	BCAT1	umls:C0043094	Weight Gain	KH.C4.34	-	BCAT1;Bcat1;CG1673;	CBWU85032.5p	CBWU85032.3p
ENSG00000089159	Y	PXN	umls:C0025205	Melanoma, Experimental	KH.L108.1	Ci-paxillin	PXN;Pax;Pxn;	CBWU85055.5p	CBWU8401.5p	CBWU85055.3p	CBWU8401.3p
ENSG00000089159	Y	PXN	umls:C0007131	Carcinoma, Non-Small-Cell Lung	KH.L108.1	Ci-paxillin	PXN;Pax;Pxn;	CBWU85055.5p	CBWU8401.5p	CBWU85055.3p	CBWU8401.3p
ENSG00000089159	Y	PXN	umls:C0027627	Neoplasm Metastasis	KH.L108.1	Ci-paxillin	PXN;Pax;Pxn;	CBWU85055.5p	CBWU8401.5p	CBWU85055.3p	CBWU8401.3p
ENSG00000067225	Y	PKM	umls:C0024668	Mammary Neoplasms, Experimental	KH.C2.265	KPY	PKLR;PKM2;Pklr;Pkm2;PyK;	CBWU85818.5p	XABT153778.5p	CBWU85818.3p	XABT153778.3p
ENSG00000067225	Y	PKM	umls:C0029456	Osteoporosis	KH.C2.265	KPY	PKLR;PKM2;Pklr;Pkm2;PyK;	CBWU85818.5p	XABT153778.5p	CBWU85818.3p	XABT153778.3p
ENSG00000067225	Y	PKM	umls:C2239176	Carcinoma, Hepatocellular	KH.C2.265	KPY	PKLR;PKM2;Pklr;Pkm2;PyK;	CBWU85818.5p	XABT153778.5p	CBWU85818.3p	XABT153778.3p
ENSG00000067225	Y	PKM	umls:C0007097	Carcinoma	KH.C2.265	KPY	PKLR;PKM2;Pklr;Pkm2;PyK;	CBWU85818.5p	XABT153778.5p	CBWU85818.3p	XABT153778.3p
ENSG00000067225	Y	PKM	umls:C0027626	Neoplasm Invasiveness	KH.C2.265	KPY	PKLR;PKM2;Pklr;Pkm2;PyK;	CBWU85818.5p	XABT153778.5p	CBWU85818.3p	XABT153778.3p
ENSG00000067225	Y	PKM	umls:C0024667	Mammary Neoplasms, Animal	KH.C2.265	KPY	PKLR;PKM2;Pklr;Pkm2;PyK;	CBWU85818.5p	XABT153778.5p	CBWU85818.3p	XABT153778.3p
ENSG00000143627	Y	PKLR	umls:C1863224	Adenosine Triphosphate, Elevated, Of Erythrocytes	KH.C2.265	KPY	PKLR;PKM2;Pklr;Pkm2;PyK;	CBWU85818.5p	XABT153778.5p	CBWU85818.3p	XABT153778.3p
ENSG00000143627	Y	PKLR	umls:C1849472	Pyruvate Kinase Deficiency of Red Cells	KH.C2.265	KPY	PKLR;PKM2;Pklr;Pkm2;PyK;	CBWU85818.5p	XABT153778.5p	CBWU85818.3p	XABT153778.3p
ENSG00000143627	Y	PKLR	umls:C0011853	Diabetes Mellitus, Experimental	KH.C2.265	KPY	PKLR;PKM2;Pklr;Pkm2;PyK;	CBWU85818.5p	XABT153778.5p	CBWU85818.3p	XABT153778.3p
ENSG00000111252	Y	SH2B3	umls:C0027051	Myocardial Infarction	KH.C4.416	-	AC005088.3-201;Lnk;SH2B1;SH2B3;Sh2b1;Sh2b2;Sh2b3;	CBWU85927.5p	XABT111635.5p	CBWU85927.3p	XABT111635.3p
ENSG00000111252	Y	SH2B3	umls:C0007570	Celiac Disease	KH.C4.416	-	AC005088.3-201;Lnk;SH2B1;SH2B3;Sh2b1;Sh2b2;Sh2b3;	CBWU85927.5p	XABT111635.5p	CBWU85927.3p	XABT111635.3p
ENSG00000111252	Y	SH2B3	umls:C0042900	Vitiligo	KH.C4.416	-	AC005088.3-201;Lnk;SH2B1;SH2B3;Sh2b1;Sh2b2;Sh2b3;	CBWU85927.5p	XABT111635.5p	CBWU85927.3p	XABT111635.3p
ENSG00000111252	Y	SH2B3	umls:C0021368	Inflammation	KH.C4.416	-	AC005088.3-201;Lnk;SH2B1;SH2B3;Sh2b1;Sh2b2;Sh2b3;	CBWU85927.5p	XABT111635.5p	CBWU85927.3p	XABT111635.3p
ENSG00000111252	Y	SH2B3	umls:C0011854	Diabetes Mellitus, Type 1	KH.C4.416	-	AC005088.3-201;Lnk;SH2B1;SH2B3;Sh2b1;Sh2b2;Sh2b3;	CBWU85927.5p	XABT111635.5p	CBWU85927.3p	XABT111635.3p
ENSG00000111252	Y	SH2B3	umls:C0024141	Lupus Erythematosus, Systemic	KH.C4.416	-	AC005088.3-201;Lnk;SH2B1;SH2B3;Sh2b1;Sh2b2;Sh2b3;	CBWU85927.5p	XABT111635.5p	CBWU85927.3p	XABT111635.3p
ENSG00000111252	Y	SH2B3	umls:C1956346	Coronary Artery Disease	KH.C4.416	-	AC005088.3-201;Lnk;SH2B1;SH2B3;Sh2b1;Sh2b2;Sh2b3;	CBWU85927.5p	XABT111635.5p	CBWU85927.3p	XABT111635.3p
ENSG00000018236	Y	CNTN1	umls:C2675527	Myopathy, Congenital, Compton-North	KH.C8.679	Contactin (Axonin; transient axonal glycoprotein TAG)	CNTN1;CNTN2;CNTN3;CNTN4;CNTN5;CNTN6;Cntn1;Cntn2;Cntn3;Cntn4;Cntn5;Cntn6;Cont;	CBWU86059.5p	CBWU19557.5p
ENSG00000144619	Y	CNTN4	umls:C0008073	Developmental Disabilities	KH.C8.679	Contactin (Axonin; transient axonal glycoprotein TAG)	CNTN1;CNTN2;CNTN3;CNTN4;CNTN5;CNTN6;Cntn1;Cntn2;Cntn3;Cntn4;Cntn5;Cntn6;Cont;	CBWU86059.5p	CBWU19557.5p
ENSG00000144619	Y	CNTN4	umls:C0376634	Craniofacial Abnormalities	KH.C8.679	Contactin (Axonin; transient axonal glycoprotein TAG)	CNTN1;CNTN2;CNTN3;CNTN4;CNTN5;CNTN6;Cntn1;Cntn2;Cntn3;Cntn4;Cntn5;Cntn6;Cont;	CBWU86059.5p	CBWU19557.5p
ENSG00000144619	Y	CNTN4	umls:C0004352	Autistic Disorder	KH.C8.679	Contactin (Axonin; transient axonal glycoprotein TAG)	CNTN1;CNTN2;CNTN3;CNTN4;CNTN5;CNTN6;Cntn1;Cntn2;Cntn3;Cntn4;Cntn5;Cntn6;Cont;	CBWU86059.5p	CBWU19557.5p
ENSG00000144619	Y	CNTN4	umls:C0018273	Growth Disorders	KH.C8.679	Contactin (Axonin; transient axonal glycoprotein TAG)	CNTN1;CNTN2;CNTN3;CNTN4;CNTN5;CNTN6;Cntn1;Cntn2;Cntn3;Cntn4;Cntn5;Cntn6;Cont;	CBWU86059.5p	CBWU19557.5p
ENSG00000137801	Y	THBS1	umls:C1458155	Breast Neoplasms	KH.C4.358	thrombospondin A	THBS1;THBS2;Thbs1;Thbs2;	CBWU86520.5p	CBWU22554.5p	CBWU86520.3p	CBWU22554.3p
ENSG00000137801	Y	THBS1	umls:C0023890	Liver Cirrhosis	KH.C4.358	thrombospondin A	THBS1;THBS2;Thbs1;Thbs2;	CBWU86520.5p	CBWU22554.5p	CBWU86520.3p	CBWU22554.3p
ENSG00000137801	Y	THBS1	umls:C0036341	Schizophrenia	KH.C4.358	thrombospondin A	THBS1;THBS2;Thbs1;Thbs2;	CBWU86520.5p	CBWU22554.5p	CBWU86520.3p	CBWU22554.3p
ENSG00000137801	Y	THBS1	umls:C0011884	Diabetic Retinopathy	KH.C4.358	thrombospondin A	THBS1;THBS2;Thbs1;Thbs2;	CBWU86520.5p	CBWU22554.5p	CBWU86520.3p	CBWU22554.3p
ENSG00000137801	Y	THBS1	umls:C0035126	Reperfusion Injury	KH.C4.358	thrombospondin A	THBS1;THBS2;Thbs1;Thbs2;	CBWU86520.5p	CBWU22554.5p	CBWU86520.3p	CBWU22554.3p
ENSG00000186340	Y	THBS2	umls:C0158252	Intervertebral disc disease	KH.C4.358	thrombospondin A	THBS1;THBS2;Thbs1;Thbs2;	CBWU86520.5p	CBWU22554.5p	CBWU86520.3p	CBWU22554.3p
ENSG00000101966	Y	XIAP	umls:C0024668	Mammary Neoplasms, Experimental	KH.L75.2	-	BIRC2;BIRC3;Birc1-rs1;Iap2;Naip1;Naip2;Naip5;XIAP;	CBWU8656.5p	XABT137579.5p	CBWU8656.3p	XABT137579.3p
ENSG00000101966	Y	XIAP	umls:C0027055	Myocardial Reperfusion Injury	KH.L75.2	-	BIRC2;BIRC3;Birc1-rs1;Iap2;Naip1;Naip2;Naip5;XIAP;	CBWU8656.5p	XABT137579.5p	CBWU8656.3p	XABT137579.3p
ENSG00000101966	Y	XIAP	umls:C0024314	Lymphoproliferative Disorders	KH.L75.2	-	BIRC2;BIRC3;Birc1-rs1;Iap2;Naip1;Naip2;Naip5;XIAP;	CBWU8656.5p	XABT137579.5p	CBWU8656.3p	XABT137579.3p
ENSG00000101966	Y	XIAP	umls:C0014859	Esophageal Neoplasms	KH.L75.2	-	BIRC2;BIRC3;Birc1-rs1;Iap2;Naip1;Naip2;Naip5;XIAP;	CBWU8656.5p	XABT137579.5p	CBWU8656.3p	XABT137579.3p
ENSG00000101966	Y	XIAP	umls:C0919267	Ovarian Neoplasms	KH.L75.2	-	BIRC2;BIRC3;Birc1-rs1;Iap2;Naip1;Naip2;Naip5;XIAP;	CBWU8656.5p	XABT137579.5p	CBWU8656.3p	XABT137579.3p
ENSG00000101966	Y	XIAP	umls:C1862939	Amyotrophic lateral sclerosis 1	KH.L75.2	-	BIRC2;BIRC3;Birc1-rs1;Iap2;Naip1;Naip2;Naip5;XIAP;	CBWU8656.5p	XABT137579.5p	CBWU8656.3p	XABT137579.3p
ENSG00000110330	Y	BIRC2	umls:C0019693	HIV Infections	KH.L75.2	-	BIRC2;BIRC3;Birc1-rs1;Iap2;Naip1;Naip2;Naip5;XIAP;	CBWU8656.5p	XABT137579.5p	CBWU8656.3p	XABT137579.3p
ENSG00000110330	Y	BIRC2	umls:C0038356	Stomach Neoplasms	KH.L75.2	-	BIRC2;BIRC3;Birc1-rs1;Iap2;Naip1;Naip2;Naip5;XIAP;	CBWU8656.5p	XABT137579.5p	CBWU8656.3p	XABT137579.3p
ENSG00000110330	Y	BIRC2	umls:C0023418	Leukemia	KH.L75.2	-	BIRC2;BIRC3;Birc1-rs1;Iap2;Naip1;Naip2;Naip5;XIAP;	CBWU8656.5p	XABT137579.5p	CBWU8656.3p	XABT137579.3p
ENSG00000151729	Y	SLC25A4	umls:C1834846	Progressive External Ophthalmoplegia with Mitochondrial DNA Deletions, Autosomal Dominant, 1	KH.L9.23	Ci-cluster00020	AC122916.4;Ant2;SLC25A4;SLC25A5;SLC25A6;Slc25a4;Slc25a5;sesB;	CBWU86696.5p
ENSG00000151729	Y	SLC25A4	umls:C3495498	Cardiomyopathy, Familial Hypertrophic, 1	KH.L9.23	Ci-cluster00020	AC122916.4;Ant2;SLC25A4;SLC25A5;SLC25A6;Slc25a4;Slc25a5;sesB;	CBWU86696.5p
ENSG00000151729	Y	SLC25A4	umls:C1836460	Progressive External Ophthalmoplegia with Mitochondrial DNA Deletions, Autosomal Dominant, 2	KH.L9.23	Ci-cluster00020	AC122916.4;Ant2;SLC25A4;SLC25A5;SLC25A6;Slc25a4;Slc25a5;sesB;	CBWU86696.5p
ENSG00000151729	Y	SLC25A4	umls:C0853897	Diabetic Cardiomyopathies	KH.L9.23	Ci-cluster00020	AC122916.4;Ant2;SLC25A4;SLC25A5;SLC25A6;Slc25a4;Slc25a5;sesB;	CBWU86696.5p
ENSG00000086062	Y	B4GALT1	umls:C2931009	Congenital disorder of glycosylation type 2D	KH.C9.250	-	B4GALT1;B4GALT2;B4galt1;B4galt2;beta4GalNAcTA;	CBWU87319.5p	XABT216491.5p	CBWU87319.3p	XABT216491.3p
ENSG00000184349	Y	EFNA5	umls:C0035126	Reperfusion Injury	KH.C3.202	Ephrin typeA V putative	EFNA1;EFNA2;EFNA3;EFNA4;EFNA5;Efna2;Efna3;Efna4;Efna5;	CBWU8785.5p	CBWU112309.3p	CBWU8785.3p
ENSG00000026025	Y	VIM	umls:C0085084	Motor Neuron Disease	KH.C9.785	intermediate filament protein IF-A	DES;Des;GFAP;Gfap;INA;Ina;PRPH;Prph1;VIM;Vim;	CBWU88670.5p	CBWU73913.5p	CBWU88670.3p	CBWU73913.3p
ENSG00000026025	Y	VIM	umls:C0524851	Neurodegenerative Diseases	KH.C9.785	intermediate filament protein IF-A	DES;Des;GFAP;Gfap;INA;Ina;PRPH;Prph1;VIM;Vim;	CBWU88670.5p	CBWU73913.5p	CBWU88670.3p	CBWU73913.3p
ENSG00000026025	Y	VIM	umls:C0948089	Acute Coronary Syndrome	KH.C9.785	intermediate filament protein IF-A	DES;Des;GFAP;Gfap;INA;Ina;PRPH;Prph1;VIM;Vim;	CBWU88670.5p	CBWU73913.5p	CBWU88670.3p	CBWU73913.3p
ENSG00000026025	Y	VIM	umls:C0033578	Prostatic Neoplasms	KH.C9.785	intermediate filament protein IF-A	DES;Des;GFAP;Gfap;INA;Ina;PRPH;Prph1;VIM;Vim;	CBWU88670.5p	CBWU73913.5p	CBWU88670.3p	CBWU73913.3p
ENSG00000026025	Y	VIM	umls:C0043094	Weight Gain	KH.C9.785	intermediate filament protein IF-A	DES;Des;GFAP;Gfap;INA;Ina;PRPH;Prph1;VIM;Vim;	CBWU88670.5p	CBWU73913.5p	CBWU88670.3p	CBWU73913.3p
ENSG00000026025	Y	VIM	umls:C1862939	Amyotrophic lateral sclerosis 1	KH.C9.785	intermediate filament protein IF-A	DES;Des;GFAP;Gfap;INA;Ina;PRPH;Prph1;VIM;Vim;	CBWU88670.5p	CBWU73913.5p	CBWU88670.3p	CBWU73913.3p
ENSG00000026025	Y	VIM	umls:C0029408	Osteoarthritis	KH.C9.785	intermediate filament protein IF-A	DES;Des;GFAP;Gfap;INA;Ina;PRPH;Prph1;VIM;Vim;	CBWU88670.5p	CBWU73913.5p	CBWU88670.3p	CBWU73913.3p
ENSG00000026025	Y	VIM	umls:C0007140	Carcinosarcoma	KH.C9.785	intermediate filament protein IF-A	DES;Des;GFAP;Gfap;INA;Ina;PRPH;Prph1;VIM;Vim;	CBWU88670.5p	CBWU73913.5p	CBWU88670.3p	CBWU73913.3p
ENSG00000026025	Y	VIM	umls:C0012644	Disease Models, Animal	KH.C9.785	intermediate filament protein IF-A	DES;Des;GFAP;Gfap;INA;Ina;PRPH;Prph1;VIM;Vim;	CBWU88670.5p	CBWU73913.5p	CBWU88670.3p	CBWU73913.3p
ENSG00000026025	Y	VIM	umls:C0027720	Nephrosis	KH.C9.785	intermediate filament protein IF-A	DES;Des;GFAP;Gfap;INA;Ina;PRPH;Prph1;VIM;Vim;	CBWU88670.5p	CBWU73913.5p	CBWU88670.3p	CBWU73913.3p
ENSG00000026025	Y	VIM	umls:C0086543	Cataract	KH.C9.785	intermediate filament protein IF-A	DES;Des;GFAP;Gfap;INA;Ina;PRPH;Prph1;VIM;Vim;	CBWU88670.5p	CBWU73913.5p	CBWU88670.3p	CBWU73913.3p
ENSG00000026025	Y	VIM	umls:C0039101	Sarcoma, Synovial	KH.C9.785	intermediate filament protein IF-A	DES;Des;GFAP;Gfap;INA;Ina;PRPH;Prph1;VIM;Vim;	CBWU88670.5p	CBWU73913.5p	CBWU88670.3p	CBWU73913.3p
ENSG00000131095	Y	GFAP	umls:C0027765	Nervous System Diseases	KH.C9.785	intermediate filament protein IF-A	DES;Des;GFAP;Gfap;INA;Ina;PRPH;Prph1;VIM;Vim;	CBWU88670.5p	CBWU73913.5p	CBWU88670.3p	CBWU73913.3p
ENSG00000131095	Y	GFAP	umls:C0017639	Gliosis	KH.C9.785	intermediate filament protein IF-A	DES;Des;GFAP;Gfap;INA;Ina;PRPH;Prph1;VIM;Vim;	CBWU88670.5p	CBWU73913.5p	CBWU88670.3p	CBWU73913.3p
ENSG00000131095	Y	GFAP	umls:C0037917	Spina Bifida Cystica	KH.C9.785	intermediate filament protein IF-A	DES;Des;GFAP;Gfap;INA;Ina;PRPH;Prph1;VIM;Vim;	CBWU88670.5p	CBWU73913.5p	CBWU88670.3p	CBWU73913.3p
ENSG00000131095	Y	GFAP	umls:C1862939	Amyotrophic lateral sclerosis 1	KH.C9.785	intermediate filament protein IF-A	DES;Des;GFAP;Gfap;INA;Ina;PRPH;Prph1;VIM;Vim;	CBWU88670.5p	CBWU73913.5p	CBWU88670.3p	CBWU73913.3p
ENSG00000131095	Y	GFAP	umls:C0002736	Amyotrophic Lateral Sclerosis	KH.C9.785	intermediate filament protein IF-A	DES;Des;GFAP;Gfap;INA;Ina;PRPH;Prph1;VIM;Vim;	CBWU88670.5p	CBWU73913.5p	CBWU88670.3p	CBWU73913.3p
ENSG00000131095	Y	GFAP	umls:C0027873	Neuromyelitis Optica	KH.C9.785	intermediate filament protein IF-A	DES;Des;GFAP;Gfap;INA;Ina;PRPH;Prph1;VIM;Vim;	CBWU88670.5p	CBWU73913.5p	CBWU88670.3p	CBWU73913.3p
ENSG00000131095	Y	GFAP	umls:C0014544	Epilepsy	KH.C9.785	intermediate filament protein IF-A	DES;Des;GFAP;Gfap;INA;Ina;PRPH;Prph1;VIM;Vim;	CBWU88670.5p	CBWU73913.5p	CBWU88670.3p	CBWU73913.3p
ENSG00000131095	Y	GFAP	umls:C2931673	Ceroid lipofuscinosis, neuronal 1, infantile	KH.C9.785	intermediate filament protein IF-A	DES;Des;GFAP;Gfap;INA;Ina;PRPH;Prph1;VIM;Vim;	CBWU88670.5p	CBWU73913.5p	CBWU88670.3p	CBWU73913.3p
ENSG00000131095	Y	GFAP	umls:C0030567	Parkinson Disease	KH.C9.785	intermediate filament protein IF-A	DES;Des;GFAP;Gfap;INA;Ina;PRPH;Prph1;VIM;Vim;	CBWU88670.5p	CBWU73913.5p	CBWU88670.3p	CBWU73913.3p
ENSG00000131095	Y	GFAP	umls:C0031117	Peripheral Nervous System Diseases	KH.C9.785	intermediate filament protein IF-A	DES;Des;GFAP;Gfap;INA;Ina;PRPH;Prph1;VIM;Vim;	CBWU88670.5p	CBWU73913.5p	CBWU88670.3p	CBWU73913.3p
ENSG00000131095	Y	GFAP	umls:C0752347	Lewy Body Disease	KH.C9.785	intermediate filament protein IF-A	DES;Des;GFAP;Gfap;INA;Ina;PRPH;Prph1;VIM;Vim;	CBWU88670.5p	CBWU73913.5p	CBWU88670.3p	CBWU73913.3p
ENSG00000131095	Y	GFAP	umls:C0270726	Alexander Disease	KH.C9.785	intermediate filament protein IF-A	DES;Des;GFAP;Gfap;INA;Ina;PRPH;Prph1;VIM;Vim;	CBWU88670.5p	CBWU73913.5p	CBWU88670.3p	CBWU73913.3p
ENSG00000175084	Y	DES	umls:C0024668	Mammary Neoplasms, Experimental	KH.C9.785	intermediate filament protein IF-A	DES;Des;GFAP;Gfap;INA;Ina;PRPH;Prph1;VIM;Vim;	CBWU88670.5p	CBWU73913.5p	CBWU88670.3p	CBWU73913.3p
ENSG00000175084	Y	DES	umls:C1867005	Scapuloperoneal Syndrome, Neurogenic, Kaeser Type	KH.C9.785	intermediate filament protein IF-A	DES;Des;GFAP;Gfap;INA;Ina;PRPH;Prph1;VIM;Vim;	CBWU88670.5p	CBWU73913.5p	CBWU88670.3p	CBWU73913.3p
ENSG00000175084	Y	DES	umls:C0038356	Stomach Neoplasms	KH.C9.785	intermediate filament protein IF-A	DES;Des;GFAP;Gfap;INA;Ina;PRPH;Prph1;VIM;Vim;	CBWU88670.5p	CBWU73913.5p	CBWU88670.3p	CBWU73913.3p
ENSG00000175084	Y	DES	umls:C0004238	Atrial Fibrillation	KH.C9.785	intermediate filament protein IF-A	DES;Des;GFAP;Gfap;INA;Ina;PRPH;Prph1;VIM;Vim;	CBWU88670.5p	CBWU73913.5p	CBWU88670.3p	CBWU73913.3p
ENSG00000175084	Y	DES	umls:C0007097	Carcinoma	KH.C9.785	intermediate filament protein IF-A	DES;Des;GFAP;Gfap;INA;Ina;PRPH;Prph1;VIM;Vim;	CBWU88670.5p	CBWU73913.5p	CBWU88670.3p	CBWU73913.3p
ENSG00000175084	Y	DES	umls:C0024667	Mammary Neoplasms, Animal	KH.C9.785	intermediate filament protein IF-A	DES;Des;GFAP;Gfap;INA;Ina;PRPH;Prph1;VIM;Vim;	CBWU88670.5p	CBWU73913.5p	CBWU88670.3p	CBWU73913.3p
ENSG00000175084	Y	DES	umls:C1858154	Cardiomyopathy, Dilated, 1i	KH.C9.785	intermediate filament protein IF-A	DES;Des;GFAP;Gfap;INA;Ina;PRPH;Prph1;VIM;Vim;	CBWU88670.5p	CBWU73913.5p	CBWU88670.3p	CBWU73913.3p
ENSG00000175084	Y	DES	umls:C0598608	Hyperhomocysteinemia	KH.C9.785	intermediate filament protein IF-A	DES;Des;GFAP;Gfap;INA;Ina;PRPH;Prph1;VIM;Vim;	CBWU88670.5p	CBWU73913.5p	CBWU88670.3p	CBWU73913.3p
ENSG00000175084	Y	DES	umls:C1832370	Myopathy, Myofibrillar, Desmin-Related	KH.C9.785	intermediate filament protein IF-A	DES;Des;GFAP;Gfap;INA;Ina;PRPH;Prph1;VIM;Vim;	CBWU88670.5p	CBWU73913.5p	CBWU88670.3p	CBWU73913.3p
ENSG00000175084	Y	DES	umls:C0027720	Nephrosis	KH.C9.785	intermediate filament protein IF-A	DES;Des;GFAP;Gfap;INA;Ina;PRPH;Prph1;VIM;Vim;	CBWU88670.5p	CBWU73913.5p	CBWU88670.3p	CBWU73913.3p
ENSG00000175084	Y	DES	umls:C0017658	Glomerulonephritis	KH.C9.785	intermediate filament protein IF-A	DES;Des;GFAP;Gfap;INA;Ina;PRPH;Prph1;VIM;Vim;	CBWU88670.5p	CBWU73913.5p	CBWU88670.3p	CBWU73913.3p
ENSG00000047457	Y	CP	umls:C0018995	Hemochromatosis	KH.L87.34	-	CP;Cp;HEPH;HEPHL1;Heph;Hephl1;	CBWU88792.5p	CBWU88792.3p
ENSG00000047457	Y	CP	umls:C0012715	Iron Metabolism Disorders	KH.L87.34	-	CP;Cp;HEPH;HEPHL1;Heph;Hephl1;	CBWU88792.5p	CBWU88792.3p
ENSG00000047457	Y	CP	umls:C0022116	Ischemia	KH.L87.34	-	CP;Cp;HEPH;HEPHL1;Heph;Hephl1;	CBWU88792.5p	CBWU88792.3p
ENSG00000047457	Y	CP	umls:C0019202	Hepatolenticular Degeneration	KH.L87.34	-	CP;Cp;HEPH;HEPHL1;Heph;Hephl1;	CBWU88792.5p	CBWU88792.3p
ENSG00000047457	Y	CP	umls:C0004134	Ataxia	KH.L87.34	-	CP;Cp;HEPH;HEPHL1;Heph;Hephl1;	CBWU88792.5p	CBWU88792.3p
ENSG00000047457	Y	CP	umls:C0001925	Albuminuria	KH.L87.34	-	CP;Cp;HEPH;HEPHL1;Heph;Hephl1;	CBWU88792.5p	CBWU88792.3p
ENSG00000047457	Y	CP	umls:C0993582	Arthritis, Experimental	KH.L87.34	-	CP;Cp;HEPH;HEPHL1;Heph;Hephl1;	CBWU88792.5p	CBWU88792.3p
ENSG00000047457	Y	CP	umls:C0030567	Parkinson Disease	KH.L87.34	-	CP;Cp;HEPH;HEPHL1;Heph;Hephl1;	CBWU88792.5p	CBWU88792.3p
ENSG00000047457	Y	CP	umls:C0282193	Iron Overload	KH.L87.34	-	CP;Cp;HEPH;HEPHL1;Heph;Hephl1;	CBWU88792.5p	CBWU88792.3p
ENSG00000047457	Y	CP	umls:C0033860	Psoriasis	KH.L87.34	-	CP;Cp;HEPH;HEPHL1;Heph;Hephl1;	CBWU88792.5p	CBWU88792.3p
ENSG00000047457	Y	CP	umls:C0011849	Diabetes Mellitus	KH.L87.34	-	CP;Cp;HEPH;HEPHL1;Heph;Hephl1;	CBWU88792.5p	CBWU88792.3p
ENSG00000047457	Y	CP	umls:C2239176	Carcinoma, Hepatocellular	KH.L87.34	-	CP;Cp;HEPH;HEPHL1;Heph;Hephl1;	CBWU88792.5p	CBWU88792.3p
ENSG00000047457	Y	CP	umls:C0027746	Nerve Degeneration	KH.L87.34	-	CP;Cp;HEPH;HEPHL1;Heph;Hephl1;	CBWU88792.5p	CBWU88792.3p
ENSG00000047457	Y	CP	umls:C2931082	Familial apoceruloplasmin deficiency	KH.L87.34	-	CP;Cp;HEPH;HEPHL1;Heph;Hephl1;	CBWU88792.5p	CBWU88792.3p
ENSG00000047457	Y	CP	umls:C0497327	Dementia	KH.L87.34	-	CP;Cp;HEPH;HEPHL1;Heph;Hephl1;	CBWU88792.5p	CBWU88792.3p
ENSG00000047457	Y	CP	umls:C0011156	Deficiency Diseases	KH.L87.34	-	CP;Cp;HEPH;HEPHL1;Heph;Hephl1;	CBWU88792.5p	CBWU88792.3p
ENSG00000047457	Y	CP	umls:C0013384	Dyskinesias	KH.L87.34	-	CP;Cp;HEPH;HEPHL1;Heph;Hephl1;	CBWU88792.5p	CBWU88792.3p
ENSG00000047457	Y	CP	umls:C0036341	Schizophrenia	KH.L87.34	-	CP;Cp;HEPH;HEPHL1;Heph;Hephl1;	CBWU88792.5p	CBWU88792.3p
ENSG00000047457	Y	CP	umls:C0035304	Retinal Degeneration	KH.L87.34	-	CP;Cp;HEPH;HEPHL1;Heph;Hephl1;	CBWU88792.5p	CBWU88792.3p
ENSG00000047457	Y	CP	umls:C0032914	Pre-Eclampsia	KH.L87.34	-	CP;Cp;HEPH;HEPHL1;Heph;Hephl1;	CBWU88792.5p	CBWU88792.3p
ENSG00000047457	Y	CP	umls:C0004352	Autistic Disorder	KH.L87.34	-	CP;Cp;HEPH;HEPHL1;Heph;Hephl1;	CBWU88792.5p	CBWU88792.3p
ENSG00000047457	Y	CP	umls:C0011854	Diabetes Mellitus, Type 1	KH.L87.34	-	CP;Cp;HEPH;HEPHL1;Heph;Hephl1;	CBWU88792.5p	CBWU88792.3p
ENSG00000047457	Y	CP	umls:C0006111	Brain Diseases	KH.L87.34	-	CP;Cp;HEPH;HEPHL1;Heph;Hephl1;	CBWU88792.5p	CBWU88792.3p
ENSG00000047457	Y	CP	umls:C0085397	Pasteurellaceae Infections	KH.L87.34	-	CP;Cp;HEPH;HEPHL1;Heph;Hephl1;	CBWU88792.5p	CBWU88792.3p
ENSG00000123416	Y	TUBA1B	umls:C0029456	Osteoporosis	KH.C11.291	Ci-tubulin alpha-01	TUBA1A;TUBA1B;Tuba1a;Tuba1b;alphaTub84B;alphaTub84D;	CBWU89616.5p	CBWU72432.5p	CBWU89616.3p	CBWU72432.3p
ENSG00000167552	Y	TUBA1A	umls:C0151744	Myocardial Ischemia	KH.C11.291	Ci-tubulin alpha-01	TUBA1A;TUBA1B;Tuba1a;Tuba1b;alphaTub84B;alphaTub84D;	CBWU89616.5p	CBWU72432.5p	CBWU89616.3p	CBWU72432.3p
ENSG00000167552	Y	TUBA1A	umls:C0266463	Lissencephaly	KH.C11.291	Ci-tubulin alpha-01	TUBA1A;TUBA1B;Tuba1a;Tuba1b;alphaTub84B;alphaTub84D;	CBWU89616.5p	CBWU72432.5p	CBWU89616.3p	CBWU72432.3p
ENSG00000167552	Y	TUBA1A	umls:C1969029	Lissencephaly 3	KH.C11.291	Ci-tubulin alpha-01	TUBA1A;TUBA1B;Tuba1a;Tuba1b;alphaTub84B;alphaTub84D;	CBWU89616.5p	CBWU72432.5p	CBWU89616.3p	CBWU72432.3p
ENSG00000139197	Y	PEX5	umls:C0282525	Neonatal adrenoleukodystrophy	KH.C1.1021	-	CG14815;PEX5;Pex5;	CBWU89949.5p	XABT119727.5p	CBWU89949.3p	XABT119727.3p
ENSG00000139197	Y	PEX5	umls:C0043459	Zellweger Syndrome	KH.C1.1021	-	CG14815;PEX5;Pex5;	CBWU89949.5p	XABT119727.5p	CBWU89949.3p	XABT119727.3p
ENSG00000164587	Y	RPS14	umls:C0024668	Mammary Neoplasms, Experimental	KH.C14.231	-	AC102103.10;RPS14;RpS14a;RpS14b;Rps14;	CBWU89956.5p	CBWU81076.5p	CBWU89956.3p	CBWU81076.3p	CBWU82156.3p
ENSG00000164587	Y	RPS14	umls:C0007097	Carcinoma	KH.C14.231	-	AC102103.10;RPS14;RpS14a;RpS14b;Rps14;	CBWU89956.5p	CBWU81076.5p	CBWU89956.3p	CBWU81076.3p	CBWU82156.3p
ENSG00000164587	Y	RPS14	umls:C0024667	Mammary Neoplasms, Animal	KH.C14.231	-	AC102103.10;RPS14;RpS14a;RpS14b;Rps14;	CBWU89956.5p	CBWU81076.5p	CBWU89956.3p	CBWU81076.3p	CBWU82156.3p
ENSG00000164587	Y	RPS14	umls:C0740302	5q- syndrome	KH.C14.231	-	AC102103.10;RPS14;RpS14a;RpS14b;Rps14;	CBWU89956.5p	CBWU81076.5p	CBWU89956.3p	CBWU81076.3p	CBWU82156.3p
ENSG00000164587	Y	RPS14	umls:C0003130	Anoxia	KH.C14.231	-	AC102103.10;RPS14;RpS14a;RpS14b;Rps14;	CBWU89956.5p	CBWU81076.5p	CBWU89956.3p	CBWU81076.3p	CBWU82156.3p
ENSG00000196396	Y	PTPN1	umls:C0011860	Diabetes Mellitus, Type 2	KH.C7.107	-	PTPN1;PTPN2;Ptp61F;Ptpn1;Ptpn2;	CBWU90134.5p	CBWU24279.5p	CBWU90134.3p	CBWU24279.3p
ENSG00000135100	Y	HNF1A	umls:C1840646	Hepatic Adenomas, Familial	KH.C12.461	-	HNF1A;HNF1B;Hnf1a;Hnf1b;	CBWU90527.5p	CBWU90527.3p
ENSG00000135100	Y	HNF1A	umls:C0020615	Hypoglycemia	KH.C12.461	-	HNF1A;HNF1B;Hnf1a;Hnf1b;	CBWU90527.5p	CBWU90527.3p
ENSG00000135100	Y	HNF1A	umls:C0011860	Diabetes Mellitus, Type 2	KH.C12.461	-	HNF1A;HNF1B;Hnf1a;Hnf1b;	CBWU90527.5p	CBWU90527.3p
ENSG00000135100	Y	HNF1A	umls:C1838100	Maturity-Onset Diabetes of the Young, Type 3	KH.C12.461	-	HNF1A;HNF1B;Hnf1a;Hnf1b;	CBWU90527.5p	CBWU90527.3p
ENSG00000135100	Y	HNF1A	umls:C0007134	Carcinoma, Renal Cell	KH.C12.461	-	HNF1A;HNF1B;Hnf1a;Hnf1b;	CBWU90527.5p	CBWU90527.3p
ENSG00000135100	Y	HNF1A	umls:C0011854	Diabetes Mellitus, Type 1	KH.C12.461	-	HNF1A;HNF1B;Hnf1a;Hnf1b;	CBWU90527.5p	CBWU90527.3p
ENSG00000135100	Y	HNF1A	umls:C2675866	Diabetes Mellitus, Insulin-Dependent, 20	KH.C12.461	-	HNF1A;HNF1B;Hnf1a;Hnf1b;	CBWU90527.5p	CBWU90527.3p
ENSG00000147872	Y	PLIN2	umls:C0015695	Fatty Liver	KH.C7.77	-	2310076L09Rik;AC011498.7-202;ADFP;Adfp;Lsd-2;M6PRBP1;M6prbp1;	CBWU90860.5p	CBWU27644.5p	CBWU90860.3p
ENSG00000147872	Y	PLIN2	umls:C0038356	Stomach Neoplasms	KH.C7.77	-	2310076L09Rik;AC011498.7-202;ADFP;Adfp;Lsd-2;M6PRBP1;M6prbp1;	CBWU90860.5p	CBWU27644.5p	CBWU90860.3p
ENSG00000143933	Y	CALM2	umls:C0236736	Cocaine-Related Disorders	KH.C3.79	Ci-CaM	CALM1;CALM2;CALM3;Calm1;Calm2;Calm3;Cam;	CBWU91080.5p	CBWU74270.5p	CBWU8202.5p	CBWU1385.5p	CBWU91080.3p	CBWU74270.3p	CBWU8202.3p	CBWU1385.3p
ENSG00000143933	Y	CALM2	umls:C0031391	Phencyclidine Abuse	KH.C3.79	Ci-CaM	CALM1;CALM2;CALM3;Calm1;Calm2;Calm3;Cam;	CBWU91080.5p	CBWU74270.5p	CBWU8202.5p	CBWU1385.5p	CBWU91080.3p	CBWU74270.3p	CBWU8202.3p	CBWU1385.3p
ENSG00000143933	Y	CALM2	umls:C0024809	Marijuana Abuse	KH.C3.79	Ci-CaM	CALM1;CALM2;CALM3;Calm1;Calm2;Calm3;Cam;	CBWU91080.5p	CBWU74270.5p	CBWU8202.5p	CBWU1385.5p	CBWU91080.3p	CBWU74270.3p	CBWU8202.3p	CBWU1385.3p
ENSG00000198668	Y	CALM1	umls:C0236736	Cocaine-Related Disorders	KH.C3.79	Ci-CaM	CALM1;CALM2;CALM3;Calm1;Calm2;Calm3;Cam;	CBWU91080.5p	CBWU74270.5p	CBWU8202.5p	CBWU1385.5p	CBWU91080.3p	CBWU74270.3p	CBWU8202.3p	CBWU1385.3p
ENSG00000198668	Y	CALM1	umls:C0031391	Phencyclidine Abuse	KH.C3.79	Ci-CaM	CALM1;CALM2;CALM3;Calm1;Calm2;Calm3;Cam;	CBWU91080.5p	CBWU74270.5p	CBWU8202.5p	CBWU1385.5p	CBWU91080.3p	CBWU74270.3p	CBWU8202.3p	CBWU1385.3p
ENSG00000198668	Y	CALM1	umls:C0043094	Weight Gain	KH.C3.79	Ci-CaM	CALM1;CALM2;CALM3;Calm1;Calm2;Calm3;Cam;	CBWU91080.5p	CBWU74270.5p	CBWU8202.5p	CBWU1385.5p	CBWU91080.3p	CBWU74270.3p	CBWU8202.3p	CBWU1385.3p
ENSG00000198668	Y	CALM1	umls:C0024809	Marijuana Abuse	KH.C3.79	Ci-CaM	CALM1;CALM2;CALM3;Calm1;Calm2;Calm3;Cam;	CBWU91080.5p	CBWU74270.5p	CBWU8202.5p	CBWU1385.5p	CBWU91080.3p	CBWU74270.3p	CBWU8202.3p	CBWU1385.3p
ENSG00000198668	Y	CALM1	umls:C0002395	Alzheimer Disease	KH.C3.79	Ci-CaM	CALM1;CALM2;CALM3;Calm1;Calm2;Calm3;Cam;	CBWU91080.5p	CBWU74270.5p	CBWU8202.5p	CBWU1385.5p	CBWU91080.3p	CBWU74270.3p	CBWU8202.3p	CBWU1385.3p
ENSG00000123131	Y	PRDX4	umls:C0020456	Hyperglycemia	KH.C10.328	-	Jafrac2;PRDX4;Prdx4;	CBWU91130.5p	CBWU11629.3p	CBWU91130.3p
ENSG00000123131	Y	PRDX4	umls:C0271650	Glucose Intolerance	KH.C10.328	-	Jafrac2;PRDX4;Prdx4;	CBWU91130.5p	CBWU11629.3p	CBWU91130.3p
ENSG00000123131	Y	PRDX4	umls:C0242656	Disease Progression	KH.C10.328	-	Jafrac2;PRDX4;Prdx4;	CBWU91130.5p	CBWU11629.3p	CBWU91130.3p
ENSG00000123131	Y	PRDX4	umls:C0162820	Dermatitis, Allergic Contact	KH.C10.328	-	Jafrac2;PRDX4;Prdx4;	CBWU91130.5p	CBWU11629.3p	CBWU91130.3p
ENSG00000123131	Y	PRDX4	umls:C0079744	Lymphoma, Large B-Cell, Diffuse	KH.C10.328	-	Jafrac2;PRDX4;Prdx4;	CBWU91130.5p	CBWU11629.3p	CBWU91130.3p
ENSG00000138829	Y	FBN2	umls:C0220668	Congenital contractural arachnodactyly	KH.C7.41	-	-	CBWU91173.5p	CBWU31758.5p	CBWU91173.3p	CBWU31758.3p
ENSG00000138829	Y	FBN2	umls:C0009404	Colorectal Neoplasms	KH.C7.41	-	-	CBWU91173.5p	CBWU31758.5p	CBWU91173.3p	CBWU31758.3p
ENSG00000188641	Y	DPYD	umls:C0023014	Language Development Disorders	KH.C5.112	-	DPYD;Dpyd;su(r);	CBWU91209.5p	CBWU91209.3p
ENSG00000188641	Y	DPYD	umls:C0027947	Neutropenia	KH.C5.112	-	DPYD;Dpyd;su(r);	CBWU91209.5p	CBWU91209.3p
ENSG00000188641	Y	DPYD	umls:C0270612	Leukoencephalopathies	KH.C5.112	-	DPYD;Dpyd;su(r);	CBWU91209.5p	CBWU91209.3p
ENSG00000188641	Y	DPYD	umls:C0024121	Lung Neoplasms	KH.C5.112	-	DPYD;Dpyd;su(r);	CBWU91209.5p	CBWU91209.3p
ENSG00000188641	Y	DPYD	umls:C0028754	Obesity	KH.C5.112	-	DPYD;Dpyd;su(r);	CBWU91209.5p	CBWU91209.3p
ENSG00000188641	Y	DPYD	umls:C1959620	Dihydropyrimidine Dehydrogenase Deficiency	KH.C5.112	-	DPYD;Dpyd;su(r);	CBWU91209.5p	CBWU91209.3p
ENSG00000188641	Y	DPYD	umls:C0031117	Peripheral Nervous System Diseases	KH.C5.112	-	DPYD;Dpyd;su(r);	CBWU91209.5p	CBWU91209.3p
ENSG00000188641	Y	DPYD	umls:C0009404	Colorectal Neoplasms	KH.C5.112	-	DPYD;Dpyd;su(r);	CBWU91209.5p	CBWU91209.3p
ENSG00000188641	Y	DPYD	umls:C0027627	Neoplasm Metastasis	KH.C5.112	-	DPYD;Dpyd;su(r);	CBWU91209.5p	CBWU91209.3p
ENSG00000188641	Y	DPYD	umls:C1458155	Breast Neoplasms	KH.C5.112	-	DPYD;Dpyd;su(r);	CBWU91209.5p	CBWU91209.3p
ENSG00000188641	Y	DPYD	umls:C0027765	Nervous System Diseases	KH.C5.112	-	DPYD;Dpyd;su(r);	CBWU91209.5p	CBWU91209.3p
ENSG00000188641	Y	DPYD	umls:C2239176	Carcinoma, Hepatocellular	KH.C5.112	-	DPYD;Dpyd;su(r);	CBWU91209.5p	CBWU91209.3p
ENSG00000188641	Y	DPYD	umls:C0030297	Pancreatic Neoplasms	KH.C5.112	-	DPYD;Dpyd;su(r);	CBWU91209.5p	CBWU91209.3p
ENSG00000188641	Y	DPYD	umls:C0038356	Stomach Neoplasms	KH.C5.112	-	DPYD;Dpyd;su(r);	CBWU91209.5p	CBWU91209.3p
ENSG00000188641	Y	DPYD	umls:C0008074	Child Development Disorders, Pervasive	KH.C5.112	-	DPYD;Dpyd;su(r);	CBWU91209.5p	CBWU91209.3p
ENSG00000188641	Y	DPYD	umls:C0034139	Purine-Pyrimidine Metabolism, Inborn Errors	KH.C5.112	-	DPYD;Dpyd;su(r);	CBWU91209.5p	CBWU91209.3p
ENSG00000188641	Y	DPYD	umls:C0009375	Colonic Neoplasms	KH.C5.112	-	DPYD;Dpyd;su(r);	CBWU91209.5p	CBWU91209.3p
ENSG00000188641	Y	DPYD	umls:C0036341	Schizophrenia	KH.C5.112	-	DPYD;Dpyd;su(r);	CBWU91209.5p	CBWU91209.3p
ENSG00000188641	Y	DPYD	umls:C0018671	Head and Neck Neoplasms	KH.C5.112	-	DPYD;Dpyd;su(r);	CBWU91209.5p	CBWU91209.3p
ENSG00000188641	Y	DPYD	umls:C0004352	Autistic Disorder	KH.C5.112	-	DPYD;Dpyd;su(r);	CBWU91209.5p	CBWU91209.3p
ENSG00000129988	Y	LBP	umls:C0043094	Weight Gain	KH.S1074.2	-	BPI;Bpi;LBP;Lbp;	CBWU91235.5p	CBWU91235.3p
ENSG00000129988	Y	LBP	umls:C0524620	Metabolic Syndrome X	KH.S1074.2	-	BPI;Bpi;LBP;Lbp;	CBWU91235.5p	CBWU91235.3p
ENSG00000129988	Y	LBP	umls:C0023893	Liver Cirrhosis, Experimental	KH.S1074.2	-	BPI;Bpi;LBP;Lbp;	CBWU91235.5p	CBWU91235.3p
ENSG00000129988	Y	LBP	umls:C0243026	Sepsis	KH.S1074.2	-	BPI;Bpi;LBP;Lbp;	CBWU91235.5p	CBWU91235.3p
ENSG00000129988	Y	LBP	umls:C0026766	Multiple Organ Failure	KH.S1074.2	-	BPI;Bpi;LBP;Lbp;	CBWU91235.5p	CBWU91235.3p
ENSG00000129988	Y	LBP	umls:C0028754	Obesity	KH.S1074.2	-	BPI;Bpi;LBP;Lbp;	CBWU91235.5p	CBWU91235.3p
ENSG00000117592	Y	PRDX6	umls:C0151744	Myocardial Ischemia	KH.C9.33	-	PRDX6;Prdx6;Prdx6-rs1;Prx6005;	CBWU9129.5p	CBWU9129.3p
ENSG00000117592	Y	PRDX6	umls:C2239176	Carcinoma, Hepatocellular	KH.C9.33	-	PRDX6;Prdx6;Prdx6-rs1;Prx6005;	CBWU9129.5p	CBWU9129.3p
ENSG00000117592	Y	PRDX6	umls:C0013080	Down Syndrome	KH.C9.33	-	PRDX6;Prdx6;Prdx6-rs1;Prx6005;	CBWU9129.5p	CBWU9129.3p
ENSG00000072210	Y	ALDH3A2	umls:C0037231	Sjogren-Larsson Syndrome	KH.C3.891	-	ALDH3A2;Aldh-III;Aldh3a1;Aldh3a2;Aldh3b1;	CBWU9159.5p	CBWU9159.3p
ENSG00000163541	Y	SUCLG1	umls:C3151476	MITOCHONDRIAL DNA DEPLETION SYNDROME 9 (ENCEPHALOMYOPATHIC TYPE WITH METHYLMALONIC ACIDURIA)	KH.C10.521	-	SUCLG1;Scsalpha;Suclg1;	CBWU91635.5p	CBWU91635.3p
ENSG00000163541	Y	SUCLG1	umls:C0242656	Disease Progression	KH.C10.521	-	SUCLG1;Scsalpha;Suclg1;	CBWU91635.5p	CBWU91635.3p
ENSG00000163541	Y	SUCLG1	umls:C0038356	Stomach Neoplasms	KH.C10.521	-	SUCLG1;Scsalpha;Suclg1;	CBWU91635.5p	CBWU91635.3p
ENSG00000107789	Y	MINPP1	umls:C0037274	Skin Diseases	KH.C11.111	-	MINPP1;Mipp1;Mipp2;	CBWU91718.5p	CBWU91718.3p	XABT61498.3p
ENSG00000107789	Y	MINPP1	umls:C0311375	Arsenic Poisoning	KH.C11.111	-	MINPP1;Mipp1;Mipp2;	CBWU91718.5p	CBWU91718.3p	XABT61498.3p
ENSG00000107789	Y	MINPP1	umls:C2931367	Thyroid cancer, follicular	KH.C11.111	-	MINPP1;Mipp1;Mipp2;	CBWU91718.5p	CBWU91718.3p	XABT61498.3p
ENSG00000103275	Y	UBE2I	umls:C0024668	Mammary Neoplasms, Experimental	KH.C7.119	-	UBE2I;Ube2i;lwr;	CBWU91729.5p	XABT219652.5p	CBWU91729.3p	XABT219652.3p
ENSG00000103275	Y	UBE2I	umls:C0007097	Carcinoma	KH.C7.119	-	UBE2I;Ube2i;lwr;	CBWU91729.5p	XABT219652.5p	CBWU91729.3p	XABT219652.3p
ENSG00000103275	Y	UBE2I	umls:C0024667	Mammary Neoplasms, Animal	KH.C7.119	-	UBE2I;Ube2i;lwr;	CBWU91729.5p	XABT219652.5p	CBWU91729.3p	XABT219652.3p
ENSG00000198805	Y	PNP	umls:C0860207	Drug-Induced Liver Injury	KH.C8.540	-	CG16758;NP;Pnp1;Pnp2;	CBWU92057.5p	CBWU35893.5p	CBWU92057.3p	CBWU35893.3p
ENSG00000198805	Y	PNP	umls:C0311375	Arsenic Poisoning	KH.C8.540	-	CG16758;NP;Pnp1;Pnp2;	CBWU92057.5p	CBWU35893.5p	CBWU92057.3p	CBWU35893.3p
ENSG00000198805	Y	PNP	umls:C0268125	Purine Nucleoside Phosphorylase Deficiency	KH.C8.540	-	CG16758;NP;Pnp1;Pnp2;	CBWU92057.5p	CBWU35893.5p	CBWU92057.3p	CBWU35893.3p
ENSG00000198805	Y	PNP	umls:C0029456	Osteoporosis	KH.C8.540	-	CG16758;NP;Pnp1;Pnp2;	CBWU92057.5p	CBWU35893.5p	CBWU92057.3p	CBWU35893.3p
ENSG00000108242	Y	CYP2C18	umls:C0206726	Gliosarcoma	KH.C1.1122	-	CYP2A13;CYP2A6;CYP2A7;CYP2B6;CYP2C18;CYP2C19;CYP2C8;CYP2C9;CYP2D6;CYP2E1;CYP2F1;CYP2J2;CYP2R1;Cyp18a1;Cyp2d10;Cyp2d34;Cyp2j11;Cyp2j13;Cyp2j5;Cyp2j6;Cyp2j9;Cyp2r1;	CBWU92204.5p	CBWU84234.5p	CBWU92204.3p
ENSG00000130649	Y	CYP2E1	umls:C0018800	Cardiomegaly	KH.C1.1122	-	CYP2A13;CYP2A6;CYP2A7;CYP2B6;CYP2C18;CYP2C19;CYP2C8;CYP2C9;CYP2D6;CYP2E1;CYP2F1;CYP2J2;CYP2R1;Cyp18a1;Cyp2d10;Cyp2d34;Cyp2j11;Cyp2j13;Cyp2j5;Cyp2j6;Cyp2j9;Cyp2r1;	CBWU92204.5p	CBWU84234.5p	CBWU92204.3p
ENSG00000130649	Y	CYP2E1	umls:C0001973	Alcoholism	KH.C1.1122	-	CYP2A13;CYP2A6;CYP2A7;CYP2B6;CYP2C18;CYP2C19;CYP2C8;CYP2C9;CYP2D6;CYP2E1;CYP2F1;CYP2J2;CYP2R1;Cyp18a1;Cyp2d10;Cyp2d34;Cyp2j11;Cyp2j13;Cyp2j5;Cyp2j6;Cyp2j9;Cyp2r1;	CBWU92204.5p	CBWU84234.5p	CBWU92204.3p
ENSG00000130649	Y	CYP2E1	umls:C0027540	Necrosis	KH.C1.1122	-	CYP2A13;CYP2A6;CYP2A7;CYP2B6;CYP2C18;CYP2C19;CYP2C8;CYP2C9;CYP2D6;CYP2E1;CYP2F1;CYP2J2;CYP2R1;Cyp18a1;Cyp2d10;Cyp2d34;Cyp2j11;Cyp2j13;Cyp2j5;Cyp2j6;Cyp2j9;Cyp2r1;	CBWU92204.5p	CBWU84234.5p	CBWU92204.3p
ENSG00000130649	Y	CYP2E1	umls:C0013221	Drug Toxicity	KH.C1.1122	-	CYP2A13;CYP2A6;CYP2A7;CYP2B6;CYP2C18;CYP2C19;CYP2C8;CYP2C9;CYP2D6;CYP2E1;CYP2F1;CYP2J2;CYP2R1;Cyp18a1;Cyp2d10;Cyp2d34;Cyp2j11;Cyp2j13;Cyp2j5;Cyp2j6;Cyp2j9;Cyp2r1;	CBWU92204.5p	CBWU84234.5p	CBWU92204.3p
ENSG00000130649	Y	CYP2E1	umls:C0860207	Drug-Induced Liver Injury	KH.C1.1122	-	CYP2A13;CYP2A6;CYP2A7;CYP2B6;CYP2C18;CYP2C19;CYP2C8;CYP2C9;CYP2D6;CYP2E1;CYP2F1;CYP2J2;CYP2R1;Cyp18a1;Cyp2d10;Cyp2d34;Cyp2j11;Cyp2j13;Cyp2j5;Cyp2j6;Cyp2j9;Cyp2r1;	CBWU92204.5p	CBWU84234.5p	CBWU92204.3p
ENSG00000130649	Y	CYP2E1	umls:C0011609	Drug Eruptions	KH.C1.1122	-	CYP2A13;CYP2A6;CYP2A7;CYP2B6;CYP2C18;CYP2C19;CYP2C8;CYP2C9;CYP2D6;CYP2E1;CYP2F1;CYP2J2;CYP2R1;Cyp18a1;Cyp2d10;Cyp2d34;Cyp2j11;Cyp2j13;Cyp2j5;Cyp2j6;Cyp2j9;Cyp2r1;	CBWU92204.5p	CBWU84234.5p	CBWU92204.3p
ENSG00000130649	Y	CYP2E1	umls:C0023891	Liver Cirrhosis, Alcoholic	KH.C1.1122	-	CYP2A13;CYP2A6;CYP2A7;CYP2B6;CYP2C18;CYP2C19;CYP2C8;CYP2C9;CYP2D6;CYP2E1;CYP2F1;CYP2J2;CYP2R1;Cyp18a1;Cyp2d10;Cyp2d34;Cyp2j11;Cyp2j13;Cyp2j5;Cyp2j6;Cyp2j9;Cyp2r1;	CBWU92204.5p	CBWU84234.5p	CBWU92204.3p
ENSG00000130649	Y	CYP2E1	umls:C0024121	Lung Neoplasms	KH.C1.1122	-	CYP2A13;CYP2A6;CYP2A7;CYP2B6;CYP2C18;CYP2C19;CYP2C8;CYP2C9;CYP2D6;CYP2E1;CYP2F1;CYP2J2;CYP2R1;Cyp18a1;Cyp2d10;Cyp2d34;Cyp2j11;Cyp2j13;Cyp2j5;Cyp2j6;Cyp2j9;Cyp2r1;	CBWU92204.5p	CBWU84234.5p	CBWU92204.3p
ENSG00000130649	Y	CYP2E1	umls:C0001418	Adenocarcinoma	KH.C1.1122	-	CYP2A13;CYP2A6;CYP2A7;CYP2B6;CYP2C18;CYP2C19;CYP2C8;CYP2C9;CYP2D6;CYP2E1;CYP2F1;CYP2J2;CYP2R1;Cyp18a1;Cyp2d10;Cyp2d34;Cyp2j11;Cyp2j13;Cyp2j5;Cyp2j6;Cyp2j9;Cyp2r1;	CBWU92204.5p	CBWU84234.5p	CBWU92204.3p
ENSG00000130649	Y	CYP2E1	umls:C0030567	Parkinson Disease	KH.C1.1122	-	CYP2A13;CYP2A6;CYP2A7;CYP2B6;CYP2C18;CYP2C19;CYP2C8;CYP2C9;CYP2D6;CYP2E1;CYP2F1;CYP2J2;CYP2R1;Cyp18a1;Cyp2d10;Cyp2d34;Cyp2j11;Cyp2j13;Cyp2j5;Cyp2j6;Cyp2j9;Cyp2r1;	CBWU92204.5p	CBWU84234.5p	CBWU92204.3p
ENSG00000130649	Y	CYP2E1	umls:C0024305	Lymphoma, Non-Hodgkin	KH.C1.1122	-	CYP2A13;CYP2A6;CYP2A7;CYP2B6;CYP2C18;CYP2C19;CYP2C8;CYP2C9;CYP2D6;CYP2E1;CYP2F1;CYP2J2;CYP2R1;Cyp18a1;Cyp2d10;Cyp2d34;Cyp2j11;Cyp2j13;Cyp2j5;Cyp2j6;Cyp2j9;Cyp2r1;	CBWU92204.5p	CBWU84234.5p	CBWU92204.3p
ENSG00000130649	Y	CYP2E1	umls:C0033578	Prostatic Neoplasms	KH.C1.1122	-	CYP2A13;CYP2A6;CYP2A7;CYP2B6;CYP2C18;CYP2C19;CYP2C8;CYP2C9;CYP2D6;CYP2E1;CYP2F1;CYP2J2;CYP2R1;Cyp18a1;Cyp2d10;Cyp2d34;Cyp2j11;Cyp2j13;Cyp2j5;Cyp2j6;Cyp2j9;Cyp2r1;	CBWU92204.5p	CBWU84234.5p	CBWU92204.3p
ENSG00000130649	Y	CYP2E1	umls:C2239176	Carcinoma, Hepatocellular	KH.C1.1122	-	CYP2A13;CYP2A6;CYP2A7;CYP2B6;CYP2C18;CYP2C19;CYP2C8;CYP2C9;CYP2D6;CYP2E1;CYP2F1;CYP2J2;CYP2R1;Cyp18a1;Cyp2d10;Cyp2d34;Cyp2j11;Cyp2j13;Cyp2j5;Cyp2j6;Cyp2j9;Cyp2r1;	CBWU92204.5p	CBWU84234.5p	CBWU92204.3p
ENSG00000130649	Y	CYP2E1	umls:C0015695	Fatty Liver	KH.C1.1122	-	CYP2A13;CYP2A6;CYP2A7;CYP2B6;CYP2C18;CYP2C19;CYP2C8;CYP2C9;CYP2D6;CYP2E1;CYP2F1;CYP2J2;CYP2R1;Cyp18a1;Cyp2d10;Cyp2d34;Cyp2j11;Cyp2j13;Cyp2j5;Cyp2j6;Cyp2j9;Cyp2r1;	CBWU92204.5p	CBWU84234.5p	CBWU92204.3p
ENSG00000130649	Y	CYP2E1	umls:C0023903	Liver Neoplasms	KH.C1.1122	-	CYP2A13;CYP2A6;CYP2A7;CYP2B6;CYP2C18;CYP2C19;CYP2C8;CYP2C9;CYP2D6;CYP2E1;CYP2F1;CYP2J2;CYP2R1;Cyp18a1;Cyp2d10;Cyp2d34;Cyp2j11;Cyp2j13;Cyp2j5;Cyp2j6;Cyp2j9;Cyp2r1;	CBWU92204.5p	CBWU84234.5p	CBWU92204.3p
ENSG00000130649	Y	CYP2E1	umls:C0023904	Liver Neoplasms, Experimental	KH.C1.1122	-	CYP2A13;CYP2A6;CYP2A7;CYP2B6;CYP2C18;CYP2C19;CYP2C8;CYP2C9;CYP2D6;CYP2E1;CYP2F1;CYP2J2;CYP2R1;Cyp18a1;Cyp2d10;Cyp2d34;Cyp2j11;Cyp2j13;Cyp2j5;Cyp2j6;Cyp2j9;Cyp2r1;	CBWU92204.5p	CBWU84234.5p	CBWU92204.3p
ENSG00000130649	Y	CYP2E1	umls:C0007131	Carcinoma, Non-Small-Cell Lung	KH.C1.1122	-	CYP2A13;CYP2A6;CYP2A7;CYP2B6;CYP2C18;CYP2C19;CYP2C8;CYP2C9;CYP2D6;CYP2E1;CYP2F1;CYP2J2;CYP2R1;Cyp18a1;Cyp2d10;Cyp2d34;Cyp2j11;Cyp2j13;Cyp2j5;Cyp2j6;Cyp2j9;Cyp2r1;	CBWU92204.5p	CBWU84234.5p	CBWU92204.3p
ENSG00000130649	Y	CYP2E1	umls:C1449861	Micronuclei, Chromosome-Defective	KH.C1.1122	-	CYP2A13;CYP2A6;CYP2A7;CYP2B6;CYP2C18;CYP2C19;CYP2C8;CYP2C9;CYP2D6;CYP2E1;CYP2F1;CYP2J2;CYP2R1;Cyp18a1;Cyp2d10;Cyp2d34;Cyp2j11;Cyp2j13;Cyp2j5;Cyp2j6;Cyp2j9;Cyp2r1;	CBWU92204.5p	CBWU84234.5p	CBWU92204.3p
ENSG00000138115	Y	CYP2C8	umls:C0027765	Nervous System Diseases	KH.C1.1122	-	CYP2A13;CYP2A6;CYP2A7;CYP2B6;CYP2C18;CYP2C19;CYP2C8;CYP2C9;CYP2D6;CYP2E1;CYP2F1;CYP2J2;CYP2R1;Cyp18a1;Cyp2d10;Cyp2d34;Cyp2j11;Cyp2j13;Cyp2j5;Cyp2j6;Cyp2j9;Cyp2r1;	CBWU92204.5p	CBWU84234.5p	CBWU92204.3p
ENSG00000138115	Y	CYP2C8	umls:C0022658	Kidney Diseases	KH.C1.1122	-	CYP2A13;CYP2A6;CYP2A7;CYP2B6;CYP2C18;CYP2C19;CYP2C8;CYP2C9;CYP2D6;CYP2E1;CYP2F1;CYP2J2;CYP2R1;Cyp18a1;Cyp2d10;Cyp2d34;Cyp2j11;Cyp2j13;Cyp2j5;Cyp2j6;Cyp2j9;Cyp2r1;	CBWU92204.5p	CBWU84234.5p	CBWU92204.3p
ENSG00000138115	Y	CYP2C8	umls:C0035410	Rhabdomyolysis	KH.C1.1122	-	CYP2A13;CYP2A6;CYP2A7;CYP2B6;CYP2C18;CYP2C19;CYP2C8;CYP2C9;CYP2D6;CYP2E1;CYP2F1;CYP2J2;CYP2R1;Cyp18a1;Cyp2d10;Cyp2d34;Cyp2j11;Cyp2j13;Cyp2j5;Cyp2j6;Cyp2j9;Cyp2r1;	CBWU92204.5p	CBWU84234.5p	CBWU92204.3p
ENSG00000165841	Y	CYP2C19	umls:C2609414	Acute Kidney Injury	KH.C1.1122	-	CYP2A13;CYP2A6;CYP2A7;CYP2B6;CYP2C18;CYP2C19;CYP2C8;CYP2C9;CYP2D6;CYP2E1;CYP2F1;CYP2J2;CYP2R1;Cyp18a1;Cyp2d10;Cyp2d34;Cyp2j11;Cyp2j13;Cyp2j5;Cyp2j6;Cyp2j9;Cyp2r1;	CBWU92204.5p	CBWU84234.5p	CBWU92204.3p
ENSG00000165841	Y	CYP2C19	umls:C0860207	Drug-Induced Liver Injury	KH.C1.1122	-	CYP2A13;CYP2A6;CYP2A7;CYP2B6;CYP2C18;CYP2C19;CYP2C8;CYP2C9;CYP2D6;CYP2E1;CYP2F1;CYP2J2;CYP2R1;Cyp18a1;Cyp2d10;Cyp2d34;Cyp2j11;Cyp2j13;Cyp2j5;Cyp2j6;Cyp2j9;Cyp2r1;	CBWU92204.5p	CBWU84234.5p	CBWU92204.3p
ENSG00000165841	Y	CYP2C19	umls:C0040053	Thrombosis	KH.C1.1122	-	CYP2A13;CYP2A6;CYP2A7;CYP2B6;CYP2C18;CYP2C19;CYP2C8;CYP2C9;CYP2D6;CYP2E1;CYP2F1;CYP2J2;CYP2R1;Cyp18a1;Cyp2d10;Cyp2d34;Cyp2j11;Cyp2j13;Cyp2j5;Cyp2j6;Cyp2j9;Cyp2r1;	CBWU92204.5p	CBWU84234.5p	CBWU92204.3p
ENSG00000165841	Y	CYP2C19	umls:C1836023	Drug Metabolism, Poor, CYP2C19-Related	KH.C1.1122	-	CYP2A13;CYP2A6;CYP2A7;CYP2B6;CYP2C18;CYP2C19;CYP2C8;CYP2C9;CYP2D6;CYP2E1;CYP2F1;CYP2J2;CYP2R1;Cyp18a1;Cyp2d10;Cyp2d34;Cyp2j11;Cyp2j13;Cyp2j5;Cyp2j6;Cyp2j9;Cyp2r1;	CBWU92204.5p	CBWU84234.5p	CBWU92204.3p
ENSG00000165841	Y	CYP2C19	umls:C0085215	Primary Ovarian Insufficiency	KH.C1.1122	-	CYP2A13;CYP2A6;CYP2A7;CYP2B6;CYP2C18;CYP2C19;CYP2C8;CYP2C9;CYP2D6;CYP2E1;CYP2F1;CYP2J2;CYP2R1;Cyp18a1;Cyp2d10;Cyp2d34;Cyp2j11;Cyp2j13;Cyp2j5;Cyp2j6;Cyp2j9;Cyp2r1;	CBWU92204.5p	CBWU84234.5p	CBWU92204.3p
ENSG00000165841	Y	CYP2C19	umls:C0022661	Kidney Failure, Chronic	KH.C1.1122	-	CYP2A13;CYP2A6;CYP2A7;CYP2B6;CYP2C18;CYP2C19;CYP2C8;CYP2C9;CYP2D6;CYP2E1;CYP2F1;CYP2J2;CYP2R1;Cyp18a1;Cyp2d10;Cyp2d34;Cyp2j11;Cyp2j13;Cyp2j5;Cyp2j6;Cyp2j9;Cyp2r1;	CBWU92204.5p	CBWU84234.5p	CBWU92204.3p
ENSG00000165841	Y	CYP2C19	umls:C0007222	Cardiovascular Diseases	KH.C1.1122	-	CYP2A13;CYP2A6;CYP2A7;CYP2B6;CYP2C18;CYP2C19;CYP2C8;CYP2C9;CYP2D6;CYP2E1;CYP2F1;CYP2J2;CYP2R1;Cyp18a1;Cyp2d10;Cyp2d34;Cyp2j11;Cyp2j13;Cyp2j5;Cyp2j6;Cyp2j9;Cyp2r1;	CBWU92204.5p	CBWU84234.5p	CBWU92204.3p
ENSG00000197408	Y	CYP2B6	umls:C1861063	TOBACCO ADDICTION, SUSCEPTIBILITY TO	KH.C1.1122	-	CYP2A13;CYP2A6;CYP2A7;CYP2B6;CYP2C18;CYP2C19;CYP2C8;CYP2C9;CYP2D6;CYP2E1;CYP2F1;CYP2J2;CYP2R1;Cyp18a1;Cyp2d10;Cyp2d34;Cyp2j11;Cyp2j13;Cyp2j5;Cyp2j6;Cyp2j9;Cyp2r1;	CBWU92204.5p	CBWU84234.5p	CBWU92204.3p
ENSG00000197408	Y	CYP2B6	umls:C0206726	Gliosarcoma	KH.C1.1122	-	CYP2A13;CYP2A6;CYP2A7;CYP2B6;CYP2C18;CYP2C19;CYP2C8;CYP2C9;CYP2D6;CYP2E1;CYP2F1;CYP2J2;CYP2R1;Cyp18a1;Cyp2d10;Cyp2d34;Cyp2j11;Cyp2j13;Cyp2j5;Cyp2j6;Cyp2j9;Cyp2r1;	CBWU92204.5p	CBWU84234.5p	CBWU92204.3p
ENSG00000197408	Y	CYP2B6	umls:C0022661	Kidney Failure, Chronic	KH.C1.1122	-	CYP2A13;CYP2A6;CYP2A7;CYP2B6;CYP2C18;CYP2C19;CYP2C8;CYP2C9;CYP2D6;CYP2E1;CYP2F1;CYP2J2;CYP2R1;Cyp18a1;Cyp2d10;Cyp2d34;Cyp2j11;Cyp2j13;Cyp2j5;Cyp2j6;Cyp2j9;Cyp2r1;	CBWU92204.5p	CBWU84234.5p	CBWU92204.3p
ENSG00000172115	Y	CYCS	umls:C0022116	Ischemia	KH.C3.196	-	AC113329.7;AC123930.4;AF279873.4;AL162614.25;CYCS;Cycs;Cyct;	CBWU92336.5p	CBWU68416.5p	CBWU68416.3p
ENSG00000172115	Y	CYCS	umls:C0015695	Fatty Liver	KH.C3.196	-	AC113329.7;AC123930.4;AF279873.4;AL162614.25;CYCS;Cycs;Cyct;	CBWU92336.5p	CBWU68416.5p	CBWU68416.3p
ENSG00000172115	Y	CYCS	umls:C0263454	Chloracne	KH.C3.196	-	AC113329.7;AC123930.4;AF279873.4;AL162614.25;CYCS;Cycs;Cyct;	CBWU92336.5p	CBWU68416.5p	CBWU68416.3p
ENSG00000172115	Y	CYCS	umls:C0007787	Ischemic Attack, Transient	KH.C3.196	-	AC113329.7;AC123930.4;AF279873.4;AL162614.25;CYCS;Cycs;Cyct;	CBWU92336.5p	CBWU68416.5p	CBWU68416.3p
ENSG00000172115	Y	CYCS	umls:C0040034	Thrombocytopenia	KH.C3.196	-	AC113329.7;AC123930.4;AF279873.4;AL162614.25;CYCS;Cycs;Cyct;	CBWU92336.5p	CBWU68416.5p	CBWU68416.3p
ENSG00000172115	Y	CYCS	umls:C0007786	Brain Ischemia	KH.C3.196	-	AC113329.7;AC123930.4;AF279873.4;AL162614.25;CYCS;Cycs;Cyct;	CBWU92336.5p	CBWU68416.5p	CBWU68416.3p
ENSG00000172115	Y	CYCS	umls:C0028754	Obesity	KH.C3.196	-	AC113329.7;AC123930.4;AF279873.4;AL162614.25;CYCS;Cycs;Cyct;	CBWU92336.5p	CBWU68416.5p	CBWU68416.3p
ENSG00000172115	Y	CYCS	umls:C2677608	Thrombocytopenia 4	KH.C3.196	-	AC113329.7;AC123930.4;AF279873.4;AL162614.25;CYCS;Cycs;Cyct;	CBWU92336.5p	CBWU68416.5p	CBWU68416.3p
ENSG00000172115	Y	CYCS	umls:C0268583	Methylmalonic acidemia	KH.C3.196	-	AC113329.7;AC123930.4;AF279873.4;AL162614.25;CYCS;Cycs;Cyct;	CBWU92336.5p	CBWU68416.5p	CBWU68416.3p
ENSG00000104267	Y	CA2	umls:C2239176	Carcinoma, Hepatocellular	KH.C1.423	-	CA1;CA13;CA2;CA3;CA5A;CA5B;CA7;CA8;Car1;Car13;Car2;Car3;Car5a;Car5b;Car7;	CBWU92996.5p	XABT74267.5p	CBWU15767.5p	CBWU11224.5p	CBWU97800.5p	CBWU92996.3p	XABT74267.3p	CBWU15767.3p	CBWU97800.3p
ENSG00000104267	Y	CA2	umls:C0029456	Osteoporosis	KH.C1.423	-	CA1;CA13;CA2;CA3;CA5A;CA5B;CA7;CA8;Car1;Car13;Car2;Car3;Car5a;Car5b;Car7;	CBWU92996.5p	XABT74267.5p	CBWU15767.5p	CBWU11224.5p	CBWU97800.5p	CBWU92996.3p	XABT74267.3p	CBWU15767.3p	CBWU97800.3p
ENSG00000104267	Y	CA2	umls:C0038356	Stomach Neoplasms	KH.C1.423	-	CA1;CA13;CA2;CA3;CA5A;CA5B;CA7;CA8;Car1;Car13;Car2;Car3;Car5a;Car5b;Car7;	CBWU92996.5p	XABT74267.5p	CBWU15767.5p	CBWU11224.5p	CBWU97800.5p	CBWU92996.3p	XABT74267.3p	CBWU15767.3p	CBWU97800.3p
ENSG00000104267	Y	CA2	umls:C0001418	Adenocarcinoma	KH.C1.423	-	CA1;CA13;CA2;CA3;CA5A;CA5B;CA7;CA8;Car1;Car13;Car2;Car3;Car5a;Car5b;Car7;	CBWU92996.5p	XABT74267.5p	CBWU15767.5p	CBWU11224.5p	CBWU97800.5p	CBWU92996.3p	XABT74267.3p	CBWU15767.3p	CBWU97800.3p
ENSG00000104267	Y	CA2	umls:C0345407	Osteopetrosis with renal tubular acidosis	KH.C1.423	-	CA1;CA13;CA2;CA3;CA5A;CA5B;CA7;CA8;Car1;Car13;Car2;Car3;Car5a;Car5b;Car7;	CBWU92996.5p	XABT74267.5p	CBWU15767.5p	CBWU11224.5p	CBWU97800.5p	CBWU92996.3p	XABT74267.3p	CBWU15767.3p	CBWU97800.3p
ENSG00000104267	Y	CA2	umls:C0279626	Esophageal Squamous Cell Carcinoma	KH.C1.423	-	CA1;CA13;CA2;CA3;CA5A;CA5B;CA7;CA8;Car1;Car13;Car2;Car3;Car5a;Car5b;Car7;	CBWU92996.5p	XABT74267.5p	CBWU15767.5p	CBWU11224.5p	CBWU97800.5p	CBWU92996.3p	XABT74267.3p	CBWU15767.3p	CBWU97800.3p
ENSG00000125124	Y	BBS2	umls:C0752166	Bardet-Biedl Syndrome	KH.C10.523	Bardet-Biedl syndrome 2	BBS2;Bbs2;	CBWU93159.5p	XABT188614.5p	CBWU93159.3p	XABT188614.3p
ENSG00000105607	Y	GCDH	umls:C0268595	Glutaric aciduria 1	KH.C8.849	-	CG9547;GCDH;Gcdh;	CBWU93310.5p	XABT100836.5p	CBWU93310.3p	XABT100836.3p
ENSG00000067560	Y	RHOA	umls:C0033687	Proteinuria	KH.C7.187	RhoA protein	RHOA;RHOC;Rho1;Rhoa;Rhoc;	CBWU93531.5p	CBWU20671.5p	CBWU93531.3p
ENSG00000067560	Y	RHOA	umls:C0038356	Stomach Neoplasms	KH.C7.187	RhoA protein	RHOA;RHOC;Rho1;Rhoa;Rhoc;	CBWU93531.5p	CBWU20671.5p	CBWU93531.3p
ENSG00000067560	Y	RHOA	umls:C0005695	Urinary Bladder Neoplasms	KH.C7.187	RhoA protein	RHOA;RHOC;Rho1;Rhoa;Rhoc;	CBWU93531.5p	CBWU20671.5p	CBWU93531.3p
ENSG00000067560	Y	RHOA	umls:C0027626	Neoplasm Invasiveness	KH.C7.187	RhoA protein	RHOA;RHOC;Rho1;Rhoa;Rhoc;	CBWU93531.5p	CBWU20671.5p	CBWU93531.3p
ENSG00000163106	Y	HPGDS	umls:C0023895	Liver Diseases	KH.C10.14	Glutathione-requiring prostaglandin D synthase-like	GstS1;PGDS;Ptgds2;	CBWU93533.5p	XABT188754.5p	CBWU93533.3p
ENSG00000163106	Y	HPGDS	umls:C1336708	Testicular Germ Cell Tumor	KH.C10.14	Glutathione-requiring prostaglandin D synthase-like	GstS1;PGDS;Ptgds2;	CBWU93533.5p	XABT188754.5p	CBWU93533.3p
ENSG00000128272	Y	ATF4	umls:C1134719	Carcinoma, Ductal, Breast	KH.C3.137	ATF4/5	ATF4;Atf4;	CBWU93563.5p	CBWU93563.3p
ENSG00000128272	Y	ATF4	umls:C0027540	Necrosis	KH.C3.137	ATF4/5	ATF4;Atf4;	CBWU93563.5p	CBWU93563.3p
ENSG00000128272	Y	ATF4	umls:C0003130	Anoxia	KH.C3.137	ATF4/5	ATF4;Atf4;	CBWU93563.5p	CBWU93563.3p
ENSG00000183044	Y	ABAT	umls:C0034933	Reflex, Abnormal	KH.C1.1094	4-aminobutyrate aminotransferase	ABAT;Abat;CG7433;	CBWU93707.5p	CBWU109898.5p	CBWU93707.3p	CBWU109898.3p
ENSG00000183044	Y	ABAT	umls:C0033922	Psychomotor Disorders	KH.C1.1094	4-aminobutyrate aminotransferase	ABAT;Abat;CG7433;	CBWU93707.5p	CBWU109898.5p	CBWU93707.3p	CBWU109898.3p
ENSG00000183044	Y	ABAT	umls:C0017168	Gastroesophageal Reflux	KH.C1.1094	4-aminobutyrate aminotransferase	ABAT;Abat;CG7433;	CBWU93707.5p	CBWU109898.5p	CBWU93707.3p	CBWU109898.3p
ENSG00000183044	Y	ABAT	umls:C0342708	Gamma aminobutyric acid transaminase deficiency	KH.C1.1094	4-aminobutyrate aminotransferase	ABAT;Abat;CG7433;	CBWU93707.5p	CBWU109898.5p	CBWU93707.3p	CBWU109898.3p
ENSG00000183044	Y	ABAT	umls:C0023380	Lethargy	KH.C1.1094	4-aminobutyrate aminotransferase	ABAT;Abat;CG7433;	CBWU93707.5p	CBWU109898.5p	CBWU93707.3p	CBWU109898.3p
ENSG00000183044	Y	ABAT	umls:C0036572	Seizures	KH.C1.1094	4-aminobutyrate aminotransferase	ABAT;Abat;CG7433;	CBWU93707.5p	CBWU109898.5p	CBWU93707.3p	CBWU109898.3p
ENSG00000183044	Y	ABAT	umls:C0004352	Autistic Disorder	KH.C1.1094	4-aminobutyrate aminotransferase	ABAT;Abat;CG7433;	CBWU93707.5p	CBWU109898.5p	CBWU93707.3p	CBWU109898.3p
ENSG00000183044	Y	ABAT	umls:C0026827	Muscle Hypotonia	KH.C1.1094	4-aminobutyrate aminotransferase	ABAT;Abat;CG7433;	CBWU93707.5p	CBWU109898.5p	CBWU93707.3p	CBWU109898.3p
ENSG00000183044	Y	ABAT	umls:C0314657	Genetic Predisposition to Disease	KH.C1.1094	4-aminobutyrate aminotransferase	ABAT;Abat;CG7433;	CBWU93707.5p	CBWU109898.5p	CBWU93707.3p	CBWU109898.3p
ENSG00000149091	Y	DGKZ	umls:C0027051	Myocardial Infarction	KH.C14.123	-	DGKI;DGKZ;Dgki;Dgkz;rdgA;	CBWU93736.5p	XABT54176.5p	XABT54176.3p
ENSG00000130522	Y	JUND	umls:C0236736	Cocaine-Related Disorders	KH.C5.610	Jun-like transcription factor	AC162446.2;JUN;JUNB;JUND;Jra;Jun;Junb;	CBWU94505.5p	CBWU31394.5p	CBWU94505.3p	CBWU31394.3p
ENSG00000130522	Y	JUND	umls:C0023890	Liver Cirrhosis	KH.C5.610	Jun-like transcription factor	AC162446.2;JUN;JUNB;JUND;Jra;Jun;Junb;	CBWU94505.5p	CBWU31394.5p	CBWU94505.3p	CBWU31394.3p
ENSG00000130522	Y	JUND	umls:C0017658	Glomerulonephritis	KH.C5.610	Jun-like transcription factor	AC162446.2;JUN;JUNB;JUND;Jra;Jun;Junb;	CBWU94505.5p	CBWU31394.5p	CBWU94505.3p	CBWU31394.3p
ENSG00000130522	Y	JUND	umls:C1862939	Amyotrophic lateral sclerosis 1	KH.C5.610	Jun-like transcription factor	AC162446.2;JUN;JUNB;JUND;Jra;Jun;Junb;	CBWU94505.5p	CBWU31394.5p	CBWU94505.3p	CBWU31394.3p
ENSG00000130522	Y	JUND	umls:C0038220	Status Epilepticus	KH.C5.610	Jun-like transcription factor	AC162446.2;JUN;JUNB;JUND;Jra;Jun;Junb;	CBWU94505.5p	CBWU31394.5p	CBWU94505.3p	CBWU31394.3p
ENSG00000171223	Y	JUNB	umls:C0151744	Myocardial Ischemia	KH.C5.610	Jun-like transcription factor	AC162446.2;JUN;JUNB;JUND;Jra;Jun;Junb;	CBWU94505.5p	CBWU31394.5p	CBWU94505.3p	CBWU31394.3p
ENSG00000171223	Y	JUNB	umls:C0024121	Lung Neoplasms	KH.C5.610	Jun-like transcription factor	AC162446.2;JUN;JUNB;JUND;Jra;Jun;Junb;	CBWU94505.5p	CBWU31394.5p	CBWU94505.3p	CBWU31394.3p
ENSG00000171223	Y	JUNB	umls:C0740392	Infarction, Middle Cerebral Artery	KH.C5.610	Jun-like transcription factor	AC162446.2;JUN;JUNB;JUND;Jra;Jun;Junb;	CBWU94505.5p	CBWU31394.5p	CBWU94505.3p	CBWU31394.3p
ENSG00000171223	Y	JUNB	umls:C0038220	Status Epilepticus	KH.C5.610	Jun-like transcription factor	AC162446.2;JUN;JUNB;JUND;Jra;Jun;Junb;	CBWU94505.5p	CBWU31394.5p	CBWU94505.3p	CBWU31394.3p
ENSG00000177606	Y	JUN	umls:C1458155	Breast Neoplasms	KH.C5.610	Jun-like transcription factor	AC162446.2;JUN;JUNB;JUND;Jra;Jun;Junb;	CBWU94505.5p	CBWU31394.5p	CBWU94505.3p	CBWU31394.3p
ENSG00000177606	Y	JUN	umls:C2239176	Carcinoma, Hepatocellular	KH.C5.610	Jun-like transcription factor	AC162446.2;JUN;JUNB;JUND;Jra;Jun;Junb;	CBWU94505.5p	CBWU31394.5p	CBWU94505.3p	CBWU31394.3p
ENSG00000177606	Y	JUN	umls:C0035126	Reperfusion Injury	KH.C5.610	Jun-like transcription factor	AC162446.2;JUN;JUNB;JUND;Jra;Jun;Junb;	CBWU94505.5p	CBWU31394.5p	CBWU94505.3p	CBWU31394.3p
ENSG00000177606	Y	JUN	umls:C0023903	Liver Neoplasms	KH.C5.610	Jun-like transcription factor	AC162446.2;JUN;JUNB;JUND;Jra;Jun;Junb;	CBWU94505.5p	CBWU31394.5p	CBWU94505.3p	CBWU31394.3p
ENSG00000177606	Y	JUN	umls:C0029463	Osteosarcoma	KH.C5.610	Jun-like transcription factor	AC162446.2;JUN;JUNB;JUND;Jra;Jun;Junb;	CBWU94505.5p	CBWU31394.5p	CBWU94505.3p	CBWU31394.3p
ENSG00000177606	Y	JUN	umls:C0270611	Brain Injuries	KH.C5.610	Jun-like transcription factor	AC162446.2;JUN;JUNB;JUND;Jra;Jun;Junb;	CBWU94505.5p	CBWU31394.5p	CBWU94505.3p	CBWU31394.3p
ENSG00000177606	Y	JUN	umls:C0038356	Stomach Neoplasms	KH.C5.610	Jun-like transcription factor	AC162446.2;JUN;JUNB;JUND;Jra;Jun;Junb;	CBWU94505.5p	CBWU31394.5p	CBWU94505.3p	CBWU31394.3p
ENSG00000177606	Y	JUN	umls:C0009375	Colonic Neoplasms	KH.C5.610	Jun-like transcription factor	AC162446.2;JUN;JUNB;JUND;Jra;Jun;Junb;	CBWU94505.5p	CBWU31394.5p	CBWU94505.3p	CBWU31394.3p
ENSG00000177606	Y	JUN	umls:C0007621	Cell Transformation, Neoplastic	KH.C5.610	Jun-like transcription factor	AC162446.2;JUN;JUNB;JUND;Jra;Jun;Junb;	CBWU94505.5p	CBWU31394.5p	CBWU94505.3p	CBWU31394.3p
ENSG00000177606	Y	JUN	umls:C0021846	Intestinal Polyps	KH.C5.610	Jun-like transcription factor	AC162446.2;JUN;JUNB;JUND;Jra;Jun;Junb;	CBWU94505.5p	CBWU31394.5p	CBWU94505.3p	CBWU31394.3p
ENSG00000177606	Y	JUN	umls:C0018923	Hemangiosarcoma	KH.C5.610	Jun-like transcription factor	AC162446.2;JUN;JUNB;JUND;Jra;Jun;Junb;	CBWU94505.5p	CBWU31394.5p	CBWU94505.3p	CBWU31394.3p
ENSG00000177606	Y	JUN	umls:C0024121	Lung Neoplasms	KH.C5.610	Jun-like transcription factor	AC162446.2;JUN;JUNB;JUND;Jra;Jun;Junb;	CBWU94505.5p	CBWU31394.5p	CBWU94505.3p	CBWU31394.3p
ENSG00000177606	Y	JUN	umls:C0007786	Brain Ischemia	KH.C5.610	Jun-like transcription factor	AC162446.2;JUN;JUNB;JUND;Jra;Jun;Junb;	CBWU94505.5p	CBWU31394.5p	CBWU94505.3p	CBWU31394.3p
ENSG00000177606	Y	JUN	umls:C0031117	Peripheral Nervous System Diseases	KH.C5.610	Jun-like transcription factor	AC162446.2;JUN;JUNB;JUND;Jra;Jun;Junb;	CBWU94505.5p	CBWU31394.5p	CBWU94505.3p	CBWU31394.3p
ENSG00000177606	Y	JUN	umls:C0038220	Status Epilepticus	KH.C5.610	Jun-like transcription factor	AC162446.2;JUN;JUNB;JUND;Jra;Jun;Junb;	CBWU94505.5p	CBWU31394.5p	CBWU94505.3p	CBWU31394.3p
ENSG00000160801	Y	PTH1R	umls:C0020502	Hyperparathyroidism	KH.L172.20	Ci-PTH1R	CG12370;CG8422;PTHR1;PTHR2;Pth2r;Pthr1;	CBWU94729.3p
ENSG00000160801	Y	PTH1R	umls:C3463923	ENCHONDROMATOSIS, MULTIPLE, OLLIER TYPE	KH.L172.20	Ci-PTH1R	CG12370;CG8422;PTHR1;PTHR2;Pth2r;Pthr1;	CBWU94729.3p
ENSG00000160801	Y	PTH1R	umls:C1852222	Failure of Tooth Eruption, Primary	KH.L172.20	Ci-PTH1R	CG12370;CG8422;PTHR1;PTHR2;Pth2r;Pthr1;	CBWU94729.3p
ENSG00000160801	Y	PTH1R	umls:C0014084	Enchondromatosis	KH.L172.20	Ci-PTH1R	CG12370;CG8422;PTHR1;PTHR2;Pth2r;Pthr1;	CBWU94729.3p
ENSG00000160801	Y	PTH1R	umls:C0024115	Lung Diseases	KH.L172.20	Ci-PTH1R	CG12370;CG8422;PTHR1;PTHR2;Pth2r;Pthr1;	CBWU94729.3p
ENSG00000160801	Y	PTH1R	umls:C1859148	Chondrodysplasia, blomstrand type	KH.L172.20	Ci-PTH1R	CG12370;CG8422;PTHR1;PTHR2;Pth2r;Pthr1;	CBWU94729.3p
ENSG00000160801	Y	PTH1R	umls:C0035579	Rickets	KH.L172.20	Ci-PTH1R	CG12370;CG8422;PTHR1;PTHR2;Pth2r;Pthr1;	CBWU94729.3p
ENSG00000160801	Y	PTH1R	umls:C0265295	Jansen type metaphyseal chondrodysplasia	KH.L172.20	Ci-PTH1R	CG12370;CG8422;PTHR1;PTHR2;Pth2r;Pthr1;	CBWU94729.3p
ENSG00000160801	Y	PTH1R	umls:C1838779	Eiken Skeletal Dysplasia	KH.L172.20	Ci-PTH1R	CG12370;CG8422;PTHR1;PTHR2;Pth2r;Pthr1;	CBWU94729.3p
ENSG00000197535	Y	MYO5A	umls:C1859194	Griscelli syndrome type 1	KH.L126.10	-	MYO5A;MYO5B;MYO5C;Myo5a;Myo5b;Myo5c;didum;	CBWU94823.5p	XABT225048.5p
ENSG00000197535	Y	MYO5A	umls:C0031117	Peripheral Nervous System Diseases	KH.L126.10	-	MYO5A;MYO5B;MYO5C;Myo5a;Myo5b;Myo5c;didum;	CBWU94823.5p	XABT225048.5p
ENSG00000118260	Y	CREB1	umls:C0027051	Myocardial Infarction	KH.C1.26	Ci-CREB1	ATF1;Atf1;CREB1;CREM;Creb1;CrebB-17A;Crem;	CBWU95033.5p	XABT100727.5p	CBWU35880.5p	XABT208346.5p	CBWU95033.3p	XABT100727.3p	CBWU35880.3p	XABT208346.3p
ENSG00000118260	Y	CREB1	umls:C0236736	Cocaine-Related Disorders	KH.C1.26	Ci-CREB1	ATF1;Atf1;CREB1;CREM;Creb1;CrebB-17A;Crem;	CBWU95033.5p	XABT100727.5p	CBWU35880.5p	XABT208346.5p	CBWU95033.3p	XABT100727.3p	CBWU35880.3p	XABT208346.3p
ENSG00000118260	Y	CREB1	umls:C1266127	Histiocytoma, Angiomatoid Fibrous	KH.C1.26	Ci-CREB1	ATF1;Atf1;CREB1;CREM;Creb1;CrebB-17A;Crem;	CBWU95033.5p	XABT100727.5p	CBWU35880.5p	XABT208346.5p	CBWU95033.3p	XABT100727.3p	CBWU35880.3p	XABT208346.3p
ENSG00000118260	Y	CREB1	umls:C0038587	Substance Withdrawal Syndrome	KH.C1.26	Ci-CREB1	ATF1;Atf1;CREB1;CREM;Creb1;CrebB-17A;Crem;	CBWU95033.5p	XABT100727.5p	CBWU35880.5p	XABT208346.5p	CBWU95033.3p	XABT100727.3p	CBWU35880.3p	XABT208346.3p
ENSG00000118260	Y	CREB1	umls:C0026552	Morphine Dependence	KH.C1.26	Ci-CREB1	ATF1;Atf1;CREB1;CREM;Creb1;CrebB-17A;Crem;	CBWU95033.5p	XABT100727.5p	CBWU35880.5p	XABT208346.5p	CBWU95033.3p	XABT100727.3p	CBWU35880.3p	XABT208346.3p
ENSG00000123268	Y	ATF1	umls:C0032460	Polycystic Ovary Syndrome	KH.C1.26	Ci-CREB1	ATF1;Atf1;CREB1;CREM;Creb1;CrebB-17A;Crem;	CBWU95033.5p	XABT100727.5p	CBWU35880.5p	XABT208346.5p	CBWU95033.3p	XABT100727.3p	CBWU35880.3p	XABT208346.3p
ENSG00000131828	Y	PDHA1	umls:C0033578	Prostatic Neoplasms	KH.C12.47	-	PDHA1;PDHA2;Pdha1;Pdha2;l(1)G0334;	CBWU95198.5p	CBWU9365.5p	CBWU5108.5p	CBWU62818.5p	CBWU95198.3p	CBWU9365.3p	CBWU5108.3p	CBWU62818.3p
ENSG00000131828	Y	PDHA1	umls:C0242656	Disease Progression	KH.C12.47	-	PDHA1;PDHA2;Pdha1;Pdha2;l(1)G0334;	CBWU95198.5p	CBWU9365.5p	CBWU5108.5p	CBWU62818.5p	CBWU95198.3p	CBWU9365.3p	CBWU5108.3p	CBWU62818.3p
ENSG00000131828	Y	PDHA1	umls:C0038356	Stomach Neoplasms	KH.C12.47	-	PDHA1;PDHA2;Pdha1;Pdha2;l(1)G0334;	CBWU95198.5p	CBWU9365.5p	CBWU5108.5p	CBWU62818.5p	CBWU95198.3p	CBWU9365.3p	CBWU5108.3p	CBWU62818.3p
ENSG00000131828	Y	PDHA1	umls:C0029408	Osteoarthritis	KH.C12.47	-	PDHA1;PDHA2;Pdha1;Pdha2;l(1)G0334;	CBWU95198.5p	CBWU9365.5p	CBWU5108.5p	CBWU62818.5p	CBWU95198.3p	CBWU9365.3p	CBWU5108.3p	CBWU62818.3p
ENSG00000131828	Y	PDHA1	umls:C0151744	Myocardial Ischemia	KH.C12.47	-	PDHA1;PDHA2;Pdha1;Pdha2;l(1)G0334;	CBWU95198.5p	CBWU9365.5p	CBWU5108.5p	CBWU62818.5p	CBWU95198.3p	CBWU9365.3p	CBWU5108.3p	CBWU62818.3p
ENSG00000131828	Y	PDHA1	umls:C1839885	Leigh Syndrome, X-Linked	KH.C12.47	-	PDHA1;PDHA2;Pdha1;Pdha2;l(1)G0334;	CBWU95198.5p	CBWU9365.5p	CBWU5108.5p	CBWU62818.5p	CBWU95198.3p	CBWU9365.3p	CBWU5108.3p	CBWU62818.3p
ENSG00000131828	Y	PDHA1	umls:C0034350	Pyruvate Metabolism, Inborn Errors	KH.C12.47	-	PDHA1;PDHA2;Pdha1;Pdha2;l(1)G0334;	CBWU95198.5p	CBWU9365.5p	CBWU5108.5p	CBWU62818.5p	CBWU95198.3p	CBWU9365.3p	CBWU5108.3p	CBWU62818.3p
ENSG00000131828	Y	PDHA1	umls:C0001125	Acidosis, Lactic	KH.C12.47	-	PDHA1;PDHA2;Pdha1;Pdha2;l(1)G0334;	CBWU95198.5p	CBWU9365.5p	CBWU5108.5p	CBWU62818.5p	CBWU95198.3p	CBWU9365.3p	CBWU5108.3p	CBWU62818.3p
ENSG00000131828	Y	PDHA1	umls:C0034345	Pyruvate Dehydrogenase Complex Deficiency Disease	KH.C12.47	-	PDHA1;PDHA2;Pdha1;Pdha2;l(1)G0334;	CBWU95198.5p	CBWU9365.5p	CBWU5108.5p	CBWU62818.5p	CBWU95198.3p	CBWU9365.3p	CBWU5108.3p	CBWU62818.3p
ENSG00000130826	Y	DKC1	umls:C0265965	Dyskeratosis Congenita	KH.C1.145	dyskerin (nucleolar protein NAP57) (CBF5 homolog)	DKC1;Dkc1;Nop60B;	CBWU95216.5p	XABT172016.5p	CBWU95216.3p
ENSG00000130826	Y	DKC1	umls:C1846142	Hoyeraal Hreidarsson syndrome	KH.C1.145	dyskerin (nucleolar protein NAP57) (CBF5 homolog)	DKC1;Dkc1;Nop60B;	CBWU95216.5p	XABT172016.5p	CBWU95216.3p
ENSG00000130826	Y	DKC1	umls:C1148551	DYSKERATOSIS CONGENITA, X-LINKED	KH.C1.145	dyskerin (nucleolar protein NAP57) (CBF5 homolog)	DKC1;Dkc1;Nop60B;	CBWU95216.5p	XABT172016.5p	CBWU95216.3p
ENSG00000145692	Y	BHMT	umls:C0027794	Neural Tube Defects	KH.C3.794	-	AC116841.11;BHMT;BHMT2;Bhmt;Bhmt-ps1;Bhmt2;	CBWU95354.5p	CBWU75813.5p	CBWU95354.3p	CBWU75813.3p
ENSG00000145692	Y	BHMT	umls:C0024305	Lymphoma, Non-Hodgkin	KH.C3.794	-	AC116841.11;BHMT;BHMT2;Bhmt;Bhmt-ps1;Bhmt2;	CBWU95354.5p	CBWU75813.5p	CBWU95354.3p	CBWU75813.3p
ENSG00000145692	Y	BHMT	umls:C0000832	Abruptio Placentae	KH.C3.794	-	AC116841.11;BHMT;BHMT2;Bhmt;Bhmt-ps1;Bhmt2;	CBWU95354.5p	CBWU75813.5p	CBWU95354.3p	CBWU75813.3p
ENSG00000089289	Y	IGBP1	umls:C1458155	Breast Neoplasms	KH.C2.458	-	IGBP1;Igbp1;Igbp1b;Tap42;	CBWU95577.5p	XABT37514.5p	CBWU95577.3p	XABT37514.3p
ENSG00000089289	Y	IGBP1	umls:C2239176	Carcinoma, Hepatocellular	KH.C2.458	-	IGBP1;Igbp1;Igbp1b;Tap42;	CBWU95577.5p	XABT37514.5p	CBWU95577.3p	XABT37514.3p
ENSG00000089289	Y	IGBP1	umls:C0024121	Lung Neoplasms	KH.C2.458	-	IGBP1;Igbp1;Igbp1b;Tap42;	CBWU95577.5p	XABT37514.5p	CBWU95577.3p	XABT37514.3p
ENSG00000089289	Y	IGBP1	umls:C1845446	Corpus Callosum, Agenesis of, with Mental Retardation, Ocular Coloboma, and Micrognathia	KH.C2.458	-	IGBP1;Igbp1;Igbp1b;Tap42;	CBWU95577.5p	XABT37514.5p	CBWU95577.3p	XABT37514.3p
ENSG00000089289	Y	IGBP1	umls:C0007621	Cell Transformation, Neoplastic	KH.C2.458	-	IGBP1;Igbp1;Igbp1b;Tap42;	CBWU95577.5p	XABT37514.5p	CBWU95577.3p	XABT37514.3p
ENSG00000115310	Y	RTN4	umls:C0036341	Schizophrenia	KH.C10.46	RTN-B1	RTN1;RTN3;RTN4;Rtn1;Rtn3;Rtn4;Rtnl1;	CBWU96140.5p	CBWU15705.5p	XABT74193.5p	CBWU16535.5p	XABT212318.5p	CBWU92716.5p	CBWU23428.5p	CBWU96140.3p	XABT75465.3p	CBWU15705.3p	XABT86087.3p	CBWU16535.3p	XABT212318.3p	CBWU92716.3p
ENSG00000110768	Y	GTF2H1	umls:C0031117	Peripheral Nervous System Diseases	KH.C5.565	-	GTF2H1;Gtf2h1;Tfb1;	CBWU9635.5p	CBWU87295.5p	CBWU9635.3p	CBWU87295.3p
ENSG00000049089	Y	COL9A2	umls:C1838429	Epiphyseal dysplasia, multiple, 2	KH.C8.248	-	COL9A1;COL9A2;Col9a1;Col9a2;	CBWU96524.5p	CBWU87215.5p	CBWU20489.5p	CBWU63728.5p	CBWU96524.3p	XABT81675.3p	CBWU87215.3p	CBWU20489.3p	CBWU63728.3p
ENSG00000049089	Y	COL9A2	umls:C0158252	Intervertebral disc disease	KH.C8.248	-	COL9A1;COL9A2;Col9a1;Col9a2;	CBWU96524.5p	CBWU87215.5p	CBWU20489.5p	CBWU63728.5p	CBWU96524.3p	XABT81675.3p	CBWU87215.3p	CBWU20489.3p	CBWU63728.3p
ENSG00000049089	Y	COL9A2	umls:C0000786	Abortion, Spontaneous	KH.C8.248	-	COL9A1;COL9A2;Col9a1;Col9a2;	CBWU96524.5p	CBWU87215.5p	CBWU20489.5p	CBWU63728.5p	CBWU96524.3p	XABT81675.3p	CBWU87215.3p	CBWU20489.3p	CBWU63728.3p
ENSG00000075239	Y	ACAT1	umls:C1536500	Beta ketothiolase deficiency	KH.S688.2	-	ACAT1;Acat1;CG10932;	CBWU96571.5p	XABT199703.5p	CBWU96571.3p	XABT199703.3p
ENSG00000075239	Y	ACAT1	umls:C0036572	Seizures	KH.S688.2	-	ACAT1;Acat1;CG10932;	CBWU96571.5p	XABT199703.5p	CBWU96571.3p	XABT199703.3p
ENSG00000075239	Y	ACAT1	umls:C0022661	Kidney Failure, Chronic	KH.S688.2	-	ACAT1;Acat1;CG10932;	CBWU96571.5p	XABT199703.5p	CBWU96571.3p	XABT199703.3p
ENSG00000163485	Y	ADORA1	umls:C0027746	Nerve Degeneration	KH.C10.213	adenosine receptor (ciona gene 2, related to A2a/A2b/A1 family)	ADORA1;ADORA2A;ADORA2B;AdoR;Adora1;Adora2a;Adora2b;	CBWU96972.5p	CBWU96972.3p
ENSG00000163485	Y	ADORA1	umls:C0022116	Ischemia	KH.C10.213	adenosine receptor (ciona gene 2, related to A2a/A2b/A1 family)	ADORA1;ADORA2A;ADORA2B;AdoR;Adora1;Adora2a;Adora2b;	CBWU96972.5p	CBWU96972.3p
ENSG00000163485	Y	ADORA1	umls:C0013221	Drug Toxicity	KH.C10.213	adenosine receptor (ciona gene 2, related to A2a/A2b/A1 family)	ADORA1;ADORA2A;ADORA2B;AdoR;Adora1;Adora2a;Adora2b;	CBWU96972.5p	CBWU96972.3p
ENSG00000163485	Y	ADORA1	umls:C0033054	Prenatal Exposure Delayed Effects	KH.C10.213	adenosine receptor (ciona gene 2, related to A2a/A2b/A1 family)	ADORA1;ADORA2A;ADORA2B;AdoR;Adora1;Adora2a;Adora2b;	CBWU96972.5p	CBWU96972.3p
ENSG00000163485	Y	ADORA1	umls:C0007787	Ischemic Attack, Transient	KH.C10.213	adenosine receptor (ciona gene 2, related to A2a/A2b/A1 family)	ADORA1;ADORA2A;ADORA2B;AdoR;Adora1;Adora2a;Adora2b;	CBWU96972.5p	CBWU96972.3p
ENSG00000163485	Y	ADORA1	umls:C0020649	Hypotension	KH.C10.213	adenosine receptor (ciona gene 2, related to A2a/A2b/A1 family)	ADORA1;ADORA2A;ADORA2B;AdoR;Adora1;Adora2a;Adora2b;	CBWU96972.5p	CBWU96972.3p
ENSG00000163485	Y	ADORA1	umls:C0007370	Catalepsy	KH.C10.213	adenosine receptor (ciona gene 2, related to A2a/A2b/A1 family)	ADORA1;ADORA2A;ADORA2B;AdoR;Adora1;Adora2a;Adora2b;	CBWU96972.5p	CBWU96972.3p
ENSG00000163485	Y	ADORA1	umls:C0013182	Drug Hypersensitivity	KH.C10.213	adenosine receptor (ciona gene 2, related to A2a/A2b/A1 family)	ADORA1;ADORA2A;ADORA2B;AdoR;Adora1;Adora2a;Adora2b;	CBWU96972.5p	CBWU96972.3p
ENSG00000163485	Y	ADORA1	umls:C0242973	Ventricular Dysfunction	KH.C10.213	adenosine receptor (ciona gene 2, related to A2a/A2b/A1 family)	ADORA1;ADORA2A;ADORA2B;AdoR;Adora1;Adora2a;Adora2b;	CBWU96972.5p	CBWU96972.3p
ENSG00000163485	Y	ADORA1	umls:C0038587	Substance Withdrawal Syndrome	KH.C10.213	adenosine receptor (ciona gene 2, related to A2a/A2b/A1 family)	ADORA1;ADORA2A;ADORA2B;AdoR;Adora1;Adora2a;Adora2b;	CBWU96972.5p	CBWU96972.3p
ENSG00000163485	Y	ADORA1	umls:C0038525	Subarachnoid Hemorrhage	KH.C10.213	adenosine receptor (ciona gene 2, related to A2a/A2b/A1 family)	ADORA1;ADORA2A;ADORA2B;AdoR;Adora1;Adora2a;Adora2b;	CBWU96972.5p	CBWU96972.3p
ENSG00000163485	Y	ADORA1	umls:C0740392	Infarction, Middle Cerebral Artery	KH.C10.213	adenosine receptor (ciona gene 2, related to A2a/A2b/A1 family)	ADORA1;ADORA2A;ADORA2B;AdoR;Adora1;Adora2a;Adora2b;	CBWU96972.5p	CBWU96972.3p
ENSG00000163485	Y	ADORA1	umls:C0428977	Bradycardia	KH.C10.213	adenosine receptor (ciona gene 2, related to A2a/A2b/A1 family)	ADORA1;ADORA2A;ADORA2B;AdoR;Adora1;Adora2a;Adora2b;	CBWU96972.5p	CBWU96972.3p
ENSG00000163485	Y	ADORA1	umls:C0314657	Genetic Predisposition to Disease	KH.C10.213	adenosine receptor (ciona gene 2, related to A2a/A2b/A1 family)	ADORA1;ADORA2A;ADORA2B;AdoR;Adora1;Adora2a;Adora2b;	CBWU96972.5p	CBWU96972.3p
ENSG00000066336	Y	SPI1	umls:C0023470	Leukemia, Myeloid	KH.C6.228	Spi/Pu.1	SPI1;SPIB;	CBWU97153.5p	CBWU69406.5p	CBWU97153.3p	CBWU69406.3p
ENSG00000186184	Y	POLR1D	umls:C3150983	TREACHER COLLINS SYNDROME 2	KH.S389.6	-	POLR1D;Rpo1-3;l(2)37Cg;	CBWU9727.5p	CBWU9727.3p
ENSG00000186184	Y	POLR1D	umls:C0236969	Substance-Related Disorders	KH.S389.6	-	POLR1D;Rpo1-3;l(2)37Cg;	CBWU9727.5p	CBWU9727.3p
ENSG00000186184	Y	POLR1D	umls:C0242387	Mandibulofacial Dysostosis	KH.S389.6	-	POLR1D;Rpo1-3;l(2)37Cg;	CBWU9727.5p	CBWU9727.3p
ENSG00000164904	Y	ALDH7A1	umls:C0242656	Disease Progression	KH.L116.59	-	ALDH7A1;Aldh7a1;CG9629;	CBWU97283.5p	XABT45632.5p	CBWU97283.3p	XABT45632.3p
ENSG00000164904	Y	ALDH7A1	umls:C1849508	Pyridoxine-dependent epilepsy	KH.L116.59	-	ALDH7A1;Aldh7a1;CG9629;	CBWU97283.5p	XABT45632.5p	CBWU97283.3p	XABT45632.3p
ENSG00000164904	Y	ALDH7A1	umls:C0038356	Stomach Neoplasms	KH.L116.59	-	ALDH7A1;Aldh7a1;CG9629;	CBWU97283.5p	XABT45632.5p	CBWU97283.3p	XABT45632.3p
ENSG00000120370	Y	GORAB	umls:C0432255	Gerodermia osteodysplastica	KH.C9.810	-	CG33052;SCYL1BP1;Scyl1bp1;	CBWU97344.5p
ENSG00000120370	Y	GORAB	umls:C0029456	Osteoporosis	KH.C9.810	-	CG33052;SCYL1BP1;Scyl1bp1;	CBWU97344.5p
ENSG00000120370	Y	GORAB	umls:C0037268	Skin Abnormalities	KH.C9.810	-	CG33052;SCYL1BP1;Scyl1bp1;	CBWU97344.5p
ENSG00000101966	Y	XIAP	umls:C0024668	Mammary Neoplasms, Experimental	KH.L88.1	-	BIRC2;BIRC3;Iap2;XIAP;	CBWU9763.5p	CBWU68401.5p	CBWU9763.3p	CBWU68401.3p
ENSG00000101966	Y	XIAP	umls:C0027055	Myocardial Reperfusion Injury	KH.L88.1	-	BIRC2;BIRC3;Iap2;XIAP;	CBWU9763.5p	CBWU68401.5p	CBWU9763.3p	CBWU68401.3p
ENSG00000101966	Y	XIAP	umls:C0024314	Lymphoproliferative Disorders	KH.L88.1	-	BIRC2;BIRC3;Iap2;XIAP;	CBWU9763.5p	CBWU68401.5p	CBWU9763.3p	CBWU68401.3p
ENSG00000101966	Y	XIAP	umls:C0014859	Esophageal Neoplasms	KH.L88.1	-	BIRC2;BIRC3;Iap2;XIAP;	CBWU9763.5p	CBWU68401.5p	CBWU9763.3p	CBWU68401.3p
ENSG00000101966	Y	XIAP	umls:C0919267	Ovarian Neoplasms	KH.L88.1	-	BIRC2;BIRC3;Iap2;XIAP;	CBWU9763.5p	CBWU68401.5p	CBWU9763.3p	CBWU68401.3p
ENSG00000101966	Y	XIAP	umls:C1862939	Amyotrophic lateral sclerosis 1	KH.L88.1	-	BIRC2;BIRC3;Iap2;XIAP;	CBWU9763.5p	CBWU68401.5p	CBWU9763.3p	CBWU68401.3p
ENSG00000110330	Y	BIRC2	umls:C0019693	HIV Infections	KH.L88.1	-	BIRC2;BIRC3;Iap2;XIAP;	CBWU9763.5p	CBWU68401.5p	CBWU9763.3p	CBWU68401.3p
ENSG00000110330	Y	BIRC2	umls:C0038356	Stomach Neoplasms	KH.L88.1	-	BIRC2;BIRC3;Iap2;XIAP;	CBWU9763.5p	CBWU68401.5p	CBWU9763.3p	CBWU68401.3p
ENSG00000110330	Y	BIRC2	umls:C0023418	Leukemia	KH.L88.1	-	BIRC2;BIRC3;Iap2;XIAP;	CBWU9763.5p	CBWU68401.5p	CBWU9763.3p	CBWU68401.3p
ENSG00000086061	Y	DNAJA1	umls:C0026636	Mouth Diseases	KH.C3.139	DNA J subfamily A homolog	CG8863;DNAJA1;DNAJA4;Dnaja1;Dnaja4;	CBWU97778.5p	XABT61062.3p	CBWU97778.3p
ENSG00000107537	Y	PHYH	umls:C0034960	Refsum Disease	KH.C9.198	-	PHYH;Phyh;	CBWU98154.5p	CBWU29725.5p	CBWU98154.3p	CBWU29725.3p
ENSG00000162551	Y	ALPL	umls:C0006663	Calcinosis	KH.C11.541	alkaline phosphatase, tissue nonspecific	ALPI;ALPL;ALPP;ALPPL2;Alpl;CG10592;CG10827;CG1809;CG3264;CG3290;CG5150;CG5656;CG8147;	CBWU98275.5p	CBWU61108.5p	CBWU98275.3p	CBWU61108.3p
ENSG00000162551	Y	ALPL	umls:C0036572	Seizures	KH.C11.541	alkaline phosphatase, tissue nonspecific	ALPI;ALPL;ALPP;ALPPL2;Alpl;CG10592;CG10827;CG1809;CG3264;CG3290;CG5150;CG5656;CG8147;	CBWU98275.5p	CBWU61108.5p	CBWU98275.3p	CBWU61108.3p
ENSG00000162551	Y	ALPL	umls:C0023895	Liver Diseases	KH.C11.541	alkaline phosphatase, tissue nonspecific	ALPI;ALPL;ALPP;ALPPL2;Alpl;CG10592;CG10827;CG1809;CG3264;CG3290;CG5150;CG5656;CG8147;	CBWU98275.5p	CBWU61108.5p	CBWU98275.3p	CBWU61108.3p
ENSG00000162551	Y	ALPL	umls:C0268413	Hypophosphatasia, Adult	KH.C11.541	alkaline phosphatase, tissue nonspecific	ALPI;ALPL;ALPP;ALPPL2;Alpl;CG10592;CG10827;CG1809;CG3264;CG3290;CG5150;CG5656;CG8147;	CBWU98275.5p	CBWU61108.5p	CBWU98275.3p	CBWU61108.3p
ENSG00000162551	Y	ALPL	umls:C0220743	Hypophosphatasia, Childhood	KH.C11.541	alkaline phosphatase, tissue nonspecific	ALPI;ALPL;ALPP;ALPPL2;Alpl;CG10592;CG10827;CG1809;CG3264;CG3290;CG5150;CG5656;CG8147;	CBWU98275.5p	CBWU61108.5p	CBWU98275.3p	CBWU61108.3p
ENSG00000162551	Y	ALPL	umls:C0002382	Alveolar Bone Loss	KH.C11.541	alkaline phosphatase, tissue nonspecific	ALPI;ALPL;ALPP;ALPPL2;Alpl;CG10592;CG10827;CG1809;CG3264;CG3290;CG5150;CG5656;CG8147;	CBWU98275.5p	CBWU61108.5p	CBWU98275.3p	CBWU61108.3p
ENSG00000162551	Y	ALPL	umls:C0268412	Hypophosphatasia, Infantile	KH.C11.541	alkaline phosphatase, tissue nonspecific	ALPI;ALPL;ALPP;ALPPL2;Alpl;CG10592;CG10827;CG1809;CG3264;CG3290;CG5150;CG5656;CG8147;	CBWU98275.5p	CBWU61108.5p	CBWU98275.3p	CBWU61108.3p
ENSG00000163286	Y	ALPPL2	umls:C0000786	Abortion, Spontaneous	KH.C11.541	alkaline phosphatase, tissue nonspecific	ALPI;ALPL;ALPP;ALPPL2;Alpl;CG10592;CG10827;CG1809;CG3264;CG3290;CG5150;CG5656;CG8147;	CBWU98275.5p	CBWU61108.5p	CBWU98275.3p	CBWU61108.3p
ENSG00000198900	Y	TOP1	umls:C0013221	Drug Toxicity	KH.L131.2	-	TOP1;Top1;	CBWU98427.5p	CBWU28767.5p	XABT93731.3p	CBWU98427.3p	CBWU28767.3p
ENSG00000198900	Y	TOP1	umls:C0027651	Neoplasms	KH.L131.2	-	TOP1;Top1;	CBWU98427.5p	CBWU28767.5p	XABT93731.3p	CBWU98427.3p	CBWU28767.3p
ENSG00000180182	Y	MED14	umls:C0014175	Endometriosis	KH.C11.108	-	MED14;Med14;	CBWU98537.5p	CBWU98537.3p
ENSG00000100292	Y	HMOX1	umls:C0012715	Iron Metabolism Disorders	KH.C2.971	-	HMOX1;HMOX2;Hmox1;Hmox2;Ho;	CBWU98618.5p	CBWU98618.3p	XABT70133.3p
ENSG00000100292	Y	HMOX1	umls:C0018800	Cardiomegaly	KH.C2.971	-	HMOX1;HMOX2;Hmox1;Hmox2;Ho;	CBWU98618.5p	CBWU98618.3p	XABT70133.3p
ENSG00000100292	Y	HMOX1	umls:C0043251	Wounds and Injuries	KH.C2.971	-	HMOX1;HMOX2;Hmox1;Hmox2;Ho;	CBWU98618.5p	CBWU98618.3p	XABT70133.3p
ENSG00000100292	Y	HMOX1	umls:C0152020	Gastroparesis	KH.C2.971	-	HMOX1;HMOX2;Hmox1;Hmox2;Ho;	CBWU98618.5p	CBWU98618.3p	XABT70133.3p
ENSG00000100292	Y	HMOX1	umls:C0024121	Lung Neoplasms	KH.C2.971	-	HMOX1;HMOX2;Hmox1;Hmox2;Ho;	CBWU98618.5p	CBWU98618.3p	XABT70133.3p
ENSG00000100292	Y	HMOX1	umls:C0221013	Mastocytosis, Systemic	KH.C2.971	-	HMOX1;HMOX2;Hmox1;Hmox2;Ho;	CBWU98618.5p	CBWU98618.3p	XABT70133.3p
ENSG00000100292	Y	HMOX1	umls:C0009319	Colitis	KH.C2.971	-	HMOX1;HMOX2;Hmox1;Hmox2;Ho;	CBWU98618.5p	CBWU98618.3p	XABT70133.3p
ENSG00000100292	Y	HMOX1	umls:C0018273	Growth Disorders	KH.C2.971	-	HMOX1;HMOX2;Hmox1;Hmox2;Ho;	CBWU98618.5p	CBWU98618.3p	XABT70133.3p
ENSG00000100292	Y	HMOX1	umls:C0034067	Pulmonary Emphysema	KH.C2.971	-	HMOX1;HMOX2;Hmox1;Hmox2;Ho;	CBWU98618.5p	CBWU98618.3p	XABT70133.3p
ENSG00000100292	Y	HMOX1	umls:C0028754	Obesity	KH.C2.971	-	HMOX1;HMOX2;Hmox1;Hmox2;Ho;	CBWU98618.5p	CBWU98618.3p	XABT70133.3p
ENSG00000100292	Y	HMOX1	umls:C0030567	Parkinson Disease	KH.C2.971	-	HMOX1;HMOX2;Hmox1;Hmox2;Ho;	CBWU98618.5p	CBWU98618.3p	XABT70133.3p
ENSG00000100292	Y	HMOX1	umls:C0011853	Diabetes Mellitus, Experimental	KH.C2.971	-	HMOX1;HMOX2;Hmox1;Hmox2;Ho;	CBWU98618.5p	CBWU98618.3p	XABT70133.3p
ENSG00000100292	Y	HMOX1	umls:C0020459	Hyperinsulinism	KH.C2.971	-	HMOX1;HMOX2;Hmox1;Hmox2;Ho;	CBWU98618.5p	CBWU98618.3p	XABT70133.3p
ENSG00000100292	Y	HMOX1	umls:C0024668	Mammary Neoplasms, Experimental	KH.C2.971	-	HMOX1;HMOX2;Hmox1;Hmox2;Ho;	CBWU98618.5p	CBWU98618.3p	XABT70133.3p
ENSG00000100292	Y	HMOX1	umls:C2609414	Acute Kidney Injury	KH.C2.971	-	HMOX1;HMOX2;Hmox1;Hmox2;Ho;	CBWU98618.5p	CBWU98618.3p	XABT70133.3p
ENSG00000100292	Y	HMOX1	umls:C1458155	Breast Neoplasms	KH.C2.971	-	HMOX1;HMOX2;Hmox1;Hmox2;Ho;	CBWU98618.5p	CBWU98618.3p	XABT70133.3p
ENSG00000100292	Y	HMOX1	umls:C0019212	Hepatorenal Syndrome	KH.C2.971	-	HMOX1;HMOX2;Hmox1;Hmox2;Ho;	CBWU98618.5p	CBWU98618.3p	XABT70133.3p
ENSG00000100292	Y	HMOX1	umls:C0023903	Liver Neoplasms	KH.C2.971	-	HMOX1;HMOX2;Hmox1;Hmox2;Ho;	CBWU98618.5p	CBWU98618.3p	XABT70133.3p
ENSG00000100292	Y	HMOX1	umls:C0032285	Pneumonia	KH.C2.971	-	HMOX1;HMOX2;Hmox1;Hmox2;Ho;	CBWU98618.5p	CBWU98618.3p	XABT70133.3p
ENSG00000100292	Y	HMOX1	umls:C0004096	Asthma	KH.C2.971	-	HMOX1;HMOX2;Hmox1;Hmox2;Ho;	CBWU98618.5p	CBWU98618.3p	XABT70133.3p
ENSG00000100292	Y	HMOX1	umls:C0151744	Myocardial Ischemia	KH.C2.971	-	HMOX1;HMOX2;Hmox1;Hmox2;Ho;	CBWU98618.5p	CBWU98618.3p	XABT70133.3p
ENSG00000100292	Y	HMOX1	umls:C0005779	Blood Coagulation Disorders	KH.C2.971	-	HMOX1;HMOX2;Hmox1;Hmox2;Ho;	CBWU98618.5p	CBWU98618.3p	XABT70133.3p
ENSG00000100292	Y	HMOX1	umls:C0024117	Pulmonary Disease, Chronic Obstructive	KH.C2.971	-	HMOX1;HMOX2;Hmox1;Hmox2;Ho;	CBWU98618.5p	CBWU98618.3p	XABT70133.3p
ENSG00000100292	Y	HMOX1	umls:C0040053	Thrombosis	KH.C2.971	-	HMOX1;HMOX2;Hmox1;Hmox2;Ho;	CBWU98618.5p	CBWU98618.3p	XABT70133.3p
ENSG00000100292	Y	HMOX1	umls:C0022116	Ischemia	KH.C2.971	-	HMOX1;HMOX2;Hmox1;Hmox2;Ho;	CBWU98618.5p	CBWU98618.3p	XABT70133.3p
ENSG00000100292	Y	HMOX1	umls:C0007273	Carotid Artery Diseases	KH.C2.971	-	HMOX1;HMOX2;Hmox1;Hmox2;Ho;	CBWU98618.5p	CBWU98618.3p	XABT70133.3p
ENSG00000100292	Y	HMOX1	umls:C0035126	Reperfusion Injury	KH.C2.971	-	HMOX1;HMOX2;Hmox1;Hmox2;Ho;	CBWU98618.5p	CBWU98618.3p	XABT70133.3p
ENSG00000100292	Y	HMOX1	umls:C0023893	Liver Cirrhosis, Experimental	KH.C2.971	-	HMOX1;HMOX2;Hmox1;Hmox2;Ho;	CBWU98618.5p	CBWU98618.3p	XABT70133.3p
ENSG00000100292	Y	HMOX1	umls:C0013221	Drug Toxicity	KH.C2.971	-	HMOX1;HMOX2;Hmox1;Hmox2;Ho;	CBWU98618.5p	CBWU98618.3p	XABT70133.3p
ENSG00000100292	Y	HMOX1	umls:C0023895	Liver Diseases	KH.C2.971	-	HMOX1;HMOX2;Hmox1;Hmox2;Ho;	CBWU98618.5p	CBWU98618.3p	XABT70133.3p
ENSG00000100292	Y	HMOX1	umls:C0002395	Alzheimer Disease	KH.C2.971	-	HMOX1;HMOX2;Hmox1;Hmox2;Ho;	CBWU98618.5p	CBWU98618.3p	XABT70133.3p
ENSG00000100292	Y	HMOX1	umls:C2937358	Cerebral Hemorrhage	KH.C2.971	-	HMOX1;HMOX2;Hmox1;Hmox2;Ho;	CBWU98618.5p	CBWU98618.3p	XABT70133.3p
ENSG00000100292	Y	HMOX1	umls:C0860207	Drug-Induced Liver Injury	KH.C2.971	-	HMOX1;HMOX2;Hmox1;Hmox2;Ho;	CBWU98618.5p	CBWU98618.3p	XABT70133.3p
ENSG00000100292	Y	HMOX1	umls:C0011860	Diabetes Mellitus, Type 2	KH.C2.971	-	HMOX1;HMOX2;Hmox1;Hmox2;Ho;	CBWU98618.5p	CBWU98618.3p	XABT70133.3p
ENSG00000100292	Y	HMOX1	umls:C0016059	Fibrosis	KH.C2.971	-	HMOX1;HMOX2;Hmox1;Hmox2;Ho;	CBWU98618.5p	CBWU98618.3p	XABT70133.3p
ENSG00000100292	Y	HMOX1	umls:C0020538	Hypertension	KH.C2.971	-	HMOX1;HMOX2;Hmox1;Hmox2;Ho;	CBWU98618.5p	CBWU98618.3p	XABT70133.3p
ENSG00000100292	Y	HMOX1	umls:C0021368	Inflammation	KH.C2.971	-	HMOX1;HMOX2;Hmox1;Hmox2;Ho;	CBWU98618.5p	CBWU98618.3p	XABT70133.3p
ENSG00000100292	Y	HMOX1	umls:C0020507	Hyperplasia	KH.C2.971	-	HMOX1;HMOX2;Hmox1;Hmox2;Ho;	CBWU98618.5p	CBWU98618.3p	XABT70133.3p
ENSG00000100292	Y	HMOX1	umls:C0021655	Insulin Resistance	KH.C2.971	-	HMOX1;HMOX2;Hmox1;Hmox2;Ho;	CBWU98618.5p	CBWU98618.3p	XABT70133.3p
ENSG00000100292	Y	HMOX1	umls:C0011875	Diabetic Angiopathies	KH.C2.971	-	HMOX1;HMOX2;Hmox1;Hmox2;Ho;	CBWU98618.5p	CBWU98618.3p	XABT70133.3p
ENSG00000100292	Y	HMOX1	umls:C0038220	Status Epilepticus	KH.C2.971	-	HMOX1;HMOX2;Hmox1;Hmox2;Ho;	CBWU98618.5p	CBWU98618.3p	XABT70133.3p
ENSG00000100292	Y	HMOX1	umls:C1956346	Coronary Artery Disease	KH.C2.971	-	HMOX1;HMOX2;Hmox1;Hmox2;Ho;	CBWU98618.5p	CBWU98618.3p	XABT70133.3p
ENSG00000100292	Y	HMOX1	umls:C0524851	Neurodegenerative Diseases	KH.C2.971	-	HMOX1;HMOX2;Hmox1;Hmox2;Ho;	CBWU98618.5p	CBWU98618.3p	XABT70133.3p
ENSG00000100292	Y	HMOX1	umls:C0030286	Pancreatic Diseases	KH.C2.971	-	HMOX1;HMOX2;Hmox1;Hmox2;Ho;	CBWU98618.5p	CBWU98618.3p	XABT70133.3p
ENSG00000100292	Y	HMOX1	umls:C0002878	Anemia, Hemolytic	KH.C2.971	-	HMOX1;HMOX2;Hmox1;Hmox2;Ho;	CBWU98618.5p	CBWU98618.3p	XABT70133.3p
ENSG00000100292	Y	HMOX1	umls:C0273115	Lung Injury	KH.C2.971	-	HMOX1;HMOX2;Hmox1;Hmox2;Ho;	CBWU98618.5p	CBWU98618.3p	XABT70133.3p
ENSG00000100292	Y	HMOX1	umls:C0038356	Stomach Neoplasms	KH.C2.971	-	HMOX1;HMOX2;Hmox1;Hmox2;Ho;	CBWU98618.5p	CBWU98618.3p	XABT70133.3p
ENSG00000100292	Y	HMOX1	umls:C0019158	Hepatitis	KH.C2.971	-	HMOX1;HMOX2;Hmox1;Hmox2;Ho;	CBWU98618.5p	CBWU98618.3p	XABT70133.3p
ENSG00000100292	Y	HMOX1	umls:C0162309	Adrenoleukodystrophy	KH.C2.971	-	HMOX1;HMOX2;Hmox1;Hmox2;Ho;	CBWU98618.5p	CBWU98618.3p	XABT70133.3p
ENSG00000100292	Y	HMOX1	umls:C0178324	Vascular System Injuries	KH.C2.971	-	HMOX1;HMOX2;Hmox1;Hmox2;Ho;	CBWU98618.5p	CBWU98618.3p	XABT70133.3p
ENSG00000100292	Y	HMOX1	umls:C0032914	Pre-Eclampsia	KH.C2.971	-	HMOX1;HMOX2;Hmox1;Hmox2;Ho;	CBWU98618.5p	CBWU98618.3p	XABT70133.3p
ENSG00000100292	Y	HMOX1	umls:C0034069	Pulmonary Fibrosis	KH.C2.971	-	HMOX1;HMOX2;Hmox1;Hmox2;Ho;	CBWU98618.5p	CBWU98618.3p	XABT70133.3p
ENSG00000100292	Y	HMOX1	umls:C0023186	Learning Disorders	KH.C2.971	-	HMOX1;HMOX2;Hmox1;Hmox2;Ho;	CBWU98618.5p	CBWU98618.3p	XABT70133.3p
ENSG00000133216	Y	EPHB2	umls:C0376358	Malignant neoplasm of prostate	KH.C1.1083	Ci-Ephrin type-A receptor 4 precursor-1	EPHA10;EPHA2;EPHA3;EPHA4;EPHA5;EPHA6;EPHA7;EPHA8;EPHB1;EPHB2;EPHB3;Eph;Epha10;Epha2;Epha3;Epha4;Epha5;Epha6;Epha7;Epha8;Ephb1;Ephb2;Ephb3;	CBWU98666.5p	CBWU98666.3p
ENSG00000133216	Y	EPHB2	umls:C1863600	PROSTATE CANCER/BRAIN CANCER SUSCEPTIBILITY	KH.C1.1083	Ci-Ephrin type-A receptor 4 precursor-1	EPHA10;EPHA2;EPHA3;EPHA4;EPHA5;EPHA6;EPHA7;EPHA8;EPHB1;EPHB2;EPHB3;Eph;Epha10;Epha2;Epha3;Epha4;Epha5;Epha6;Epha7;Epha8;Ephb1;Ephb2;Ephb3;	CBWU98666.5p	CBWU98666.3p
ENSG00000166311	Y	SMPD1	umls:C0268242	Niemann-Pick Disease, Type A	KH.L9.1	Sphingomyelin phosphodiesterase 1 (Fragment)	CG3376;SMPD1;Smpd1;	CBWU98705.5p	XABT182527.5p	CBWU98705.3p	XABT182527.3p
ENSG00000166311	Y	SMPD1	umls:C0028064	Niemann-Pick Diseases	KH.L9.1	Sphingomyelin phosphodiesterase 1 (Fragment)	CG3376;SMPD1;Smpd1;	CBWU98705.5p	XABT182527.5p	CBWU98705.3p	XABT182527.3p
ENSG00000166311	Y	SMPD1	umls:C0268243	Niemann-Pick Disease, Type B	KH.L9.1	Sphingomyelin phosphodiesterase 1 (Fragment)	CG3376;SMPD1;Smpd1;	CBWU98705.5p	XABT182527.5p	CBWU98705.3p	XABT182527.3p
ENSG00000100697	Y	DICER1	umls:C3165522	GOITER, MULTINODULAR 1, WITH OR WITHOUT SERTOLI-LEYDIG CELL TUMORS	KH.C11.7	DICER	DICER1;Dcr-1;Dicer1;	CBWU98737.3p	XABT82939.3p	CBWU98929.3p
ENSG00000100697	Y	DICER1	umls:C1266144	Pleuropulmonary blastoma	KH.C11.7	DICER	DICER1;Dcr-1;Dicer1;	CBWU98737.3p	XABT82939.3p	CBWU98929.3p
ENSG00000100697	Y	DICER1	umls:C0014175	Endometriosis	KH.C11.7	DICER	DICER1;Dcr-1;Dicer1;	CBWU98737.3p	XABT82939.3p	CBWU98929.3p
ENSG00000069535	Y	MAOB	umls:C0020649	Hypotension	KH.L37.27	-	MAOA;MAOB;Maoa;Maob;	CBWU99018.5p	CBWU28385.5p	CBWU99018.3p	CBWU28385.3p
ENSG00000069535	Y	MAOB	umls:C0036341	Schizophrenia	KH.L37.27	-	MAOA;MAOB;Maoa;Maob;	CBWU99018.5p	CBWU28385.5p	CBWU99018.3p	CBWU28385.3p
ENSG00000069535	Y	MAOB	umls:C0004352	Autistic Disorder	KH.L37.27	-	MAOA;MAOB;Maoa;Maob;	CBWU99018.5p	CBWU28385.5p	CBWU99018.3p	CBWU28385.3p
ENSG00000069535	Y	MAOB	umls:C0014175	Endometriosis	KH.L37.27	-	MAOA;MAOB;Maoa;Maob;	CBWU99018.5p	CBWU28385.5p	CBWU99018.3p	CBWU28385.3p
ENSG00000069535	Y	MAOB	umls:C0009375	Colonic Neoplasms	KH.L37.27	-	MAOA;MAOB;Maoa;Maob;	CBWU99018.5p	CBWU28385.5p	CBWU99018.3p	CBWU28385.3p
ENSG00000069535	Y	MAOB	umls:C0002888	Anemia, Megaloblastic	KH.L37.27	-	MAOA;MAOB;Maoa;Maob;	CBWU99018.5p	CBWU28385.5p	CBWU99018.3p	CBWU28385.3p
ENSG00000069535	Y	MAOB	umls:C0030567	Parkinson Disease	KH.L37.27	-	MAOA;MAOB;Maoa;Maob;	CBWU99018.5p	CBWU28385.5p	CBWU99018.3p	CBWU28385.3p
ENSG00000189221	Y	MAOA	umls:C1136249	Mental Retardation, X-Linked	KH.L37.27	-	MAOA;MAOB;Maoa;Maob;	CBWU99018.5p	CBWU28385.5p	CBWU99018.3p	CBWU28385.3p
ENSG00000189221	Y	MAOA	umls:C0796275	Brunner Syndrome	KH.L37.27	-	MAOA;MAOB;Maoa;Maob;	CBWU99018.5p	CBWU28385.5p	CBWU99018.3p	CBWU28385.3p
ENSG00000189221	Y	MAOA	umls:C0026848	Muscular Diseases	KH.L37.27	-	MAOA;MAOB;Maoa;Maob;	CBWU99018.5p	CBWU28385.5p	CBWU99018.3p	CBWU28385.3p
ENSG00000189221	Y	MAOA	umls:C0020649	Hypotension	KH.L37.27	-	MAOA;MAOB;Maoa;Maob;	CBWU99018.5p	CBWU28385.5p	CBWU99018.3p	CBWU28385.3p
ENSG00000189221	Y	MAOA	umls:C0004352	Autistic Disorder	KH.L37.27	-	MAOA;MAOB;Maoa;Maob;	CBWU99018.5p	CBWU28385.5p	CBWU99018.3p	CBWU28385.3p
ENSG00000189221	Y	MAOA	umls:C0030567	Parkinson Disease	KH.L37.27	-	MAOA;MAOB;Maoa;Maob;	CBWU99018.5p	CBWU28385.5p	CBWU99018.3p	CBWU28385.3p
ENSG00000189221	Y	MAOA	umls:C0003431	Antisocial Personality Disorder	KH.L37.27	-	MAOA;MAOB;Maoa;Maob;	CBWU99018.5p	CBWU28385.5p	CBWU99018.3p	CBWU28385.3p
ENSG00000189221	Y	MAOA	umls:C0014175	Endometriosis	KH.L37.27	-	MAOA;MAOB;Maoa;Maob;	CBWU99018.5p	CBWU28385.5p	CBWU99018.3p	CBWU28385.3p
ENSG00000165996	Y	PTPLA	umls:C0032460	Polycystic Ovary Syndrome	KH.C1.948	-	CG6746;PTPLA;PTPLB;Ptpla;Ptplb;	CBWU99280.5p	XABT142013.5p	CBWU99280.3p	XABT142013.3p
ENSG00000196839	Y	ADA	umls:C0037928	Spinal Cord Diseases	KH.C2.614	-	ADA;Ada;	CBWU99337.5p	XABT94054.5p	CBWU29137.5p	CBWU99337.3p	CBWU29137.3p
ENSG00000196839	Y	ADA	umls:C0024121	Lung Neoplasms	KH.C2.614	-	ADA;Ada;	CBWU99337.5p	XABT94054.5p	CBWU29137.5p	CBWU99337.3p	CBWU29137.3p
ENSG00000196839	Y	ADA	umls:C0392607	Severe combined immunodeficiency due to adenosine deaminase deficiency	KH.C2.614	-	ADA;Ada;	CBWU99337.5p	XABT94054.5p	CBWU29137.5p	CBWU99337.3p	CBWU29137.3p
ENSG00000196839	Y	ADA	umls:C0020452	Hyperemia	KH.C2.614	-	ADA;Ada;	CBWU99337.5p	XABT94054.5p	CBWU29137.5p	CBWU99337.3p	CBWU29137.3p
ENSG00000196839	Y	ADA	umls:C1863236	SEVERE COMBINED IMMUNODEFICIENCY, AUTOSOMAL RECESSIVE, T CELL-NEGATIVE, B CELL-NEGATIVE, NK CELL-NEGATIVE, DUE TO ADENOSINE D...	KH.C2.614	-	ADA;Ada;	CBWU99337.5p	XABT94054.5p	CBWU29137.5p	CBWU99337.3p	CBWU29137.3p
ENSG00000196839	Y	ADA	umls:C0004352	Autistic Disorder	KH.C2.614	-	ADA;Ada;	CBWU99337.5p	XABT94054.5p	CBWU29137.5p	CBWU99337.3p	CBWU29137.3p
ENSG00000108821	Y	COL1A1	umls:C0268335	Ehlers-Danlos syndrome type 1	KH.C7.633	Ci-Coll2A1	COL1A1;COL1A2;COL2A1;COL3A1;COL5A2;Col1a1;Col1a2;Col2a1;Col3a1;Col5a2;	CBWU99484.5p	CBWU18571.5p	CBWU99484.3p	CBWU18571.3p
ENSG00000108821	Y	COL1A1	umls:C0018824	Heart Valve Diseases	KH.C7.633	Ci-Coll2A1	COL1A1;COL1A2;COL2A1;COL3A1;COL5A2;Col1a1;Col1a2;Col2a1;Col3a1;Col5a2;	CBWU99484.5p	CBWU18571.5p	CBWU99484.3p	CBWU18571.3p
ENSG00000108821	Y	COL1A1	umls:C0000786	Abortion, Spontaneous	KH.C7.633	Ci-Coll2A1	COL1A1;COL1A2;COL2A1;COL3A1;COL5A2;Col1a1;Col1a2;Col2a1;Col3a1;Col5a2;	CBWU99484.5p	CBWU18571.5p	CBWU99484.3p	CBWU18571.3p
ENSG00000108821	Y	COL1A1	umls:C0023890	Liver Cirrhosis	KH.C7.633	Ci-Coll2A1	COL1A1;COL1A2;COL2A1;COL3A1;COL5A2;Col1a1;Col1a2;Col2a1;Col3a1;Col5a2;	CBWU99484.5p	CBWU18571.5p	CBWU99484.3p	CBWU18571.3p
ENSG00000108821	Y	COL1A1	umls:C0016059	Fibrosis	KH.C7.633	Ci-Coll2A1	COL1A1;COL1A2;COL2A1;COL3A1;COL5A2;Col1a1;Col1a2;Col2a1;Col3a1;Col5a2;	CBWU99484.5p	CBWU18571.5p	CBWU99484.3p	CBWU18571.3p
ENSG00000108821	Y	COL1A1	umls:C0020538	Hypertension	KH.C7.633	Ci-Coll2A1	COL1A1;COL1A2;COL2A1;COL3A1;COL5A2;Col1a1;Col1a2;Col2a1;Col3a1;Col5a2;	CBWU99484.5p	CBWU18571.5p	CBWU99484.3p	CBWU18571.3p
ENSG00000108821	Y	COL1A1	umls:C0002949	Aneurysm, Dissecting	KH.C7.633	Ci-Coll2A1	COL1A1;COL1A2;COL2A1;COL3A1;COL5A2;Col1a1;Col1a2;Col2a1;Col3a1;Col5a2;	CBWU99484.5p	CBWU18571.5p	CBWU99484.3p	CBWU18571.3p
ENSG00000108821	Y	COL1A1	umls:C0027726	Nephrotic Syndrome	KH.C7.633	Ci-Coll2A1	COL1A1;COL1A2;COL2A1;COL3A1;COL5A2;Col1a1;Col1a2;Col2a1;Col3a1;Col5a2;	CBWU99484.5p	CBWU18571.5p	CBWU99484.3p	CBWU18571.3p
ENSG00000108821	Y	COL1A1	umls:C0006663	Calcinosis	KH.C7.633	Ci-Coll2A1	COL1A1;COL1A2;COL2A1;COL3A1;COL5A2;Col1a1;Col1a2;Col2a1;Col3a1;Col5a2;	CBWU99484.5p	CBWU18571.5p	CBWU99484.3p	CBWU18571.3p
ENSG00000108821	Y	COL1A1	umls:C0022548	Keloid	KH.C7.633	Ci-Coll2A1	COL1A1;COL1A2;COL2A1;COL3A1;COL5A2;Col1a1;Col1a2;Col2a1;Col3a1;Col5a2;	CBWU99484.5p	CBWU18571.5p	CBWU99484.3p	CBWU18571.3p
ENSG00000108821	Y	COL1A1	umls:C0023931	osteogenesis imperfecta tarda	KH.C7.633	Ci-Coll2A1	COL1A1;COL1A2;COL2A1;COL3A1;COL5A2;Col1a1;Col1a2;Col2a1;Col3a1;Col5a2;	CBWU99484.5p	CBWU18571.5p	CBWU99484.3p	CBWU18571.3p
ENSG00000108821	Y	COL1A1	umls:C0268363	Osteogenesis imperfecta, type 4	KH.C7.633	Ci-Coll2A1	COL1A1;COL1A2;COL2A1;COL3A1;COL5A2;Col1a1;Col1a2;Col2a1;Col3a1;Col5a2;	CBWU99484.5p	CBWU18571.5p	CBWU99484.3p	CBWU18571.3p
ENSG00000108821	Y	COL1A1	umls:C0268345	Ehlers-Danlos Syndrome, Type VII, Autosomal Dominant	KH.C7.633	Ci-Coll2A1	COL1A1;COL1A2;COL2A1;COL3A1;COL5A2;Col1a1;Col1a2;Col2a1;Col3a1;Col5a2;	CBWU99484.5p	CBWU18571.5p	CBWU99484.3p	CBWU18571.3p
ENSG00000108821	Y	COL1A1	umls:C0003504	Aortic Valve Insufficiency	KH.C7.633	Ci-Coll2A1	COL1A1;COL1A2;COL2A1;COL3A1;COL5A2;Col1a1;Col1a2;Col2a1;Col3a1;Col5a2;	CBWU99484.5p	CBWU18571.5p	CBWU99484.3p	CBWU18571.3p
ENSG00000108821	Y	COL1A1	umls:C0020497	Hyperostosis, Cortical, Congenital	KH.C7.633	Ci-Coll2A1	COL1A1;COL1A2;COL2A1;COL3A1;COL5A2;Col1a1;Col1a2;Col2a1;Col3a1;Col5a2;	CBWU99484.5p	CBWU18571.5p	CBWU99484.3p	CBWU18571.3p
ENSG00000108821	Y	COL1A1	umls:C0268358	Osteogenesis imperfecta, type 2A	KH.C7.633	Ci-Coll2A1	COL1A1;COL1A2;COL2A1;COL3A1;COL5A2;Col1a1;Col1a2;Col2a1;Col3a1;Col5a2;	CBWU99484.5p	CBWU18571.5p	CBWU99484.3p	CBWU18571.3p
ENSG00000108821	Y	COL1A1	umls:C0029456	Osteoporosis	KH.C7.633	Ci-Coll2A1	COL1A1;COL1A2;COL2A1;COL3A1;COL5A2;Col1a1;Col1a2;Col2a1;Col3a1;Col5a2;	CBWU99484.5p	CBWU18571.5p	CBWU99484.3p	CBWU18571.3p
ENSG00000108821	Y	COL1A1	umls:C0029172	Oral Submucous Fibrosis	KH.C7.633	Ci-Coll2A1	COL1A1;COL1A2;COL2A1;COL3A1;COL5A2;Col1a1;Col1a2;Col2a1;Col3a1;Col5a2;	CBWU99484.5p	CBWU18571.5p	CBWU99484.3p	CBWU18571.3p
ENSG00000108821	Y	COL1A1	umls:C1619692	Nephrogenic Fibrosing Dermopathy	KH.C7.633	Ci-Coll2A1	COL1A1;COL1A2;COL2A1;COL3A1;COL5A2;Col1a1;Col1a2;Col2a1;Col3a1;Col5a2;	CBWU99484.5p	CBWU18571.5p	CBWU99484.3p	CBWU18571.3p
ENSG00000108821	Y	COL1A1	umls:C0029434	Osteogenesis Imperfecta	KH.C7.633	Ci-Coll2A1	COL1A1;COL1A2;COL2A1;COL3A1;COL5A2;Col1a1;Col1a2;Col2a1;Col3a1;Col5a2;	CBWU99484.5p	CBWU18571.5p	CBWU99484.3p	CBWU18571.3p
ENSG00000108821	Y	COL1A1	umls:C0149721	Hypertrophy, Left Ventricular	KH.C7.633	Ci-Coll2A1	COL1A1;COL1A2;COL2A1;COL3A1;COL5A2;Col1a1;Col1a2;Col2a1;Col3a1;Col5a2;	CBWU99484.5p	CBWU18571.5p	CBWU99484.3p	CBWU18571.3p
ENSG00000108821	Y	COL1A1	umls:C0268362	Osteogenesis imperfecta, type 3	KH.C7.633	Ci-Coll2A1	COL1A1;COL1A2;COL2A1;COL3A1;COL5A2;Col1a1;Col1a2;Col2a1;Col3a1;Col5a2;	CBWU99484.5p	CBWU18571.5p	CBWU99484.3p	CBWU18571.3p
ENSG00000164692	Y	COL1A2	umls:C0023931	osteogenesis imperfecta tarda	KH.C7.633	Ci-Coll2A1	COL1A1;COL1A2;COL2A1;COL3A1;COL5A2;Col1a1;Col1a2;Col2a1;Col3a1;Col5a2;	CBWU99484.5p	CBWU18571.5p	CBWU99484.3p	CBWU18571.3p
ENSG00000164692	Y	COL1A2	umls:C0018824	Heart Valve Diseases	KH.C7.633	Ci-Coll2A1	COL1A1;COL1A2;COL2A1;COL3A1;COL5A2;Col1a1;Col1a2;Col2a1;Col3a1;Col5a2;	CBWU99484.5p	CBWU18571.5p	CBWU99484.3p	CBWU18571.3p
ENSG00000164692	Y	COL1A2	umls:C0268345	Ehlers-Danlos Syndrome, Type VII, Autosomal Dominant	KH.C7.633	Ci-Coll2A1	COL1A1;COL1A2;COL2A1;COL3A1;COL5A2;Col1a1;Col1a2;Col2a1;Col3a1;Col5a2;	CBWU99484.5p	CBWU18571.5p	CBWU99484.3p	CBWU18571.3p
ENSG00000164692	Y	COL1A2	umls:C0000786	Abortion, Spontaneous	KH.C7.633	Ci-Coll2A1	COL1A1;COL1A2;COL2A1;COL3A1;COL5A2;Col1a1;Col1a2;Col2a1;Col3a1;Col5a2;	CBWU99484.5p	CBWU18571.5p	CBWU99484.3p	CBWU18571.3p
ENSG00000164692	Y	COL1A2	umls:C0268363	Osteogenesis imperfecta, type 4	KH.C7.633	Ci-Coll2A1	COL1A1;COL1A2;COL2A1;COL3A1;COL5A2;Col1a1;Col1a2;Col2a1;Col3a1;Col5a2;	CBWU99484.5p	CBWU18571.5p	CBWU99484.3p	CBWU18571.3p
ENSG00000164692	Y	COL1A2	umls:C0029408	Osteoarthritis	KH.C7.633	Ci-Coll2A1	COL1A1;COL1A2;COL2A1;COL3A1;COL5A2;Col1a1;Col1a2;Col2a1;Col3a1;Col5a2;	CBWU99484.5p	CBWU18571.5p	CBWU99484.3p	CBWU18571.3p
ENSG00000164692	Y	COL1A2	umls:C0268358	Osteogenesis imperfecta, type 2A	KH.C7.633	Ci-Coll2A1	COL1A1;COL1A2;COL2A1;COL3A1;COL5A2;Col1a1;Col1a2;Col2a1;Col3a1;Col5a2;	CBWU99484.5p	CBWU18571.5p	CBWU99484.3p	CBWU18571.3p
ENSG00000164692	Y	COL1A2	umls:C0029456	Osteoporosis	KH.C7.633	Ci-Coll2A1	COL1A1;COL1A2;COL2A1;COL3A1;COL5A2;Col1a1;Col1a2;Col2a1;Col3a1;Col5a2;	CBWU99484.5p	CBWU18571.5p	CBWU99484.3p	CBWU18571.3p
ENSG00000164692	Y	COL1A2	umls:C0029172	Oral Submucous Fibrosis	KH.C7.633	Ci-Coll2A1	COL1A1;COL1A2;COL2A1;COL3A1;COL5A2;Col1a1;Col1a2;Col2a1;Col3a1;Col5a2;	CBWU99484.5p	CBWU18571.5p	CBWU99484.3p	CBWU18571.3p
ENSG00000164692	Y	COL1A2	umls:C0016059	Fibrosis	KH.C7.633	Ci-Coll2A1	COL1A1;COL1A2;COL2A1;COL3A1;COL5A2;Col1a1;Col1a2;Col2a1;Col3a1;Col5a2;	CBWU99484.5p	CBWU18571.5p	CBWU99484.3p	CBWU18571.3p
ENSG00000164692	Y	COL1A2	umls:C1857034	Ehlers-Danlos syndrome, cardiac valvular form	KH.C7.633	Ci-Coll2A1	COL1A1;COL1A2;COL2A1;COL3A1;COL5A2;Col1a1;Col1a2;Col2a1;Col3a1;Col5a2;	CBWU99484.5p	CBWU18571.5p	CBWU99484.3p	CBWU18571.3p
ENSG00000164692	Y	COL1A2	umls:C0268362	Osteogenesis imperfecta, type 3	KH.C7.633	Ci-Coll2A1	COL1A1;COL1A2;COL2A1;COL3A1;COL5A2;Col1a1;Col1a2;Col2a1;Col3a1;Col5a2;	CBWU99484.5p	CBWU18571.5p	CBWU99484.3p	CBWU18571.3p
ENSG00000186318	Y	BACE1	umls:C0002395	Alzheimer Disease	KH.L156.2	-	BACE1;BACE2;Bace1;Bace2;	CBWU99485.5p	CBWU68830.5p	CBWU99485.3p	CBWU68830.3p
ENSG00000051523	Y	CYBA	umls:C0018799	Heart Diseases	KH.C3.172	-	CYBA;Cyba;	CBWU99493.5p	XABT102459.5p	CBWU99493.3p
ENSG00000051523	Y	CYBA	umls:C0022661	Kidney Failure, Chronic	KH.C3.172	-	CYBA;Cyba;	CBWU99493.5p	XABT102459.5p	CBWU99493.3p
ENSG00000051523	Y	CYBA	umls:C0018203	Granulomatous Disease, Chronic	KH.C3.172	-	CYBA;Cyba;	CBWU99493.5p	XABT102459.5p	CBWU99493.3p
ENSG00000051523	Y	CYBA	umls:C0004153	Atherosclerosis	KH.C3.172	-	CYBA;Cyba;	CBWU99493.5p	XABT102459.5p	CBWU99493.3p
ENSG00000051523	Y	CYBA	umls:C0011860	Diabetes Mellitus, Type 2	KH.C3.172	-	CYBA;Cyba;	CBWU99493.5p	XABT102459.5p	CBWU99493.3p
ENSG00000051523	Y	CYBA	umls:C0020538	Hypertension	KH.C3.172	-	CYBA;Cyba;	CBWU99493.5p	XABT102459.5p	CBWU99493.3p
ENSG00000051523	Y	CYBA	umls:C1856255	Granulomatous Disease, Chronic, Autosomal Recessive, Cytochrome B-Negative	KH.C3.172	-	CYBA;Cyba;	CBWU99493.5p	XABT102459.5p	CBWU99493.3p
ENSG00000051523	Y	CYBA	umls:C0011853	Diabetes Mellitus, Experimental	KH.C3.172	-	CYBA;Cyba;	CBWU99493.5p	XABT102459.5p	CBWU99493.3p
ENSG00000198911	Y	SREBF2	umls:C2239176	Carcinoma, Hepatocellular	KH.L99.12	-	HLH106;SREBF1;SREBF2;Srebf1;Srebf2;	CBWU99893.5p	XABT199030.5p	CBWU99893.3p	XABT199030.3p
ENSG00000198911	Y	SREBF2	umls:C0242656	Disease Progression	KH.L99.12	-	HLH106;SREBF1;SREBF2;Srebf1;Srebf2;	CBWU99893.5p	XABT199030.5p	CBWU99893.3p	XABT199030.3p
ENSG00000198911	Y	SREBF2	umls:C0022661	Kidney Failure, Chronic	KH.L99.12	-	HLH106;SREBF1;SREBF2;Srebf1;Srebf2;	CBWU99893.5p	XABT199030.5p	CBWU99893.3p	XABT199030.3p
ENSG00000198911	Y	SREBF2	umls:C0038356	Stomach Neoplasms	KH.L99.12	-	HLH106;SREBF1;SREBF2;Srebf1;Srebf2;	CBWU99893.5p	XABT199030.5p	CBWU99893.3p	XABT199030.3p
ENSG00000198911	Y	SREBF2	umls:C0021655	Insulin Resistance	KH.L99.12	-	HLH106;SREBF1;SREBF2;Srebf1;Srebf2;	CBWU99893.5p	XABT199030.5p	CBWU99893.3p	XABT199030.3p
ENSG00000101871	Y	MID1	umls:C2936904	Opitz GBBB Syndrome, X-Linked	KH.C2.776	Midline	MID1;MID2;Mid1;Mid2;	XABT100022.5p	XABT100022.3p
ENSG00000121957	Y	GPSM2	umls:C1858695	Chudley-Mccullough syndrome	KH.S215.11	-	GPSM1;GPSM2;Gpsm1;Gpsm2;raps;	XABT100081.5p	XABT109180.5p	XABT100081.3p	XABT109180.3p
ENSG00000065534	Y	MYLK	umls:C1527311	Brain Edema	KH.C9.494	-	MYLK;Mylk;Strn-Mlck;	XABT100156.5p	XABT100156.3p	XABT230507.3p
ENSG00000065534	Y	MYLK	umls:C0017638	Glioma	KH.C9.494	-	MYLK;Mylk;Strn-Mlck;	XABT100156.5p	XABT100156.3p	XABT230507.3p
ENSG00000065534	Y	MYLK	umls:C0017178	Gastrointestinal Diseases	KH.C9.494	-	MYLK;Mylk;Strn-Mlck;	XABT100156.5p	XABT100156.3p	XABT230507.3p
ENSG00000065534	Y	MYLK	umls:C0242488	Acute Lung Injury	KH.C9.494	-	MYLK;Mylk;Strn-Mlck;	XABT100156.5p	XABT100156.3p	XABT230507.3p
ENSG00000065534	Y	MYLK	umls:C3151077	AORTIC ANEURYSM, FAMILIAL THORACIC 7	KH.C9.494	-	MYLK;Mylk;Strn-Mlck;	XABT100156.5p	XABT100156.3p	XABT230507.3p
ENSG00000065534	Y	MYLK	umls:C0017601	Glaucoma	KH.C9.494	-	MYLK;Mylk;Strn-Mlck;	XABT100156.5p	XABT100156.3p	XABT230507.3p
ENSG00000065534	Y	MYLK	umls:C0032285	Pneumonia	KH.C9.494	-	MYLK;Mylk;Strn-Mlck;	XABT100156.5p	XABT100156.3p	XABT230507.3p
ENSG00000065534	Y	MYLK	umls:C0020443	Hypercholesterolemia	KH.C9.494	-	MYLK;Mylk;Strn-Mlck;	XABT100156.5p	XABT100156.3p	XABT230507.3p
ENSG00000065534	Y	MYLK	umls:C0042373	Vascular Diseases	KH.C9.494	-	MYLK;Mylk;Strn-Mlck;	XABT100156.5p	XABT100156.3p	XABT230507.3p
ENSG00000065534	Y	MYLK	umls:C0020517	Hypersensitivity	KH.C9.494	-	MYLK;Mylk;Strn-Mlck;	XABT100156.5p	XABT100156.3p	XABT230507.3p
ENSG00000065534	Y	MYLK	umls:C0027626	Neoplasm Invasiveness	KH.C9.494	-	MYLK;Mylk;Strn-Mlck;	XABT100156.5p	XABT100156.3p	XABT230507.3p
ENSG00000065534	Y	MYLK	umls:C0027627	Neoplasm Metastasis	KH.C9.494	-	MYLK;Mylk;Strn-Mlck;	XABT100156.5p	XABT100156.3p	XABT230507.3p
ENSG00000001631	Y	KRIT1	umls:C0752160	Hemangioma, Cavernous, Central Nervous System	KH.C13.117	-	KRIT1;Krit1;	XABT100240.5p	XABT222261.5p	XABT100240.3p	XABT222261.3p
ENSG00000001631	Y	KRIT1	umls:C2919945	Cavernous hemangioma of brain	KH.C13.117	-	KRIT1;Krit1;	XABT100240.5p	XABT222261.5p	XABT100240.3p	XABT222261.3p
ENSG00000128917	Y	DLL4	umls:C1458155	Breast Neoplasms	KH.L155.7	Delta protein	DLL1;DLL4;Dl;Dll1;Dll4;	XABT100488.5p	XABT224920.5p	XABT148562.5p	XABT43954.5p	XABT100488.3p	XABT224920.3p	XABT148562.3p	XABT43954.3p
ENSG00000198719	Y	DLL1	umls:C1458155	Breast Neoplasms	KH.L155.7	Delta protein	DLL1;DLL4;Dl;Dll1;Dll4;	XABT100488.5p	XABT224920.5p	XABT148562.5p	XABT43954.5p	XABT100488.3p	XABT224920.3p	XABT148562.3p	XABT43954.3p
[truncated: 22,890 more rows]
[truncated: 2 more columns]

## Sheet: 2) disease gene
Human gene	in Lage study	Human Gene Name	Disease ID	Disease name	Ciona orthologous KH locus	Ciona orthologous KH name	Ciona orthologous KH name (from Drosophila/Mouse/Human Orthologs)	full-ORF clone(s)
ENSG00000137845	Y	ADAM10	umls:C1458155	Breast Neoplasms	KH.C3.898	ADAM gene 3	ADAM10;Adam10;kuz;	CBWU10011.5p	XABT49208.5p	CBWU10011.3p	XABT49208.3p
ENSG00000146733	Y	PSPH	umls:C0002514	Amino Acid Metabolism, Inborn Errors	KH.L87.33	-	PSPH;Psph;aay;	CBWU100119.5p	CBWU91957.5p	CBWU100119.3p	CBWU91957.3p
ENSG00000171298	Y	GAA	umls:C0017921	Glycogen Storage Disease Type II	KH.L170.27	-	-	CBWU100120.5p	CBWU74749.5p	CBWU100120.3p	CBWU74749.3p
ENSG00000092820	Y	EZR	umls:C0024668	Mammary Neoplasms, Experimental	KH.C12.129	ezrin/radixin/moesin (ERM)-like protein	Ezr;MSN;Moe;Msn;RDX;Rdx;VIL2;	CBWU100344.5p	CBWU73948.5p	CBWU100344.3p	CBWU73948.3p
ENSG00000137710	Y	RDX	umls:C0008370	Cholestasis	KH.C12.129	ezrin/radixin/moesin (ERM)-like protein	Ezr;MSN;Moe;Msn;RDX;Rdx;VIL2;	CBWU100344.5p	CBWU73948.5p	CBWU100344.3p	CBWU73948.3p
ENSG00000147065	Y	MSN	umls:C0151744	Myocardial Ischemia	KH.C12.129	ezrin/radixin/moesin (ERM)-like protein	Ezr;MSN;Moe;Msn;RDX;Rdx;VIL2;	CBWU100344.5p	CBWU73948.5p	CBWU100344.3p	CBWU73948.3p
ENSG00000108381	Y	ASPA	umls:C0206307	Canavan Disease	KH.L24.28	-	ACY3;ASPA;Acy3;Aspa;	CBWU100968.5p
ENSG00000077522	Y	ACTN2	umls:C2677338	Cardiomyopathy, Dilated, 1AA	KH.C11.210	Ci-alpha-actinin-c	ACTN1;ACTN2;ACTN4;Actn;Actn1;Actn2;Actn3;Actn4;	CBWU101091.5p	XABT202835.5p
ENSG00000130402	Y	ACTN4	umls:C0024668	Mammary Neoplasms, Experimental	KH.C11.210	Ci-alpha-actinin-c	ACTN1;ACTN2;ACTN4;Actn;Actn1;Actn2;Actn3;Actn4;	CBWU101091.5p	XABT202835.5p
ENSG00000151445	Y	VIPAS39	umls:C1859722	Arthrogryposis renal dysfunction cholestasis syndrome	KH.S966.3	-	AI413782;C14orf133;Vps16B;	CBWU101162.5p	XABT47063.5p	XABT180243.5p	CBWU101162.3p	XABT47063.3p	XABT180243.3p
ENSG00000113492	Y	AGXT2	umls:C0025521	Metabolism, Inborn Errors	KH.L172.10	-	AGXT2;Agxt2;CG11241;	CBWU101315.5p	CBWU16071.5p	XABT56922.5p	CBWU101315.3p	XABT56907.3p	CBWU16071.3p	XABT74567.3p
ENSG00000105379	Y	ETFB	umls:C0268596	Multiple Acyl Coenzyme A Dehydrogenase Deficiency	KH.C4.237	-	CG7834;ETFB;Etfb;	CBWU102194.5p	CBWU31686.5p	CBWU102194.3p	CBWU31686.3p
ENSG00000109099	Y	PMP22	umls:C0008073	Developmental Disabilities	KH.C1.122	-	EMP1;EMP2;EMP3;Emp1;Emp2;Emp3;PMP22;Pmp22;	CBWU10250.5p	CBWU86178.5p	CBWU10250.3p	CBWU86178.3p
ENSG00000185624	Y	P4HB	umls:C0033578	Prostatic Neoplasms	KH.S404.1	-	P4HB;P4hb;Pdi;	CBWU102686.5p	CBWU95261.5p	CBWU102686.3p	CBWU95261.3p
ENSG00000111725	Y	PRKAB1	umls:C0242656	Disease Progression	KH.C4.123	-	PRKAB1;PRKAB2;Prkab1;Prkab2;alc;	CBWU10270.5p	CBWU96280.5p	CBWU96280.3p
ENSG00000108242	Y	CYP2C18	umls:C0206726	Gliosarcoma	KH.L36.2	-	CYP2A13;CYP2A6;CYP2A7;CYP2B6;CYP2C18;CYP2C19;CYP2C8;CYP2C9;CYP2D6;CYP2E1;CYP2F1;CYP2J2;CYP2R1;Cyp18a1;Cyp2d10;Cyp2d34;Cyp2j11;Cyp2j13;Cyp2j5;Cyp2j6;Cyp2j9;Cyp2r1;	CBWU103097.5p	CBWU58272.5p	CBWU58272.3p
ENSG00000130649	Y	CYP2E1	umls:C0018800	Cardiomegaly	KH.L36.2	-	CYP2A13;CYP2A6;CYP2A7;CYP2B6;CYP2C18;CYP2C19;CYP2C8;CYP2C9;CYP2D6;CYP2E1;CYP2F1;CYP2J2;CYP2R1;Cyp18a1;Cyp2d10;Cyp2d34;Cyp2j11;Cyp2j13;Cyp2j5;Cyp2j6;Cyp2j9;Cyp2r1;	CBWU103097.5p	CBWU58272.5p	CBWU58272.3p
ENSG00000138115	Y	CYP2C8	umls:C0027765	Nervous System Diseases	KH.L36.2	-	CYP2A13;CYP2A6;CYP2A7;CYP2B6;CYP2C18;CYP2C19;CYP2C8;CYP2C9;CYP2D6;CYP2E1;CYP2F1;CYP2J2;CYP2R1;Cyp18a1;Cyp2d10;Cyp2d34;Cyp2j11;Cyp2j13;Cyp2j5;Cyp2j6;Cyp2j9;Cyp2r1;	CBWU103097.5p	CBWU58272.5p	CBWU58272.3p
ENSG00000165841	Y	CYP2C19	umls:C2609414	Acute Kidney Injury	KH.L36.2	-	CYP2A13;CYP2A6;CYP2A7;CYP2B6;CYP2C18;CYP2C19;CYP2C8;CYP2C9;CYP2D6;CYP2E1;CYP2F1;CYP2J2;CYP2R1;Cyp18a1;Cyp2d10;Cyp2d34;Cyp2j11;Cyp2j13;Cyp2j5;Cyp2j6;Cyp2j9;Cyp2r1;	CBWU103097.5p	CBWU58272.5p	CBWU58272.3p
ENSG00000197408	Y	CYP2B6	umls:C1861063	TOBACCO ADDICTION, SUSCEPTIBILITY TO	KH.L36.2	-	CYP2A13;CYP2A6;CYP2A7;CYP2B6;CYP2C18;CYP2C19;CYP2C8;CYP2C9;CYP2D6;CYP2E1;CYP2F1;CYP2J2;CYP2R1;Cyp18a1;Cyp2d10;Cyp2d34;Cyp2j11;Cyp2j13;Cyp2j5;Cyp2j6;Cyp2j9;Cyp2r1;	CBWU103097.5p	CBWU58272.5p	CBWU58272.3p
ENSG00000128408	Y	RIBC2	umls:C1458155	Breast Neoplasms	KH.S910.4	PF-ribbon	CG7264;RIBC2;Ribc2;	CBWU103140.5p	XABT60236.5p	XABT190278.5p	CBWU103140.3p	XABT190278.3p
ENSG00000152234	Y	ATP5A1	umls:C0376618	Endotoxemia	KH.C10.579	ATP synthase alpha-subunit	ATP5A1;Atp5a1;blw;	CBWU103159.5p	CBWU26350.5p	CBWU26350.3p
ENSG00000168291	Y	PDHB	umls:C3279841	Pyruvate Dehydrogenase E1-Beta Deficiency	KH.C5.415	-	CG11876;PDHB;Pdhb;	CBWU103181.5p	CBWU97603.5p	CBWU103181.3p	CBWU97603.3p
ENSG00000123453	Y	SARDH	umls:C0268563	Sarcosinemia	KH.C4.105	sarcosine dehydrogenase	CG6385;SARDH;Sardh;	CBWU103692.5p	CBWU34158.5p	CBWU103692.3p	CBWU34158.3p
ENSG00000198467	Y	TPM2	umls:C0220662	Arthrogryposis multiplex congenita, distal type 1	KH.C14.129	Tropomyosin 1	TPM1;TPM2;TPM3;TPM4;Tm1;Tm2;Tpm1;Tpm2;Tpm3;	CBWU10566.5p	CBWU65734.5p	CBWU10566.3p	XABT61180.3p	CBWU65734.3p
ENSG00000114054	Y	PCCB	umls:C0268579	Propionic Acidemia	KH.C7.533	-	PCCB;Pccb;	CBWU106310.5p	CBWU58005.5p	CBWU106310.3p	CBWU58005.3p
ENSG00000170248	Y	PDCD6IP	umls:C0029408	Osteoarthritis	KH.C1.1000	-	ALiX;PDCD6IP;Pdcd6ip;	CBWU106382.5p	XABT205484.5p	CBWU106382.3p	XABT205484.3p	XABT61516.3p
ENSG00000183091	Y	NEB	umls:C1850569	Nemaline Myopathy 2	KH.C8.138	-	-	CBWU10666.5p	CBWU88428.5p	XABT61519.5p	CBWU10666.3p	CBWU88428.3p	XABT61519.3p
ENSG00000135341	Y	MAP3K7	umls:C0033578	Prostatic Neoplasms	KH.C6.34	Tak1/MAPKKK7	MAP3K7;Map3k7;Tak1;	CBWU106866.5p	CBWU106866.3p	XABT61633.3p
ENSG00000110955	Y	ATP5B	umls:C0032927	Precancerous Conditions	KH.C3.87	Ci-clstr03031	ATP5B;ATPsyn-beta;Atp5b;	CBWU109482.5p	XABT198214.5p	CBWU109482.3p	XABT198214.3p
ENSG00000105372	Y	RPS19	umls:C1260899	Anemia, Diamond-Blackfan	KH.C10.101	RS19	AC122848.3;AC148003.2;AC164155.2;RPS19;RpS19b;Rps19;	CBWU110034.5p	CBWU83870.5p	CBWU110034.3p	CBWU83870.3p
ENSG00000108443	Y	RPS6KB1	umls:C2931673	Ceroid lipofuscinosis, neuronal 1, infantile	KH.L131.5	Ci-ribosomal protein S6 kinase like	RPS6KB1;RPS6KB2;Rps6kb1;Rps6kb2;S6k;	CBWU110751.5p
ENSG00000069869	Y	NEDD4	umls:C0151744	Myocardial Ischemia	KH.L17.5	Ci-NEDD-4 like 4	NEDD4;NEDD4L;Nedd4;Nedd4l;	CBWU111009.5p	CBWU17675.5p	XABT77891.3p	CBWU111009.3p	CBWU17675.3p
ENSG00000110435	Y	PDHX	umls:C1855553	Pyruvate Dehydrogenase E3-Binding Protein Deficiency	KH.L63.8	-	PDHX;Pdhx;	CBWU111140.5p	CBWU56962.5p	CBWU111140.3p	CBWU56962.3p
ENSG00000160801	Y	PTH1R	umls:C0020502	Hyperparathyroidism	KH.L133.2	Ci-PTH1R	CG12370;CG8422;PTHR1;PTHR2;Pth2r;Pthr1;	CBWU111156.5p	CBWU94729.5p
ENSG00000145423	Y	SFRP2	umls:C1458155	Breast Neoplasms	KH.C2.469	-	SFRP2;Sfrp2;	CBWU11121.5p	CBWU79561.5p	CBWU11121.3p	CBWU79561.3p
ENSG00000105810	Y	CDK6	umls:C0025149	Medulloblastoma	KH.C6.108	-	CDK4;CDK6;Cdk4;Cdk6;	CBWU112309.5p	XABT158475.5p	XABT66254.3p	XABT158475.3p
ENSG00000135446	Y	CDK4	umls:C0024668	Mammary Neoplasms, Experimental	KH.C6.108	-	CDK4;CDK6;Cdk4;Cdk6;	CBWU112309.5p	XABT158475.5p	XABT66254.3p	XABT158475.3p
ENSG00000115705	Y	TPO	umls:C0010308	Congenital Hypothyroidism	KH.L3.20	homologue of mammlian thyroid peroxidase	TPO;Tpo;	CBWU113030.5p	CBWU68560.5p	XABT66511.5p
ENSG00000189403	Y	HMGB1	umls:C0860207	Drug-Induced Liver Injury	KH.C14.178	-	AC157914.4-202;Dsp1;HMG1L1;HMGB1;HMGB1P2;HMGB2;HMGB3;Hmgb1;Hmgb1-rs17;Hmgb1l;Hmgb2;Hmgb3;SP100;	CBWU114286.5p	XABT211064.5p	XABT67252.3p	CBWU114286.3p	XABT211064.3p
ENSG00000087085	Y	ACHE	umls:C0032343	Poisoning	KH.C12.218	Acetylcholinesterase	ACHE;Ace;Ache;BCHE;Bche;	CBWU114961.5p	CBWU114961.3p	XABT67724.3p
ENSG00000171858	Y	RPS21	umls:C0242656	Disease Progression	KH.L147.12	-	CT010576.9;RPS21;Rps21;oho23B;	CBWU114977.5p	CBWU13124.5p	XABT67817.5p	CBWU13124.3p
ENSG00000142168	Y	SOD1	umls:C0018801	Heart Failure	KH.L50.13	-	SOD1;Sod;Sod1;	CBWU115239.5p	CBWU1009.5p	XABT55876.3p	CBWU1009.3p
ENSG00000100906	Y	NFKBIA	umls:C1458155	Breast Neoplasms	KH.C4.206	IkappaB	NFKBIA;NFKBIE;	CBWU115361.5p	CBWU108253.5p	CBWU115361.3p	XABT68201.3p
ENSG00000186350	Y	RXRA	umls:C0033578	Prostatic Neoplasms	KH.C9.892	retinoid X receptor	AL662824.9-203;AL844527.6-208;RXRA;RXRB;RXRG;Rxra;Rxrb;Rxrg;usp;	CBWU115728.5p	XABT85026.5p	CBWU22574.5p	CBWU115728.3p	CBWU22574.3p
ENSG00000080503	Y	SMARCA2	umls:C1303073	Nicolaides Baraitser syndrome	KH.L6.5	-	SMARCA2;SMARCA4;Smarca2;Smarca4;	CBWU116534.5p	XABT195122.5p	XABT69313.5p	CBWU116534.3p
ENSG00000111640	Y	GAPDH	umls:C0948089	Acute Coronary Syndrome	KH.C11.121	-	AC102196.7;AC117588.11;AC121279.7;AC121959.3;AC125070.4;AC125407.4;AC130841.4;AC134337.3;AC134918.5;AC142167.4;AC147142.2-201;AC148327.3-203;AC150660.4;AC150744.2;AC156283.6;AC158396.2-202;AC159881.2;AC163335.6;AC166827.2-201;CT030181.13;EG277333;GAPDH;Gapdh;Gapdh1;Gapdh2;OTTMUSG00000005300;OTTMUSG00000017911;	CBWU11798.5p	CBWU115071.5p	CBWU11798.3p	CBWU115071.3p
ENSG00000077264	Y	PAK3	umls:C0796237	Mental Retardation, X-Linked 30	KH.C7.98	-	PAK1;PAK2;PAK3;Pak;Pak1;Pak2;Pak3;	CBWU12297.3p
ENSG00000149269	Y	PAK1	umls:C1458155	Breast Neoplasms	KH.C7.98	-	PAK1;PAK2;PAK3;Pak;Pak1;Pak2;Pak3;	CBWU12297.3p
ENSG00000180370	Y	PAK2	umls:C0036341	Schizophrenia	KH.C7.98	-	PAK1;PAK2;PAK3;Pak;Pak1;Pak2;Pak3;	CBWU12297.3p
ENSG00000142166	Y	IFNAR1	umls:C0042769	Virus Diseases	KH.C10.55	-	IFNAR1;IFNGR2;IL10RB;IL20RA;Il20ra;Il22ra1;Il22ra2;	CBWU12759.5p	CBWU12759.3p
ENSG00000147677	Y	EIF3H	umls:C2239176	Carcinoma, Hepatocellular	KH.S675.4	-	EIF3H;Eif3h;eIF-3p40;	CBWU12945.5p	CBWU4624.5p	CBWU4624.3p
ENSG00000114854	Y	TNNC1	umls:C2750472	Cardiomyopathy, Familial Hypertrophic, 13	KH.C8.251	Ci-TnC1-a	TNNC1;Tnnc1;	CBWU12979.5p	XABT95763.5p	CBWU30367.5p	CBWU12979.3p	CBWU30367.3p
ENSG00000087586	Y	AURKA	umls:C0024668	Mammary Neoplasms, Experimental	KH.C7.219	-	AURKA;Aurka;aur;	CBWU13600.5p	XABT212341.5p	XABT134695.5p	CBWU13600.3p	XABT212341.3p	XABT134695.3p
ENSG00000120694	Y	HSPH1	umls:C0019693	HIV Infections	KH.C14.180	-	HSPA4;HSPA4L;HSPH1;Hsc70Cb;Hspa4;Hspa4l;Hsph1;	CBWU13786.5p	XABT144573.5p	XABT144573.3p
ENSG00000030582	Y	GRN	umls:C1843792	FRONTOTEMPORAL LOBAR DEGENERATION WITH TDP43 INCLUSIONS, GRN-RELATED	KH.C1.1239	-	GRN;Grn;	CBWU1425.5p	CBWU64217.5p	CBWU1425.3p	CBWU64217.3p
ENSG00000112658	Y	SRF	umls:C0019693	HIV Infections	KH.S406.15	-	SRF;Srf;	CBWU14601.5p	XABT123657.5p	CBWU14601.3p	XABT123657.3p
ENSG00000131747	Y	TOP2A	umls:C1458155	Breast Neoplasms	KH.C9.262	DNAtopoisomeraseIIa	TOP2A;TOP2B;Top2;Top2a;Top2b;	CBWU14763.5p
ENSG00000104921	Y	FCER2	umls:C0020523	Hypersensitivity, Immediate	KH.C6.300	-	ASGR1;ASGR2;CD209;CLEC4G;CLEC4M;FCER2;	CBWU14846.5p	CBWU14846.3p	CBWU13886.3p	XABT73633.3p
ENSG00000111052	Y	LIN7A	umls:C0024668	Mammary Neoplasms, Experimental	KH.S562.8	-	LIN7A;LIN7B;LIN7C;Lin7a;Lin7b;Lin7c;veli;	CBWU1486.5p	CBWU111724.5p	CBWU1486.3p	CBWU111724.3p
ENSG00000138326	Y	RPS24	umls:C1857719	Anemia, Diamond-Blackfan, 3	KH.C14.120	-	AC129601.4-201;AC157926.4;RPS24;RpS24;Rps24;	CBWU15061.5p	XABT73819.5p	CBWU29529.5p	CBWU15061.3p	XABT73819.3p	CBWU29529.3p
ENSG00000101444	Y	AHCY	umls:C3151058	Hypermethioninemia with Deficiency of S-Adenosylhomocysteine Hydrolase	KH.C3.329	putative Adenosylhomocysteinase (EC 3.3.1.1) (S-adenosyl-L-homocysteine hydrolase) (AdoHcyase)	AHCY;Ahcy;Ahcy13;	CBWU15741.5p	CBWU102812.5p	CBWU15741.3p	CBWU102812.3p
ENSG00000108179	Y	PPIF	umls:C0021831	Intestinal Diseases	KH.C9.410	-	AC120869.12;CG7768;Cyp1;PPIA;PPIF;Ppia;Ppif;	CBWU15812.5p	CBWU92701.5p	XABT74339.3p	CBWU15812.3p	CBWU92701.3p
ENSG00000170275	Y	CRTAP	umls:C1853162	Osteogenesis Imperfecta Type VII	KH.L37.59	-	1110036O03Rik;AC109319.17;CRTAP;Crtap;	CBWU15910.5p	XABT105436.5p	XABT105436.3p
ENSG00000134508	Y	CABLES1	umls:C0009404	Colorectal Neoplasms	KH.C9.191	-	CABLES1;CABLES2;	CBWU16188.5p	XABT178439.5p	XABT178439.3p
ENSG00000106688	Y	SLC1A1	umls:C1955869	Malformations of Cortical Development	KH.C8.716	excitatory amino acid transporter (sodium dependent); EAA	Eaat2;SLC1A1;Slc1a1;	CBWU16480.5p	CBWU19705.5p	XABT75321.5p	CBWU16480.3p	CBWU19705.3p
ENSG00000111275	Y	ALDH2	umls:C0016382	Flushing	KH.C3.903	-	ALDH1B1;ALDH2;Aldh;Aldh1b1;Aldh2;	CBWU16759.5p	XABT100048.5p	CBWU16759.3p	CBWU92026.3p	XABT100048.3p
ENSG00000137124	Y	ALDH1B1	umls:C0023893	Liver Cirrhosis, Experimental	KH.C3.903	-	ALDH1B1;ALDH2;Aldh;Aldh1b1;Aldh2;	CBWU16759.5p	XABT100048.5p	CBWU16759.3p	CBWU92026.3p	XABT100048.3p
ENSG00000175054	Y	ATR	umls:C3281203	CUTANEOUS TELANGIECTASIA AND CANCER SYNDROME, FAMILIAL	KH.C2.173	-	ATR;Atr;mei-41;	CBWU16867.5p	XABT130446.5p	XABT92920.5p	CBWU16867.3p	XABT130446.3p
ENSG00000026025	Y	VIM	umls:C0085084	Motor Neuron Disease	KH.C9.543	intermediate filament protein D2	-	CBWU1698.5p	CBWU60868.5p	CBWU1698.3p	CBWU60868.3p
ENSG00000062485	Y	CS	umls:C0018801	Heart Failure	KH.L55.3	-	CS;Cs;Csl;kdn;	CBWU16989.5p	CBWU76596.5p	CBWU16989.3p	CBWU76596.3p
ENSG00000065978	Y	YBX1	umls:C0027643	Neoplasm Recurrence, Local	KH.C1.264	Y-box protein 1/2/3	CSDA;Csda;E130201H02Rik;YBX1;YBX2;Ybx1;Ybx2;yps;	CBWU17116.5p	XABT214327.5p	CBWU17116.3p	XABT214327.3p
ENSG00000145362	Y	ANK2	umls:C1970119	Cardiac Arrhythmia, Ankyrin-B-Related	KH.C1.88	-	ANK2;ANK3;Ank1;Ank2;Ank3;	CBWU17232.5p	CBWU17232.3p	XABT76754.3p	XABT87429.3p
ENSG00000142453	Y	CARM1	umls:C0033860	Psoriasis	KH.C5.598	-	Art4;CARM1;Carm1;	CBWU17458.5p	XABT129717.5p	CBWU17458.3p	XABT129717.3p
ENSG00000125952	Y	MAX	umls:C0031511	Pheochromocytoma	KH.C5.373	-	MAX;Max;	CBWU17468.5p	CBWU115397.5p	CBWU17468.3p	CBWU115397.3p
ENSG00000171759	Y	PAH	umls:C0751434	Classical phenylketonuria	KH.C2.545	phenylalanine hydroxylase	Hn;PAH;Pah;	CBWU17534.5p	CBWU79852.5p	CBWU17534.3p	CBWU79852.3p	XABT77673.3p
ENSG00000101152	Y	DNAJC5	umls:C1834207	CEROID LIPOFUSCINOSIS, NEURONAL, 4B, AUTOSOMAL DOMINANT	KH.C2.944	-	Csp;DNAJC5;DNAJC5B;Dnajc5;Dnajc5b;	CBWU17966.5p	XABT78368.5p	CBWU79930.5p	CBWU17966.3p	CBWU79930.3p
ENSG00000183010	Y	PYCR1	umls:C0010495	Cutis Laxa	KH.L37.15	-	AC145207.1-208;CG5840;PYCR1;PYCR2;Pycr1;Pycr2;	CBWU1819.5p	CBWU100696.5p	CBWU100696.3p
ENSG00000104419	Y	NDRG1	umls:C0004114	Astrocytoma	KH.C11.483	-	MESK2;NDRG1;NDRG2;NDRG3;NDRG4;Ndrg1;Ndrg2;Ndrg3;Ndrg4;	CBWU18340.5p	CBWU103779.5p	CBWU103779.3p
ENSG00000188536	Y	HBA2	umls:C0700299	Heinz Body Anemias	KH.L116.94	-	AC157554.7;CYGB;Cygb;HBA1;HBA2;HBB;HBE1;HBG1;HBG2;HBZ;Hba-x;Hbb-bh1;Hbb-y;MB;Z84721.1;glob1;	CBWU1839.5p	CBWU1839.3p
ENSG00000174827	Y	PDZK1	umls:C0033578	Prostatic Neoplasms	KH.C10.93	-	BX537254.7;PDZK1;PDZK1P2;Pdzk1;	CBWU18485.3p
ENSG00000143252	Y	SDHC	umls:C0030421	Paraganglioma	KH.C12.470	-	CG6666;SDHC;Sdhc;	CBWU18735.5p	XABT149102.5p	CBWU18735.3p	XABT149102.3p
ENSG00000156873	Y	PHKG2	umls:C2751643	Glycogen Storage Disease IXC	KH.L87.11	-	PHKG1;PHKG2;PhKgamma;Phkg1;Phkg2;	CBWU1891.5p	XABT61180.5p
ENSG00000135925	Y	WNT10A	umls:C1857069	Schopf-Schulz-Passarge Syndrome	KH.L19.12	-	WNT10A;WNT10B;Wnt10a;Wnt10b;	CBWU18983.5p	XABT90967.5p	CBWU27042.5p	CBWU18983.3p	CBWU27042.3p
ENSG00000169884	Y	WNT10B	umls:C1458155	Breast Neoplasms	KH.L19.12	-	WNT10A;WNT10B;Wnt10a;Wnt10b;	CBWU18983.5p	XABT90967.5p	CBWU27042.5p	CBWU18983.3p	CBWU27042.3p
ENSG00000076685	Y	NT5C2	umls:C2825055	Recurrence	KH.C8.126	-	CG32549;NT5C2;Nt5c2;	CBWU19093.5p	CBWU38312.5p	CBWU19093.3p	CBWU38312.3p
ENSG00000148180	Y	GSN	umls:C0860207	Drug-Induced Liver Injury	KH.C9.534	-	GSN;Gel;Gsn;SCIN;Scin;	CBWU21011.5p	CBWU20819.5p	CBWU20819.3p
ENSG00000171862	Y	PTEN	umls:C0023014	Language Development Disorders	KH.S787.1	-	PTEN;Pten;	CBWU2134.5p	XABT215698.5p	CBWU2134.3p	XABT215698.3p
ENSG00000102575	Y	ACP5	umls:C1842763	Combined Immunodeficiency with Autoimmunity and Spondylometaphyseal Dysplasia	KH.L95.12	-	ACP5;Acp5;	CBWU21351.5p	CBWU93248.5p	CBWU21351.3p	CBWU93248.3p
ENSG00000106546	Y	AHR	umls:C0236811	Chronobiology Disorders	KH.C12.93	-	AHR;Ahr;	CBWU21364.5p	CBWU32134.5p	CBWU21364.3p
ENSG00000145715	Y	RASA1	umls:C0024668	Mammary Neoplasms, Experimental	KH.L152.46	-	RASA1;Rasa1;vap;	CBWU21383.5p	XABT193629.5p
ENSG00000198650	Y	TAT	umls:C0268483	Tyrosinemias	KH.C12.633	-	CG1461;TAT;Tat;	CBWU2168.5p	CBWU88440.5p	CBWU2168.3p	CBWU88440.3p
ENSG00000171863	Y	RPS7	umls:C1458155	Breast Neoplasms	KH.S761.1	Vesicle transport-related protein	AC015917.30;AC132088.4;AL807777.6;RPS7;RpS7;Rps7;	CBWU22062.5p	CBWU14705.5p	XABT84275.5p	CBWU22062.3p	CBWU14705.3p
ENSG00000168028	Y	RPSA	umls:C0027626	Neoplasm Invasiveness	KH.C11.148	-	AC016044.11;AC022026.7;AC098849.9;AC139769.1;RPSA;Rpsa;sta;	CBWU22399.5p	CBWU93421.5p	CBWU22399.3p	CBWU93421.3p
ENSG00000135218	Y	CD36	umls:C0038160	Staphylococcal Infections	KH.C6.16	-	CD36;CG7227;Cd36;crq;pes;santa-maria;	CBWU22500.5p	CBWU22500.3p
ENSG00000116741	Y	RGS2	umls:C0030569	Parkinson Disease, Secondary	KH.C9.235	-	RGS1;RGS13;RGS16;RGS18;RGS2;RGS21;RGS3;RGS4;RGS5;RGS8;Rgs1;Rgs18;Rgs4;Rgs5;	CBWU22650.5p
ENSG00000142655	Y	PEX14	umls:C0029927	Ovarian Cysts	KH.C7.660	-	CG4289;PEX14;Pex14;	CBWU22960.5p	XABT206735.5p	XABT85595.5p	CBWU22960.3p	XABT206735.3p
ENSG00000182774	Y	RPS17	umls:C1260899	Anemia, Diamond-Blackfan	KH.C8.322	-	AC010724.6-202;AC121114.10;RP4-753D5.2;RPS17;RPS17P2;RpS17;Rps17;	CBWU23457.5p	CBWU63934.5p	CBWU23457.3p	CBWU63934.3p
ENSG00000070756	Y	PABPC1	umls:C1458155	Breast Neoplasms	KH.L108.12	-	AC098722.3;PABPC1;PABPC1L;PABPC3;PABPC4;Pabpc1;Pabpc2;Pabpc3;Pabpc4;pAbp;	CBWU24539.5p	CBWU24539.3p
ENSG00000128928	Y	IVD	umls:C0268575	Acidemia, isovaleric	KH.C11.50	isovaleryl CoA dehydrogenase	CG6638;IVD;Ivd;	CBWU25025.5p	CBWU70263.5p	CBWU25025.3p	CBWU70263.3p
ENSG00000070081	Y	NUCB2	umls:C0033578	Prostatic Neoplasms	KH.C5.134	-	NUCB1;NUCB2;Nucb1;Nucb2;	CBWU2510.5p	XABT209259.5p	CBWU2510.3p	XABT209259.3p
ENSG00000107521	Y	HPS1	umls:C2931875	Albinism with hemorrhagic diathesis and pigmented reticuloendothelial cells	KH.C2.1074	-	AL022313.1;HPS;HPS1;Hps1;	CBWU25224.5p	XABT52644.5p
ENSG00000133063	Y	CHIT1	umls:C0017205	Gaucher Disease	KH.L119.18	-	BC051070;Bclp2;CG1869;CHI3L1;CHI3L2;CHIA;CHIT1;Chi3l3;Chi3l4;Chia;Chit1;Cht3;Ovgp1;	CBWU25392.5p	CBWU8036.5p	CBWU25392.3p	CBWU8036.3p
ENSG00000111348	Y	ARHGDIB	umls:C0948089	Acute Coronary Syndrome	KH.L106.15	-	AC145207.1-206;ARHGDIA;ARHGDIB;ARHGDIG;Arhgdia;Arhgdib;Arhgdig;RhoGDI;	CBWU25432.5p	CBWU38383.5p	CBWU25432.3p	CBWU38383.3p
ENSG00000141522	Y	ARHGDIA	umls:C1458155	Breast Neoplasms	KH.L106.15	-	AC145207.1-206;ARHGDIA;ARHGDIB;ARHGDIG;Arhgdia;Arhgdib;Arhgdig;RhoGDI;	CBWU25432.5p	CBWU38383.5p	CBWU25432.3p	CBWU38383.3p
ENSG00000123106	Y	CCDC91	umls:C0236969	Substance-Related Disorders	KH.C5.401	-	CCDC91;Ccdc91;	CBWU26573.5p	XABT90196.5p	CBWU26573.3p
ENSG00000023734	Y	STRAP	umls:C0009404	Colorectal Neoplasms	KH.L114.2	-	STRAP;Strap;wmd;	CBWU26720.5p	CBWU11306.5p	CBWU26720.3p	CBWU11306.3p
ENSG00000113971	Y	NPHP3	umls:C0012644	Disease Models, Animal	KH.C1.925	-	-	CBWU26783.5p	CBWU16633.5p	CBWU26783.3p	CBWU16633.3p
ENSG00000164751	Y	PEX2	umls:C1832200	Peroxisome biogenesis disorders	KH.C9.269	-	AC119876.9;CG7081;PXMP3;	CBWU26873.5p	XABT36625.5p	CBWU26873.3p	XABT36625.3p
ENSG00000130595	Y	TNNT3	umls:C1834523	Distal arthrogryposis type 2B	KH.C4.57	Ci-TnT-b	AC161218.10;TNNT1;TNNT2;TNNT3;Tnnt2;Tnnt3;up;	CBWU26954.5p	CBWU2553.5p	XABT226513.5p	CBWU26954.3p	XABT89058.3p	CBWU28928.3p	XABT226513.3p
ENSG00000012061	Y	ERCC1	umls:C0007873	Uterine Cervical Neoplasms	KH.L75.4	-	ERCC1;Ercc1;Ranbp21;XPO5;Xpo5;	CBWU27239.5p	XABT179944.5p	XABT106109.5p	CBWU27239.3p	XABT179944.3p	XABT106109.3p
ENSG00000100030	Y	MAPK1	umls:C0017639	Gliosis	KH.L153.20	Ci-ERK1/2	MAPK1;MAPK3;Mapk1;Mapk3;rl;	CBWU27621.5p	XABT92071.5p	CBWU114131.5p	CBWU27621.3p	XABT92071.3p	CBWU114131.3p
ENSG00000102882	Y	MAPK3	umls:C0017639	Gliosis	KH.L153.20	Ci-ERK1/2	MAPK1;MAPK3;Mapk1;Mapk3;rl;	CBWU27621.5p	XABT92071.5p	CBWU114131.5p	CBWU27621.3p	XABT92071.3p	CBWU114131.3p
ENSG00000119318	Y	RAD23B	umls:C0033578	Prostatic Neoplasms	KH.C8.712	-	RAD23A;RAD23B;Rad23;Rad23a;Rad23b;	CBWU27634.5p	CBWU95059.5p	CBWU27634.3p	CBWU95059.3p
ENSG00000050748	Y	MAPK9	umls:C0032927	Precancerous Conditions	KH.C14.416	C-jun N-terminal kinase	MAPK10;MAPK8;MAPK9;Mapk10;Mapk8;Mapk9;bsk;	CBWU28473.5p	CBWU11843.5p	CBWU28473.3p	CBWU11843.3p
ENSG00000107643	Y	MAPK8	umls:C0032927	Precancerous Conditions	KH.C14.416	C-jun N-terminal kinase	MAPK10;MAPK8;MAPK9;Mapk10;Mapk8;Mapk9;bsk;	CBWU28473.5p	CBWU11843.5p	CBWU28473.3p	CBWU11843.3p
ENSG00000109339	Y	MAPK10	umls:C0238111	Epileptic encephalopathy, Lennox-Gastaut type	KH.C14.416	C-jun N-terminal kinase	MAPK10;MAPK8;MAPK9;Mapk10;Mapk8;Mapk9;bsk;	CBWU28473.5p	CBWU11843.5p	CBWU28473.3p	CBWU11843.3p
ENSG00000178127	Y	NDUFV2	umls:C1838979	Mitochondrial complex I deficiency	KH.C12.265	NADH-ubiquinone oxidoreductase 24 kDa subunit, mitochondrial precursor	AC092070.2-201;CG5703;NDUFV2;Ndufv2;	CBWU29163.5p	XABT94945.3p	CBWU29163.3p
ENSG00000124172	Y	ATP5E	umls:C3279708	MITOCHONDRIAL COMPLEX V (ATP SYNTHASE) DEFICIENCY, NUCLEAR TYPE 3	KH.C3.888	-	ATP5E;ATP5EP2;Atp5e;	CBWU30099.5p	CBWU39071.5p	CBWU30099.3p	CBWU39071.3p
ENSG00000132437	Y	DDC	umls:C0242422	Parkinsonian Disorders	KH.L20.60	-	DDC;Ddc;HDC;Hdc;Tdc2;	CBWU30234.5p	CBWU19117.5p	CBWU30234.3p
ENSG00000170873	Y	MTSS1	umls:C0038356	Stomach Neoplasms	KH.C12.568	-	AC020763.6-201;BC060632;CG33558;MTSS1;Mtss1;	CBWU30461.5p	XABT131127.5p	CBWU30461.3p	XABT131127.3p	XABT95844.3p
ENSG00000163485	Y	ADORA1	umls:C0027746	Nerve Degeneration	KH.C10.74	-	ADORA1;ADORA2A;ADORA2B;AdoR;Adora1;Adora2a;Adora2b;	CBWU3087.5p	XABT205376.5p	XABT205376.3p
ENSG00000100938	Y	GMPR2	umls:C0038356	Stomach Neoplasms	KH.C9.263	-	GMPR;GMPR2;Gmpr;Gmpr2;	CBWU30902.5p	CBWU30831.5p	CBWU30902.3p	CBWU30831.3p
ENSG00000153046	Y	CDYL	umls:C0149925	Small Cell Lung Carcinoma	KH.L126.11	-	AC007562.6;AC009976.6;CDY1;CDY2A;CDYL;CDYL2;Cdyl;Cdyl2;	CBWU31038.5p
ENSG00000197102	Y	DYNC1H1	umls:C1955869	Malformations of Cortical Development	KH.C3.488	Ci-DHC-cyt6	DYNC1H1;Dhc64C;Dync1h1;	CBWU31426.5p	XABT97338.3p	CBWU31426.3p
ENSG00000126778	Y	SIX1	umls:C0376634	Craniofacial Abnormalities	KH.C3.553	Six1/2	-	CBWU31450.5p	XABT97356.5p	CBWU31450.3p
ENSG00000198873	Y	GRK5	umls:C0023895	Liver Diseases	KH.C8.374	-	GRK4;GRK5;GRK6;Gprk2;Grk5;Grk6;	CBWU31456.5p	XABT38506.5p	CBWU31456.3p	XABT38506.3p
ENSG00000010438	Y	PRSS3	umls:C0005695	Urinary Bladder Neoplasms	KH.L109.4	Trypsin type protease 2	1810009J06Rik;1810049H19Rik;2210010C04Rik;AC158659.6;AC161768.25;CG31954;EG386551;EG436523;PRSS1;PRSS2;PRSS3;Prss1;Prss2;Prss3;Try10;Try29F;Try4;	CBWU31574.5p	CBWU31574.3p
ENSG00000120053	Y	GOT1	umls:C0023893	Liver Cirrhosis, Experimental	KH.C8.73	ci-Aspartate aminotransferase	GOT1;Got1;	CBWU32471.5p	XABT218704.5p	CBWU32471.3p	XABT218704.3p
ENSG00000070669	Y	ASNS	umls:C0023794	Lipidoses	KH.C2.320	-	ASNS;Asns;asparagine-synthetase;	CBWU32658.5p	XABT95846.5p	CBWU32658.3p
ENSG00000102081	Y	FMR1	umls:C0282631	Facies	KH.S363.6	-	FMR1;FXR1;FXR2;Fmr1;Fxr1;Fxr2;	CBWU32680.5p	XABT140493.5p	CBWU32680.3p	XABT140493.3p
ENSG00000113575	Y	PPP2CA	umls:C0004096	Asthma	KH.C1.894	-	PPP2CA;PPP2CB;Ppp2ca;Ppp2cb;mts;	CBWU32863.5p	XABT169899.5p	CBWU32863.3p	XABT169899.3p
ENSG00000168078	Y	PBK	umls:C0032460	Polycystic Ovary Syndrome	KH.C9.284	-	CG8173;PBK;Pbk;	CBWU33514.5p	XABT49734.5p	CBWU33514.3p	XABT49734.3p
ENSG00000113721	Y	PDGFRB	umls:C1851585	Myeloproliferative Disorder, Chronic, with Eosinophilia	KH.C8.69	-	-	CBWU33687.5p	CBWU98913.5p	CBWU33687.3p	CBWU1381.3p	CBWU98913.3p	CBWU21134.3p
ENSG00000110436	Y	SLC1A2	umls:C0236736	Cocaine-Related Disorders	KH.C2.442	glutamate transporter-like	-	CBWU33912.5p	CBWU21423.5p	CBWU33912.3p	CBWU21423.3p
ENSG00000114737	Y	CISH	umls:C0024530	Malaria	KH.L71.9	-	AC132221.3;CISH;Cish;SOCS2;Socs2;	CBWU34099.5p	XABT66399.5p	XABT167918.5p	CBWU89868.5p	CBWU34099.3p	XABT167918.3p	CBWU89868.3p
ENSG00000120833	Y	SOCS2	umls:C0027404	Narcolepsy	KH.L71.9	-	AC132221.3;CISH;Cish;SOCS2;Socs2;	CBWU34099.5p	XABT66399.5p	XABT167918.5p	CBWU89868.5p	CBWU34099.3p	XABT167918.3p	CBWU89868.3p
ENSG00000139351	Y	SYCP3	umls:C0004509	Azoospermia	KH.C3.540	-	SYCP3;Sycp3;	CBWU3417.5p	CBWU643.5p	CBWU3417.3p	CBWU643.3p
ENSG00000138030	Y	KHK	umls:C1416630	FRUCTOSURIA, ESSENTIAL	KH.C2.312	-	CG12289;CG7328;CG7551;KHK;Khk;	CBWU3463.5p	CBWU3463.3p
ENSG00000102103	Y	PQBP1	umls:C1136249	Mental Retardation, X-Linked	KH.C7.662	-	PQBP1;	CBWU35680.5p	CBWU16357.3p	CBWU35680.3p	XABT75142.3p
ENSG00000105974	Y	CAV1	umls:C1458155	Breast Neoplasms	KH.L4.23	-	CAV1;CAV3;Cav1;Cav3;	CBWU35771.5p	CBWU22008.5p	CBWU35771.3p	CBWU22008.3p
ENSG00000182533	Y	CAV3	umls:C0018800	Cardiomegaly	KH.L4.23	-	CAV1;CAV3;Cav1;Cav3;	CBWU35771.5p	CBWU22008.5p	CBWU35771.3p	CBWU22008.3p
ENSG00000110887	Y	DAO	umls:C0036341	Schizophrenia	KH.C5.393	-	CG12338;DAO;DDO;Dao1;Ddo;	CBWU36105.5p	CBWU89691.5p	CBWU36105.3p	CBWU89691.3p
ENSG00000136854	Y	STXBP1	umls:C2677326	Epileptic Encephalopathy, Early Infantile, 4	KH.C13.115	-	Rop;STXBP1;STXBP2;Stxbp1;Stxbp2;	CBWU36120.5p	CBWU30159.5p	CBWU36120.3p	CBWU30159.3p
ENSG00000154764	Y	WNT7A	umls:C1720887	Female Urogenital Diseases	KH.C8.843	Wnt7	WNT4;WNT7A;WNT7B;Wnt4;Wnt7a;Wnt7b;	CBWU36383.5p	CBWU36383.3p
ENSG00000162552	Y	WNT4	umls:C1720887	Female Urogenital Diseases	KH.C8.843	Wnt7	WNT4;WNT7A;WNT7B;Wnt4;Wnt7a;Wnt7b;	CBWU36383.5p	CBWU36383.3p
ENSG00000109929	Y	SC5D	umls:C1846421	Lathosterolosis	KH.L92.2	-	SC5DL;Sc5d;	CBWU3645.5p	CBWU76590.5p	CBWU3645.3p	CBWU76590.3p
ENSG00000198959	Y	TGM2	umls:C1458155	Breast Neoplasms	KH.L37.67	CiTGase	CG7356;TGM2;TGM5;TGM7;Tgm2;Tgm3;Tgm5;Tgm6;Tgm7;	CBWU36653.5p	CBWU16384.5p	CBWU36330.5p	CBWU36653.3p	CBWU16384.3p	CBWU36330.3p
ENSG00000127922	Y	SHFM1	umls:C2931019	Split hand foot deformity 1	KH.C1.662	-	-	CBWU37000.5p	CBWU116662.5p	CBWU37000.3p	CBWU116662.3p
ENSG00000168827	Y	GFM1	umls:C1836797	Combined Oxidative Phosphorylation Deficiency 1	KH.C7.194	-	CG4567;GFM1;Gfm1;	CBWU37181.5p	CBWU37181.3p
ENSG00000005882	Y	PDK2	umls:C0878544	Cardiomyopathies	KH.C1.606	-	PDK1;PDK2;PDK3;PDK4;Pdk;Pdk1;Pdk2;Pdk3;Pdk4;	CBWU38171.5p	XABT157904.5p	CBWU38171.3p	XABT157904.3p
ENSG00000142676	Y	RPL11	umls:C2675512	Diamond-Blackfan Anemia 7	KH.L22.58	RL11	AC102377.14;AC115889.13;CT025587.11;RPL11;RpL11;Rpl11;	CBWU38638.5p	CBWU92020.5p	CBWU38638.3p	CBWU92020.3p
ENSG00000162551	Y	ALPL	umls:C0006663	Calcinosis	KH.L153.31	Ci-AlkPhos	ALPI;ALPL;ALPP;ALPPL2;Akp3;Akp5;Alpi;CG10592;CG10827;CG1809;CG3264;CG3290;CG5150;CG5656;CG8147;	CBWU39120.5p	CBWU39120.3p
ENSG00000163286	Y	ALPPL2	umls:C0000786	Abortion, Spontaneous	KH.L153.31	Ci-AlkPhos	ALPI;ALPL;ALPP;ALPPL2;Akp3;Akp5;Alpi;CG10592;CG10827;CG1809;CG3264;CG3290;CG5150;CG5656;CG8147;	CBWU39120.5p	CBWU39120.3p
ENSG00000142875	Y	PRKACB	umls:C0033578	Prostatic Neoplasms	KH.C8.38	cAMP-dependent protein kinase catalytic subunit type alpha	PRKACA;PRKACB;Pka-C1;Prkaca;Prkacb;	CBWU39246.5p	CBWU66480.5p	CBWU64161.5p	CBWU60392.5p	CBWU39246.3p	CBWU66480.3p	CBWU64161.3p	CBWU60392.3p
ENSG00000172482	Y	AGXT	umls:C0268164	Primary hyperoxaluria type 1	KH.C14.556	-	AGXT;Agxt;Spat;	CBWU39614.5p	CBWU89575.5p	CBWU39614.3p	CBWU89575.3p
ENSG00000187091	Y	PLCD1	umls:C0029408	Osteoarthritis	KH.C9.186	PLC3	PLCD1;PLCD3;PLCD4;Plcd1;Plcd3;Plcd4;	CBWU40170.5p	CBWU100874.5p	CBWU40170.3p	CBWU100874.3p
ENSG00000011304	Y	PTBP1	umls:C0024668	Mammary Neoplasms, Experimental	KH.C8.719	-	PTBP1;PTBP2;Ptbp1;Ptbp2;ROD1;Rod1;heph;	CBWU40207.5p	XABT191844.5p	CBWU40207.3p	XABT191844.3p
ENSG00000104879	Y	CKM	umls:C0027051	Myocardial Infarction	KH.C3.406	creatine kinase	Argk;CG4546;CG5144;CKB;CKM;Ckb;Ckm;	CBWU40315.5p	CBWU9294.5p	CBWU1654.5p	CBWU102390.5p	CBWU40315.3p	CBWU9294.3p	CBWU1654.3p	CBWU102390.3p
ENSG00000111716	Y	LDHB	umls:C1458155	Breast Neoplasms	KH.C14.591	-	CG13334;ImpL3;LDHA;LDHAL6A;LDHAL6B;LDHB;LDHC;Ldha;Ldhb;Ldhc;	CBWU4539.5p	CBWU71818.5p	CBWU4539.3p	CBWU71818.3p
ENSG00000134333	Y	LDHA	umls:C0027051	Myocardial Infarction	KH.C14.591	-	CG13334;ImpL3;LDHA;LDHAL6A;LDHAL6B;LDHB;LDHC;Ldha;Ldhb;Ldhc;	CBWU4539.5p	CBWU71818.5p	CBWU4539.3p	CBWU71818.3p
ENSG00000166796	Y	LDHC	umls:C0024115	Lung Diseases	KH.C14.591	-	CG13334;ImpL3;LDHA;LDHAL6A;LDHAL6B;LDHB;LDHC;Ldha;Ldhb;Ldhc;	CBWU4539.5p	CBWU71818.5p	CBWU4539.3p	CBWU71818.3p
ENSG00000171989	Y	LDHAL6B	umls:C1458155	Breast Neoplasms	KH.C14.591	-	CG13334;ImpL3;LDHA;LDHAL6A;LDHAL6B;LDHB;LDHC;Ldha;Ldhb;Ldhc;	CBWU4539.5p	CBWU71818.5p	CBWU4539.3p	CBWU71818.3p
ENSG00000122367	Y	LDB3	umls:C1832244	Cardiomyopathy, Dilated, 1C	KH.C7.572	-	-	CBWU4591.5p	CBWU4591.3p
ENSG00000163106	Y	HPGDS	umls:C0023895	Liver Diseases	KH.C1.481	-	GstS1;PGDS;Ptgds2;	CBWU5181.5p	CBWU72566.5p	CBWU5181.3p	CBWU72566.3p
ENSG00000133101	Y	CCNA1	umls:C2239176	Carcinoma, Hepatocellular	KH.C2.821	Ci-clstr00038	CCNA1;CCNA2;Ccna1;Ccna2;CycA;	CBWU55876.5p	XABT72327.3p	CBWU55876.3p
ENSG00000145386	Y	CCNA2	umls:C0031117	Peripheral Nervous System Diseases	KH.C2.821	Ci-clstr00038	CCNA1;CCNA2;Ccna1;Ccna2;CycA;	CBWU55876.5p	XABT72327.3p	CBWU55876.3p
ENSG00000130226	Y	DPP6	umls:C0340493	Paroxysmal ventricular fibrillation	KH.C9.65	dipeptidyl aminopeptidase like protein	DPP10;DPP6;Dpp10;Dpp6;	CBWU55887.5p	CBWU55791.5p	CBWU55887.3p	CBWU55791.3p
ENSG00000186184	Y	POLR1D	umls:C3150983	TREACHER COLLINS SYNDROME 2	KH.C2.6	-	POLR1D;Rpo1-3;	CBWU55890.5p	CBWU55890.3p
ENSG00000109971	Y	HSPA8	umls:C0948089	Acute Coronary Syndrome	KH.L141.53	Ci-HSC71	AC111044.9;HSPA8;Hsc70-4;Hspa8;	CBWU55925.5p	XABT103926.5p	CBWU55925.3p	XABT103926.3p
ENSG00000131467	Y	PSME3	umls:C0019693	HIV Infections	KH.L162.8	-	-	CBWU56882.5p	XABT124059.5p
ENSG00000160808	Y	MYL3	umls:C1837471	Cardiomyopathy, Familial Hypertrophic, 8	KH.C1.216	Ci-MLC4	MYL1;MYL3;MYL4;MYL6;MYL6B;Mlc-c;Myl1;Myl3;Myl4;Myl6;Myl6b;	CBWU57050.5p	CBWU112341.5p	XABT159481.5p	CBWU26837.5p	CBWU57050.3p	CBWU112341.3p	XABT159481.3p	CBWU26837.3p
ENSG00000196465	Y	MYL6B	umls:C0022548	Keloid	KH.C1.216	Ci-MLC4	MYL1;MYL3;MYL4;MYL6;MYL6B;Mlc-c;Myl1;Myl3;Myl4;Myl6;Myl6b;	CBWU57050.5p	CBWU112341.5p	XABT159481.5p	CBWU26837.5p	CBWU57050.3p	CBWU112341.3p	XABT159481.3p	CBWU26837.3p
ENSG00000065154	Y	OAT	umls:C0520459	Enterocolitis, Necrotizing	KH.C8.453	-	OAT;Oat;	CBWU57163.5p	XABT134749.5p	CBWU57163.3p	XABT134749.3p
ENSG00000165140	Y	FBP1	umls:C2239176	Carcinoma, Hepatocellular	KH.L25.14	-	FBP1;FBP2;Fbp1;Fbp2;fbp;	CBWU57413.5p	XABT198433.5p	CBWU57413.3p
ENSG00000197728	Y	RPS26	umls:C2750080	Diamond-Blackfan Anemia 10	KH.C2.257	RS26	AC093879.3;AC117232.3;RPS26;RPS26L1;RPS26P3;RPS26P6;RPS26P8;RpS26;Rps26;	CBWU57486.5p	CBWU2413.5p	XABT87210.5p	CBWU57486.3p	CBWU2413.3p
ENSG00000119711	Y	ALDH6A1	umls:C0151744	Myocardial Ischemia	KH.C10.240	-	ALDH6A1;Aldh6a1;CG17896;	CBWU5786.5p	CBWU93670.5p	CBWU5786.3p	CBWU93670.3p
ENSG00000004455	Y	AK2	umls:C0581883	Deafness	KH.C14.191	-	AK2;Adk2;Ak2;	CBWU57989.5p	CBWU3663.5p	CBWU57989.3p	CBWU3663.3p
ENSG00000105221	Y	AKT2	umls:C1458155	Breast Neoplasms	KH.C4.30	Akt-like-2	AKT1;AKT2;AKT3;Akt1;Akt2;Akt3;	CBWU58124.5p	CBWU113909.5p	CBWU58124.3p	CBWU113909.3p
ENSG00000142208	Y	AKT1	umls:C0025286	Meningioma	KH.C4.30	Akt-like-2	AKT1;AKT2;AKT3;Akt1;Akt2;Akt3;	CBWU58124.5p	CBWU113909.5p	CBWU58124.3p	CBWU113909.3p
ENSG00000088035	Y	ALG6	umls:C1864178	Congenital Disorder Of Glycosylation, Type Ic	KH.C5.164	-	ALG6;Alg6;CG5091;	CBWU58373.5p	XABT105814.5p	CBWU58373.3p	XABT105814.3p
ENSG00000085662	Y	AKR1B1	umls:C0086543	Cataract	KH.L41.38	-	AKR1B1;AKR1B10;AKR1CL2;Akr1b3;CG6084;	CBWU58457.5p	XABT77593.3p	CBWU1749.3p	CBWU58457.3p
ENSG00000198074	Y	AKR1B10	umls:C2239176	Carcinoma, Hepatocellular	KH.L41.38	-	AKR1B1;AKR1B10;AKR1CL2;Akr1b3;CG6084;	CBWU58457.5p	XABT77593.3p	CBWU1749.3p	CBWU58457.3p
ENSG00000140368	Y	PSTPIP1	umls:C1858361	Pyogenic arthritis, pyoderma gangrenosum, and acne	KH.C12.348	-	PSTPIP1;PSTPIP2;Pstpip1;Pstpip2;	CBWU59020.5p	CBWU87304.5p	CBWU59020.3p	CBWU87304.3p
ENSG00000094804	Y	CDC6	umls:C3151126	MEIER-GORLIN SYNDROME 5	KH.S483.2	-	CDC6;Cdc6;	CBWU59191.5p	XABT201657.5p	CBWU59191.3p	XABT201657.3p
ENSG00000150093	Y	ITGB1	umls:C0018801	Heart Failure	KH.C1.508	-	ITGB1;ITGB2;ITGB3;ITGB7;Itgb1;Itgb2;Itgb3;Itgb7;mys;	CBWU59262.5p	CBWU59262.3p
ENSG00000164305	Y	CASP3	umls:C0018824	Heart Valve Diseases	KH.C12.104	CAPS-7	-	CBWU59439.5p	CBWU4561.5p	CBWU59439.3p	CBWU4561.3p
ENSG00000165806	Y	CASP7	umls:C1458155	Breast Neoplasms	KH.C12.104	CAPS-7	-	CBWU59439.5p	CBWU4561.5p	CBWU59439.3p	CBWU4561.3p
ENSG00000125730	Y	C3	umls:C2931788	Atypical hemolytic uremic syndrome	KH.C11.151	Ci-connexin-related-7	AL662849.8-204;AL929593.6-202;C3;C4A;C4B;C4a;C4b;C5;CG7866;Hc;	CBWU59643.5p	XABT36964.5p	CBWU9401.5p	CBWU65010.5p	XABT53291.5p	CBWU59643.3p	XABT36964.3p	CBWU9401.3p	XABT53291.3p	XABT95667.3p
ENSG00000173406	Y	DAB1	umls:C0004352	Autistic Disorder	KH.C5.559	-	DAB1;DAB2;Dab;Dab1;Dab2;	CBWU59821.5p	CBWU17819.5p	CBWU20645.5p	CBWU59821.3p	CBWU17819.3p	XABT78111.3p
ENSG00000167414	Y	GNG8	umls:C0023895	Liver Diseases	KH.L170.42	-	AC091046.2;AC118234.10;GNG10;GNG12;GNG2;GNG3;GNG4;GNG5;GNG7;GNG8;Ggamma1;Gng10;Gng12;Gng2;Gng3;Gng4;Gng5;Gng7;Gng8;RP3-364I1.1;	CBWU60151.5p	CBWU60151.3p
ENSG00000174021	Y	GNG5	umls:C0033578	Prostatic Neoplasms	KH.L170.42	-	AC091046.2;AC118234.10;GNG10;GNG12;GNG2;GNG3;GNG4;GNG5;GNG7;GNG8;Ggamma1;Gng10;Gng12;Gng2;Gng3;Gng4;Gng5;Gng7;Gng8;RP3-364I1.1;	CBWU60151.5p	CBWU60151.3p
ENSG00000176533	Y	GNG7	umls:C0014859	Esophageal Neoplasms	KH.L170.42	-	AC091046.2;AC118234.10;GNG10;GNG12;GNG2;GNG3;GNG4;GNG5;GNG7;GNG8;Ggamma1;Gng10;Gng12;Gng2;Gng3;Gng4;Gng5;Gng7;Gng8;RP3-364I1.1;	CBWU60151.5p	CBWU60151.3p
ENSG00000110717	Y	NDUFS8	umls:C0023264	Leigh Disease	KH.C11.234	-	ND23;NDUFS8;Ndufs8;	CBWU60396.5p	CBWU75421.5p	CBWU60396.3p	CBWU75421.3p
ENSG00000145692	Y	BHMT	umls:C0027794	Neural Tube Defects	KH.C1.107	-	AC116841.11;BHMT;BHMT2;Bhmt;Bhmt-ps1;Bhmt2;	CBWU60417.5p	CBWU59456.5p	CBWU60417.3p	CBWU59456.3p
ENSG00000036828	Y	CASR	umls:C0020598	Hypocalcemia	KH.C12.17	-	CASR;Casr;	CBWU60576.5p	CBWU60576.3p
ENSG00000144566	Y	RAB5A	umls:C0151744	Myocardial Ischemia	KH.L22.59	-	RAB5A;RAB5B;RAB5C;Rab5;Rab5a;Rab5b;Rab5c;	CBWU606.5p	CBWU606.3p
ENSG00000158092	Y	NCK1	umls:C0033687	Proteinuria	KH.C1.768	SH2/SH3 adaptor protein	NCK1;NCK2;Nck1;Nck2;dock;	CBWU60811.5p	CBWU87422.5p	CBWU39057.5p	CBWU60811.3p	CBWU87422.3p
ENSG00000121653	Y	MAPK8IP1	umls:C0011860	Diabetes Mellitus, Type 2	KH.L9.14	-	Aplip1;MAPK8IP1;MAPK8IP2;Mapk8ip1;Mapk8ip2;	CBWU60973.5p	CBWU60973.3p
ENSG00000101966	Y	XIAP	umls:C0024668	Mammary Neoplasms, Experimental	KH.C12.227	-	-	CBWU61005.5p
ENSG00000110330	Y	BIRC2	umls:C0019693	HIV Infections	KH.C12.227	-	-	CBWU61005.5p
ENSG00000147403	Y	RPL10	umls:C0033578	Prostatic Neoplasms	KH.C12.107	-	AC010422.7-202;AC125344.2;Qm;RPL10;RPL10L;Rpl10;	CBWU61183.5p	CBWU1386.5p	CBWU61183.3p	CBWU1386.3p
ENSG00000075624	Y	ACTB	umls:C0024667	Mammary Neoplasms, Animal	KH.L154.4	actin	ACTB;ACTG1;Act42A;Act57B;Act5C;Act87E;Act88F;Actb;Actg1;	CBWU61759.5p	CBWU13197.5p	CBWU17439.3p	CBWU61759.3p	CBWU13197.3p
ENSG00000184009	Y	ACTG1	umls:C0024668	Mammary Neoplasms, Experimental	KH.L154.4	actin	ACTB;ACTG1;Act42A;Act57B;Act5C;Act87E;Act88F;Actb;Actg1;	CBWU61759.5p	CBWU13197.5p	CBWU17439.3p	CBWU61759.3p	CBWU13197.3p
ENSG00000156508	Y	EEF1A1	umls:C0024668	Mammary Neoplasms, Experimental	KH.C14.52	Ci-EF 1a-3	EEF1A1;EEF1A2;Eef1a1;Eef1a2;Ef1alpha100E;Ef1alpha48D;	CBWU62384.5p	CBWU62384.3p
ENSG00000132341	Y	RAN	umls:C0024668	Mammary Neoplasms, Experimental	KH.C1.329	-	1700009N14Rik;RAN;Ran;Rasl2-9;ran;	CBWU62828.5p	CBWU101848.5p	CBWU62828.3p	CBWU101848.3p
ENSG00000163930	Y	BAP1	umls:C0220633	Uveal melanoma	KH.S638.2	-	BAP1;Bap1;CG8445;	CBWU62940.5p	CBWU62940.3p
ENSG00000135903	Y	PAX3	umls:C0027794	Neural Tube Defects	KH.C10.150	Ci-Pax3/7	PAX3;PAX7;Pax3;Pax7;prd;	CBWU63762.5p	CBWU63762.3p
ENSG00000165119	Y	HNRNPK	umls:C1458155	Breast Neoplasms	KH.C2.672	-	bl;	CBWU64069.5p	CBWU64069.3p
ENSG00000143207	Y	RFWD2	umls:C0004352	Autistic Disorder	KH.L84.25	-	AL773526.11;RFWD2;Rfwd2;	CBWU64214.5p	CBWU64214.3p
ENSG00000114209	Y	PDCD10	umls:C1864040	Cerebral Cavernous Malformations 3	KH.C7.496	-	CG5073;PDCD10;Pdcd10;	CBWU64299.5p	CBWU61145.5p	CBWU64299.3p	CBWU61145.3p
ENSG00000179295	Y	PTPN11	umls:C0410530	Metachondromatosis	KH.L18.32	-	PTPN11;Ptpn11;csw;	CBWU64356.5p	CBWU64356.3p
ENSG00000076242	Y	MLH1	umls:C0024299	Lymphoma	KH.S115.36	Mlh1-like	MLH1;Mlh1;	CBWU64381.5p	CBWU111635.5p	XABT65670.3p	CBWU64381.3p	CBWU111635.3p
ENSG00000117592	Y	PRDX6	umls:C0151744	Myocardial Ischemia	KH.C9.722	-	PRDX6;Prdx6;Prdx6-rs1;Prx6005;	CBWU64412.5p	CBWU16318.5p	CBWU21419.5p	CBWU65392.5p	XABT83289.5p	CBWU21419.3p
ENSG00000115268	Y	RPS15	umls:C0242656	Disease Progression	KH.S852.1	-	RPS15;RpS15;Rps15;	CBWU64677.5p	CBWU17573.3p	XABT77769.3p	CBWU64677.3p
ENSG00000198807	Y	PAX9	umls:C3489529	TOOTH AGENESIS, SELECTIVE, 1	KH.C11.488	Pax1/9	PAX1;PAX9;Pax1;Pax9;sv;	CBWU6494.5p	CBWU6494.3p
ENSG00000110921	Y	MVK	umls:C2239176	Carcinoma, Hepatocellular	KH.C11.526	-	CG33671;MVK;Mvk;	CBWU6505.5p	CBWU59644.5p	CBWU6505.3p	CBWU59644.3p
ENSG00000181163	Y	NPM1	umls:C0023467	Leukemia, Myeloid, Acute	KH.C5.298	-	AC007068.17;CG7911;NPM1;Nlp;Npm1;	CBWU65289.5p	XABT78087.5p	CBWU65289.3p
ENSG00000198034	Y	RPS4X	umls:C1458155	Breast Neoplasms	KH.C12.188	-	AC016587.9;AC102561.4;AC102792.7;RPS4X;RPS4Y1;RPS4Y2;RpS4;Rps4x;Rps4y2;	CBWU65645.5p	XABT100071.5p	CBWU65645.3p	XABT100071.3p
ENSG00000134899	Y	ERCC5	umls:C0220722	Cerebrooculofacioskeletal Syndrome 1	KH.C2.1022	-	ERCC5;Ercc5;mus201;	CBWU65836.5p	CBWU65836.3p
ENSG00000100324	Y	TAB1	umls:C0032460	Polycystic Ovary Syndrome	KH.L23.9	-	MAP3K7IP1;Map3k7ip1;	CBWU66019.5p	CBWU61138.5p	CBWU66019.3p	CBWU61138.3p
ENSG00000136143	Y	SUCLA2	umls:C3151513	MITOCHONDRIAL DNA DEPLETION SYNDROME 3 (HEPATOCEREBRAL TYPE)	KH.C1.622	ATP-specific succinyl-CoA ligase	CG11963;SUCLA2;Sucla2;	CBWU66052.5p	CBWU35019.5p	CBWU66052.3p	CBWU35019.3p
ENSG00000100412	Y	ACO2	umls:C3281192	INFANTILE CEREBELLAR-RETINAL DEGENERATION	KH.C3.276	-	ACO2;Aco2;Acon;CG4706;	CBWU66061.5p	CBWU75106.5p	CBWU66061.3p	CBWU75106.3p
ENSG00000157193	Y	LRP8	umls:C0027051	Myocardial Infarction	KH.C8.344	-	-	CBWU66505.5p	XABT52972.5p	CBWU66505.3p	XABT52972.3p
ENSG00000159461	Y	AMFR	umls:C0242656	Disease Progression	KH.L24.30	-	AMFR;Amfr;	CBWU66547.5p	XABT134913.5p	CBWU66547.3p	XABT134913.3p
ENSG00000133028	Y	SCO1	umls:C0268237	Cytochrome-c Oxidase Deficiency	KH.C1.724	-	CG8885;SCO1;Sco1;	CBWU67508.5p	XABT209445.5p	CBWU67508.3p	XABT209445.3p
ENSG00000116478	Y	HDAC1	umls:C0018799	Heart Diseases	KH.C1.1027	-	AC163648.2;HDAC1;HDAC2;Hdac1;Hdac2;Rpd3;	CBWU6787.5p	XABT173972.5p	CBWU6787.3p	XABT173972.3p
ENSG00000196591	Y	HDAC2	umls:C0018800	Cardiomegaly	KH.C1.1027	-	AC163648.2;HDAC1;HDAC2;Hdac1;Hdac2;Rpd3;	CBWU6787.5p	XABT173972.5p	CBWU6787.3p	XABT173972.3p
ENSG00000108654	Y	DDX5	umls:C0014175	Endometriosis	KH.C2.471	-	CG10077;DDX17;DDX5;Ddx17;Ddx5;	CBWU68039.5p	XABT99847.5p	CBWU68039.3p	XABT99847.3p
ENSG00000044574	Y	HSPA5	umls:C2239176	Carcinoma, Hepatocellular	KH.C9.680	-	HSPA5;Hsc70-3;Hspa5;	CBWU68269.5p	CBWU32019.5p	CBWU68269.3p	CBWU32019.3p
ENSG00000152700	Y	SAR1B	umls:C0795956	Chylomicron retention disease	KH.C14.601	-	SAR1A;SAR1B;Sar1a;Sar1b;sar1;	CBWU68658.5p	CBWU12419.5p	CBWU68658.3p	CBWU12419.3p	XABT70516.3p
ENSG00000182326	Y	C1S	umls:C0004364	Autoimmune Diseases	KH.C1.657	complement MASP-1	C1S;C1r;C1s;EG317677;MASP1;MASP2;Masp1;Masp2;	CBWU68946.5p	CBWU36760.5p	CBWU68946.3p	CBWU36760.3p
ENSG00000107262	Y	BAG1	umls:C1458155	Breast Neoplasms	KH.C3.61	Ci-BAG-family molecular chaperone regulator-1 like	BAG1;Bag1;	CBWU69610.5p	CBWU69610.3p
ENSG00000109062	Y	SLC9A3R1	umls:C2676782	Nephrolithiasis-Osteoporosis, Hypophosphatemic, 2	KH.S1337.3	PDZ domain containing protein NHERF-2	SLC9A3R1;SLC9A3R2;Slc9a3r1;Slc9a3r2;	CBWU69665.5p	CBWU88796.5p	CBWU69665.3p	CBWU88796.3p
ENSG00000084764	Y	MAPRE3	umls:C0000786	Abortion, Spontaneous	KH.C7.325	-	CG40354;Eb1;MAPRE1;MAPRE2;MAPRE3;Mapre1;Mapre2;Mapre3;	CBWU6971.5p	CBWU6971.3p
ENSG00000101367	Y	MAPRE1	umls:C0151744	Myocardial Ischemia	KH.C7.325	-	CG40354;Eb1;MAPRE1;MAPRE2;MAPRE3;Mapre1;Mapre2;Mapre3;	CBWU6971.5p	CBWU6971.3p
ENSG00000137154	Y	RPS6	umls:C1458155	Breast Neoplasms	KH.L40.23	-	AC131029.6;AC138025.4;AC155074.12-201;RPS6;RpS6;Rps6;	CBWU69834.5p	CBWU101659.5p	CBWU69834.3p	CBWU101659.3p
ENSG00000183044	Y	ABAT	umls:C0034933	Reflex, Abnormal	KH.C1.421	4-aminobutyrate aminotransferase	ABAT;Abat;CG7433;	CBWU69919.5p	CBWU83753.5p	CBWU69919.3p	CBWU83753.3p
ENSG00000033011	Y	ALG1	umls:C2931005	Congenital disorder of glycosylation type 1K	KH.C2.423	-	ALG1;Alg1;CG18012;	CBWU70023.5p	XABT212961.5p	CBWU70023.3p	XABT212961.3p
ENSG00000103769	Y	RAB11A	umls:C0263454	Chloracne	KH.C3.51	Ci-Ras	RAB11A;RAB11B;Rab11;Rab11a;Rab11b;	CBWU70261.5p	CBWU77874.5p	CBWU70261.3p	CBWU77874.3p
ENSG00000169032	Y	MAP2K1	umls:C1275081	Cardiofaciocutaneous syndrome	KH.L147.22	Ci-MAPKK1/2	Dsor1;MAP2K1;MAP2K2;Map2k1;Map2k2;	CBWU70442.5p	CBWU60704.5p	CBWU70442.3p	CBWU60704.3p
ENSG00000071243	Y	ING3	umls:C1168401	Carcinoma, squamous cell of head and neck	KH.L109.1	-	ING3;Ing3;	CBWU70612.5p	CBWU70612.3p
ENSG00000117118	Y	SDHB	umls:C0030421	Paraganglioma	KH.C7.575	-	CG7349;SDHB;SdhB;Sdhb;	CBWU7068.5p	CBWU63636.5p	CBWU7068.3p	CBWU63636.3p
ENSG00000152689	Y	RASGRP3	umls:C0024141	Lupus Erythematosus, Systemic	KH.C3.526	-	RASGRP1;RASGRP2;RASGRP3;RASGRP4;Rasgrp1;Rasgrp2;Rasgrp3;Rasgrp4;	CBWU71399.5p	CBWU71399.3p
ENSG00000172575	Y	RASGRP1	umls:C0003873	Arthritis, Rheumatoid	KH.C3.526	-	RASGRP1;RASGRP2;RASGRP3;RASGRP4;Rasgrp1;Rasgrp2;Rasgrp3;Rasgrp4;	CBWU71399.5p	CBWU71399.3p
ENSG00000102755	Y	FLT1	umls:C0007134	Carcinoma, Renal Cell	KH.C14.345	Vascular endothelial growth factor receptor (Fragment)	FLT1;FLT4;Flt1;Flt4;KDR;Kdr;	CBWU71403.5p	CBWU82961.5p	CBWU71403.3p	CBWU82961.3p
ENSG00000128052	Y	KDR	umls:C0035126	Reperfusion Injury	KH.C14.345	Vascular endothelial growth factor receptor (Fragment)	FLT1;FLT4;Flt1;Flt4;KDR;Kdr;	CBWU71403.5p	CBWU82961.5p	CBWU71403.3p	CBWU82961.3p
ENSG00000136146	Y	MED4	umls:C0014175	Endometriosis	KH.C1.1184	-	MED4;Med4;	CBWU71444.5p	CBWU63935.5p	CBWU71444.3p	CBWU63935.3p
ENSG00000092969	Y	TGFB2	umls:C0035238	Respiratory System Abnormalities	KH.C3.724	TGFbeta	TGFB2;TGFB3;Tgfb2;Tgfb3;	CBWU71542.5p	CBWU91799.5p
ENSG00000119699	Y	TGFB3	umls:C0035238	Respiratory System Abnormalities	KH.C3.724	TGFbeta	TGFB2;TGFB3;Tgfb2;Tgfb3;	CBWU71542.5p	CBWU91799.5p
ENSG00000089220	Y	PEBP1	umls:C0032927	Precancerous Conditions	KH.C1.256	-	AC107669.7;CG10298;CG17919;CG18594;CG6180;PEBP1;Pbp2;Pebp1;	CBWU72078.5p	CBWU29301.5p	CBWU72078.3p	XABT94204.3p	CBWU29301.3p
ENSG00000136158	Y	SPRY2	umls:C0376634	Craniofacial Abnormalities	KH.C2.825	ci-sprouty	SPRY1;SPRY2;SPRY3;SPRY4;Spry1;Spry2;Spry3;Spry4;	CBWU724.5p	CBWU724.3p
ENSG00000109846	Y	CRYAB	umls:C0033578	Prostatic Neoplasms	KH.S404.12	-	Hsp22;Hsp23;	CBWU72494.5p	CBWU1407.5p	CBWU72494.3p	CBWU1407.3p
ENSG00000160202	Y	CRYAA	umls:C0042164	Uveitis	KH.S404.12	-	Hsp22;Hsp23;	CBWU72494.5p	CBWU1407.5p	CBWU72494.3p	CBWU1407.3p
ENSG00000129988	Y	LBP	umls:C0043094	Weight Gain	KH.C14.395	-	BPI;Bpi;LBP;Lbp;	CBWU72795.5p	CBWU72795.3p
ENSG00000182040	Y	USH1G	umls:C1847089	Usher Syndrome, Type IG	KH.C11.135	-	ANKS4B;Anks4b;Sans;USH1G;Ush1g;	CBWU72982.5p	CBWU81821.5p	CBWU72982.3p	CBWU81821.3p
ENSG00000101361	Y	NOP56	umls:C0242656	Disease Progression	KH.L8.2	-	NOL5A;Nol5a;Nop56;	CBWU73212.5p	XABT127793.5p	CBWU73212.3p	XABT127793.3p
ENSG00000148604	Y	RGR	umls:C3151068	RETINITIS PIGMENTOSA 44	KH.C14.516	-	RGR;Rgr;	CBWU73562.5p	CBWU73562.3p
ENSG00000010404	Y	IDS	umls:C0026705	Mucopolysaccharidosis II	KH.L65.18	-	CG12014;IDS;Ids;	CBWU74070.5p	CBWU40132.5p	CBWU74070.3p	CBWU40132.3p
ENSG00000156110	Y	ADK	umls:C3280381	HYPERMETHIONINEMIA DUE TO ADENOSINE KINASE DEFICIENCY	KH.C6.133	-	ADK;Adk;CG11255;	CBWU74112.5p	CBWU79344.5p	CBWU74112.3p	CBWU79344.3p
ENSG00000163093	Y	BBS5	umls:C0752166	Bardet-Biedl Syndrome	KH.C7.483	COS414	BBS5;Bbs5;CG1126;	CBWU74352.5p	XABT214819.5p	CBWU74352.3p
ENSG00000100288	Y	CHKB	umls:C0027404	Narcolepsy	KH.C1.432	-	CG2201;CHKA;CHKB;Chka;Chkb;	CBWU75021.5p	CBWU64730.5p	CBWU75021.3p	CBWU64730.3p
ENSG00000110721	Y	CHKA	umls:C0080178	Spinal Dysraphism	KH.C1.432	-	CG2201;CHKA;CHKB;Chka;Chkb;	CBWU75021.5p	CBWU64730.5p	CBWU75021.3p	CBWU64730.3p
ENSG00000171552	Y	BCL2L1	umls:C0023895	Liver Diseases	KH.S653.2	-	BCL2;BCL2L1;BCL2L2;Bcl2;Bcl2l1;Bcl2l2;	CBWU75049.5p	XABT116043.5p	CBWU75049.3p	XABT116043.3p
ENSG00000171791	Y	BCL2	umls:C0276535	AIDS-related Kaposi sarcoma	KH.S653.2	-	BCL2;BCL2L1;BCL2L2;Bcl2;Bcl2l1;Bcl2l2;	CBWU75049.5p	XABT116043.5p	CBWU75049.3p	XABT116043.3p
ENSG00000108515	Y	ENO3	umls:C0023895	Liver Diseases	KH.C8.371	-	AC150274.2;BX005181.5;ENO1;ENO1P;ENO2;ENO3;Eno;Eno1;Eno2;Eno3;	CBWU75058.5p	CBWU113103.5p	CBWU75058.3p	CBWU113103.3p
ENSG00000111674	Y	ENO2	umls:C0023467	Leukemia, Myeloid, Acute	KH.C8.371	-	AC150274.2;BX005181.5;ENO1;ENO1P;ENO2;ENO3;Eno;Eno1;Eno2;Eno3;	CBWU75058.5p	CBWU113103.5p	CBWU75058.3p	CBWU113103.3p
ENSG00000128683	Y	GAD1	umls:C0236736	Cocaine-Related Disorders	KH.S761.6	glutamic acid decarboxylase	GAD1;GAD2;Gad1;Gad2;	CBWU75370.5p
ENSG00000136750	Y	GAD2	umls:C0236736	Cocaine-Related Disorders	KH.S761.6	glutamic acid decarboxylase	GAD1;GAD2;Gad1;Gad2;	CBWU75370.5p
ENSG00000091483	Y	FH	umls:C2936826	Fumaric aciduria	KH.C5.229	-	CG4095;CG6140;FH;Fh1;l(1)G0255;	CBWU75475.5p	CBWU58359.5p	CBWU75475.3p	CBWU58359.3p
ENSG00000129071	Y	MBD4	umls:C0004352	Autistic Disorder	KH.C1.716	-	MBD4;Mbd4;	CBWU76194.5p	XABT78936.5p	CBWU76194.3p
ENSG00000109163	Y	GNRHR	umls:C0020619	Hypogonadism	KH.L71.26	gonadotropin-releasing hormone receptor D	GNRHR;GNRHR2;Gnrhr;	CBWU76206.5p	CBWU75019.5p	CBWU76206.3p	CBWU75019.3p
ENSG00000184634	Y	MED12	umls:C0221355	Macrocephaly	KH.C8.665	-	MED12;MED12L;Med12;Med12l;kto;	CBWU76755.5p	XABT107094.5p	CBWU76755.3p
ENSG00000115053	Y	NCL	umls:C0151744	Myocardial Ischemia	KH.S389.1	nucleolin like protein CiRGG1	CG12288;NCL;Ncl;	CBWU76962.5p	XABT104075.5p	CBWU76962.3p	XABT104075.3p
ENSG00000147224	Y	PRPS1	umls:C1970827	Phosphoribosylpyrophosphate Synthetase Superactivity	KH.C9.124	-	AC124486.4;CG6767;PRPS1;PRPS2;Prps1;Prps2;	CBWU77049.5p	CBWU26407.5p	CBWU77049.3p	CBWU26407.3p
ENSG00000116688	Y	MFN2	umls:C0018800	Cardiomegaly	KH.C2.483	-	MFN1;MFN2;Marf;Mfn1;Mfn2;	CBWU77054.5p	XABT104637.5p	CBWU77054.3p	XABT104637.3p
ENSG00000171109	Y	MFN1	umls:C2931673	Ceroid lipofuscinosis, neuronal 1, infantile	KH.C2.483	-	MFN1;MFN2;Marf;Mfn1;Mfn2;	CBWU77054.5p	XABT104637.5p	CBWU77054.3p	XABT104637.3p
ENSG00000166411	Y	IDH3A	umls:C0029408	Osteoarthritis	KH.C14.422	-	IDH3A;Idh3a;l(1)G0156;	CBWU77535.5p	CBWU20138.5p	CBWU77535.3p
ENSG00000149554	Y	CHEK1	umls:C0031117	Peripheral Nervous System Diseases	KH.C1.456	Chk1-like	CHEK1;Chek1;grp;	CBWU77595.5p	XABT80867.5p	CBWU77595.3p
ENSG00000130005	Y	GAMT	umls:C0002514	Amino Acid Metabolism, Inborn Errors	KH.L38.9	-	GAMT;Gamt;	CBWU79326.5p	CBWU2399.5p	CBWU74999.5p	CBWU12779.5p	XABT130037.3p	CBWU79326.3p	CBWU2399.3p	CBWU74999.3p	CBWU12779.3p
ENSG00000151729	Y	SLC25A4	umls:C1834846	Progressive External Ophthalmoplegia with Mitochondrial DNA Deletions, Autosomal Dominant, 1	KH.C5.25	Ci-cluster00020	AC122916.4;Ant2;SLC25A4;SLC25A5;SLC25A6;Slc25a4;Slc25a5;sesB;	CBWU79499.5p	CBWU65707.5p	CBWU79499.3p	CBWU65707.3p
ENSG00000138029	Y	HADHB	umls:C1458155	Breast Neoplasms	KH.C1.59	-	HADHB;Hadhb;Thiolase;	CBWU79710.5p	CBWU70340.5p	CBWU79710.3p	CBWU70340.3p
ENSG00000136827	Y	TOR1A	umls:C0393593	Dystonic Disorders	KH.L60.5	-	TOR1A;TOR1B;Tor1a;Tor1b;torp4a;	CBWU79882.5p	CBWU64929.5p	CBWU79882.3p	CBWU64929.3p
ENSG00000197157	Y	SND1	umls:C0004352	Autistic Disorder	KH.L155.9	-	SND1;Snd1;Tudor-SN;	CBWU79898.5p	CBWU61392.5p	CBWU79898.3p	CBWU61392.3p
ENSG00000121680	Y	PEX16	umls:C1832200	Peroxisome biogenesis disorders	KH.C1.743	-	CG3947;PEX16;Pex16;	CBWU80222.5p	XABT162838.5p	CBWU80222.3p	XABT162838.3p
ENSG00000115919	Y	KYNU	umls:C0524851	Neurodegenerative Diseases	KH.C12.345	-	KYNU;Kynu;	CBWU80240.5p	CBWU16403.5p
ENSG00000184349	Y	EFNA5	umls:C0035126	Reperfusion Injury	KH.C3.52	Ephrin typeA III	EFNA1;EFNA2;EFNA3;EFNA4;EFNA5;Efna2;Efna3;Efna4;Efna5;	CBWU81415.5p	CBWU110319.5p	CBWU81415.3p	CBWU110319.3p
ENSG00000145020	Y	AMT	umls:C0751748	Hyperglycinemia, Nonketotic	KH.C8.179	-	AMT;Amt;CG6415;	CBWU81564.5p	CBWU25192.5p	CBWU81564.3p	CBWU25192.3p
ENSG00000100345	Y	MYH9	umls:C0022661	Kidney Failure, Chronic	KH.C11.456	Ci-myosin HC-1	MYH10;MYH11;MYH14;MYH9;Myh10;Myh11;Myh14;Myh9;zip;	CBWU817.5p	CBWU27165.5p	CBWU817.3p	CBWU27165.3p	XABT91103.3p
ENSG00000105357	Y	MYH14	umls:C0033578	Prostatic Neoplasms	KH.C11.456	Ci-myosin HC-1	MYH10;MYH11;MYH14;MYH9;Myh10;Myh11;Myh14;Myh9;zip;	CBWU817.5p	CBWU27165.5p	CBWU817.3p	CBWU27165.3p	XABT91103.3p
ENSG00000133026	Y	MYH10	umls:C0017668	Glomerulosclerosis, Focal Segmental	KH.C11.456	Ci-myosin HC-1	MYH10;MYH11;MYH14;MYH9;Myh10;Myh11;Myh14;Myh9;zip;	CBWU817.5p	CBWU27165.5p	CBWU817.3p	CBWU27165.3p	XABT91103.3p
ENSG00000073282	Y	TP63	umls:C1720887	Female Urogenital Diseases	KH.C1.573	-	TP63;TP73;Trp63;Trp73;p53;	CBWU81842.5p	XABT211767.5p	XABT61535.3p	CBWU81842.3p	XABT211767.3p
ENSG00000078900	Y	TP73	umls:C0206655	Rhabdomyosarcoma, Alveolar	KH.C1.573	-	TP63;TP73;Trp63;Trp73;p53;	CBWU81842.5p	XABT211767.5p	XABT61535.3p	CBWU81842.3p	XABT211767.3p
ENSG00000168925	Y	CTRB1	umls:C0003130	Anoxia	KH.C5.119	-	CTRB1;CTRB2;CTRL;Ctrb1;Ctrl;	CBWU82071.5p	CBWU2968.5p	CBWU82071.3p	CBWU2968.3p
ENSG00000172936	Y	MYD88	umls:C2677092	MYD88 Deficiency	KH.C8.842	-	MYD88;Myd88;	CBWU82572.5p	CBWU79404.5p	CBWU82572.3p	CBWU79404.3p
ENSG00000177889	Y	UBE2N	umls:C0752351	Embryo Loss	KH.C5.165	-	CG3473;UBE2N;UBE2NL;Ube2n;ben;	CBWU82811.5p	XABT136216.5p	CBWU82811.3p	XABT136216.3p
ENSG00000138829	Y	FBN2	umls:C0220668	Congenital contractural arachnodactyly	KH.L24.26	-	-	CBWU82891.5p	CBWU82891.3p
ENSG00000170312	Y	CDK1	umls:C0079744	Lymphoma, Large B-Cell, Diffuse	KH.C12.372	-	CDC2;Cdc2a;cdc2;	CBWU83235.5p	CBWU57468.5p	CBWU83235.3p	CBWU57468.3p
ENSG00000085231	Y	TAF9	umls:C0019693	HIV Infections	KH.L60.14	-	BX276116.7-203;TAF9;TAF9B;Taf9;Taf9b;e(y)1;	CBWU83502.5p	XABT102111.5p	CBWU8452.5p	CBWU83502.3p	XABT102111.3p	CBWU8452.3p
ENSG00000175221	Y	MED16	umls:C0014175	Endometriosis	KH.C8.225	-	MED16;Med16;	CBWU8372.5p	CBWU23093.5p	CBWU8372.3p	CBWU23093.3p
ENSG00000145912	Y	NHP2	umls:C3151441	DYSKERATOSIS CONGENITA, AUTOSOMAL RECESSIVE, 2	KH.L4.32	-	NHP2;NOLA2;Nola2;	CBWU83800.5p	XABT207310.5p	XABT207310.3p
ENSG00000049860	Y	HEXB	umls:C2609414	Acute Kidney Injury	KH.C4.398	-	HEXA;HEXB;Hexa;Hexb;Hexo1;Hexo2;fdl;	CBWU84156.5p	XABT78431.5p	CBWU18056.5p	CBWU84156.3p	CBWU18056.3p
ENSG00000068796	Y	KIF2A	umls:C1955869	Malformations of Cortical Development	KH.C8.221	-	KIF2A;Kif2a;Klp10A;	CBWU84186.5p	XABT196634.5p	CBWU84186.3p	XABT196634.3p
ENSG00000164258	Y	NDUFS4	umls:C1838979	Mitochondrial complex I deficiency	KH.C10.310	-	CG12203;NDUFS4;Ndufs4;	CBWU84721.5p	CBWU1656.5p	CBWU84721.3p	CBWU1656.3p
ENSG00000171453	Y	POLR1C	umls:C1855433	Mandibulofacial dysostosis, Treacher Collins type, autosomal recessive	KH.C2.511	-	POLR2C;Polr2c;RpII33;	CBWU84926.5p	XABT182217.5p	CBWU84926.3p	XABT182217.3p
ENSG00000167863	Y	ATP5H	umls:C2239176	Carcinoma, Hepatocellular	KH.C1.534	-	AC113597.12;AC123942.4;AC131919.13;ATP5H;ATPsyn-d;Atp5h;	CBWU8493.5p	CBWU26217.5p	CBWU8493.3p	CBWU26217.3p
ENSG00000100934	Y	SEC23A	umls:C1843042	Craniolenticulosutural Dysplasia	KH.C11.267	-	SEC23A;SEC23B;Sec23a;Sec23b;sec23;	CBWU84960.5p	CBWU84960.3p
ENSG00000060982	Y	BCAT1	umls:C0043094	Weight Gain	KH.C4.34	-	BCAT1;Bcat1;CG1673;	CBWU85032.5p	CBWU85032.3p
ENSG00000089159	Y	PXN	umls:C0025205	Melanoma, Experimental	KH.L108.1	Ci-paxillin	PXN;Pax;Pxn;	CBWU85055.5p	CBWU8401.5p	CBWU85055.3p	CBWU8401.3p
ENSG00000067225	Y	PKM	umls:C0024668	Mammary Neoplasms, Experimental	KH.C2.265	KPY	PKLR;PKM2;Pklr;Pkm2;PyK;	CBWU85818.5p	XABT153778.5p	CBWU85818.3p	XABT153778.3p
ENSG00000143627	Y	PKLR	umls:C1863224	Adenosine Triphosphate, Elevated, Of Erythrocytes	KH.C2.265	KPY	PKLR;PKM2;Pklr;Pkm2;PyK;	CBWU85818.5p	XABT153778.5p	CBWU85818.3p	XABT153778.3p
ENSG00000111252	Y	SH2B3	umls:C0027051	Myocardial Infarction	KH.C4.416	-	AC005088.3-201;Lnk;SH2B1;SH2B3;Sh2b1;Sh2b2;Sh2b3;	CBWU85927.5p	XABT111635.5p	CBWU85927.3p	XABT111635.3p
ENSG00000018236	Y	CNTN1	umls:C2675527	Myopathy, Congenital, Compton-North	KH.C8.679	Contactin (Axonin; transient axonal glycoprotein TAG)	CNTN1;CNTN2;CNTN3;CNTN4;CNTN5;CNTN6;Cntn1;Cntn2;Cntn3;Cntn4;Cntn5;Cntn6;Cont;	CBWU86059.5p	CBWU19557.5p
ENSG00000144619	Y	CNTN4	umls:C0008073	Developmental Disabilities	KH.C8.679	Contactin (Axonin; transient axonal glycoprotein TAG)	CNTN1;CNTN2;CNTN3;CNTN4;CNTN5;CNTN6;Cntn1;Cntn2;Cntn3;Cntn4;Cntn5;Cntn6;Cont;	CBWU86059.5p	CBWU19557.5p
ENSG00000137801	Y	THBS1	umls:C1458155	Breast Neoplasms	KH.C4.358	thrombospondin A	THBS1;THBS2;Thbs1;Thbs2;	CBWU86520.5p	CBWU22554.5p	CBWU86520.3p	CBWU22554.3p
ENSG00000186340	Y	THBS2	umls:C0158252	Intervertebral disc disease	KH.C4.358	thrombospondin A	THBS1;THBS2;Thbs1;Thbs2;	CBWU86520.5p	CBWU22554.5p	CBWU86520.3p	CBWU22554.3p
ENSG00000086062	Y	B4GALT1	umls:C2931009	Congenital disorder of glycosylation type 2D	KH.C9.250	-	B4GALT1;B4GALT2;B4galt1;B4galt2;beta4GalNAcTA;	CBWU87319.5p	XABT216491.5p	CBWU87319.3p	XABT216491.3p
ENSG00000131095	Y	GFAP	umls:C0027765	Nervous System Diseases	KH.C9.785	intermediate filament protein IF-A	DES;Des;GFAP;Gfap;INA;Ina;PRPH;Prph1;VIM;Vim;	CBWU88670.5p	CBWU73913.5p	CBWU88670.3p	CBWU73913.3p
ENSG00000175084	Y	DES	umls:C0024668	Mammary Neoplasms, Experimental	KH.C9.785	intermediate filament protein IF-A	DES;Des;GFAP;Gfap;INA;Ina;PRPH;Prph1;VIM;Vim;	CBWU88670.5p	CBWU73913.5p	CBWU88670.3p	CBWU73913.3p
ENSG00000047457	Y	CP	umls:C0018995	Hemochromatosis	KH.L87.34	-	CP;Cp;HEPH;HEPHL1;Heph;Hephl1;	CBWU88792.5p	CBWU88792.3p
ENSG00000123416	Y	TUBA1B	umls:C0029456	Osteoporosis	KH.C11.291	Ci-tubulin alpha-01	TUBA1A;TUBA1B;Tuba1a;Tuba1b;alphaTub84B;alphaTub84D;	CBWU89616.5p	CBWU72432.5p	CBWU89616.3p	CBWU72432.3p
ENSG00000167552	Y	TUBA1A	umls:C0151744	Myocardial Ischemia	KH.C11.291	Ci-tubulin alpha-01	TUBA1A;TUBA1B;Tuba1a;Tuba1b;alphaTub84B;alphaTub84D;	CBWU89616.5p	CBWU72432.5p	CBWU89616.3p	CBWU72432.3p
ENSG00000139197	Y	PEX5	umls:C0282525	Neonatal adrenoleukodystrophy	KH.C1.1021	-	CG14815;PEX5;Pex5;	CBWU89949.5p	XABT119727.5p	CBWU89949.3p	XABT119727.3p
ENSG00000164587	Y	RPS14	umls:C0024668	Mammary Neoplasms, Experimental	KH.C14.231	-	AC102103.10;RPS14;RpS14a;RpS14b;Rps14;	CBWU89956.5p	CBWU81076.5p	CBWU89956.3p	CBWU81076.3p	CBWU82156.3p
ENSG00000196396	Y	PTPN1	umls:C0011860	Diabetes Mellitus, Type 2	KH.C7.107	-	PTPN1;PTPN2;Ptp61F;Ptpn1;Ptpn2;	CBWU90134.5p	CBWU24279.5p	CBWU90134.3p	CBWU24279.3p
ENSG00000135100	Y	HNF1A	umls:C1840646	Hepatic Adenomas, Familial	KH.C12.461	-	HNF1A;HNF1B;Hnf1a;Hnf1b;	CBWU90527.5p	CBWU90527.3p
ENSG00000147872	Y	PLIN2	umls:C0015695	Fatty Liver	KH.C7.77	-	2310076L09Rik;AC011498.7-202;ADFP;Adfp;Lsd-2;M6PRBP1;M6prbp1;	CBWU90860.5p	CBWU27644.5p	CBWU90860.3p
ENSG00000143933	Y	CALM2	umls:C0236736	Cocaine-Related Disorders	KH.C3.79	Ci-CaM	CALM1;CALM2;CALM3;Calm1;Calm2;Calm3;Cam;	CBWU91080.5p	CBWU74270.5p	CBWU8202.5p	CBWU1385.5p	CBWU91080.3p	CBWU74270.3p	CBWU8202.3p	CBWU1385.3p
ENSG00000198668	Y	CALM1	umls:C0236736	Cocaine-Related Disorders	KH.C3.79	Ci-CaM	CALM1;CALM2;CALM3;Calm1;Calm2;Calm3;Cam;	CBWU91080.5p	CBWU74270.5p	CBWU8202.5p	CBWU1385.5p	CBWU91080.3p	CBWU74270.3p	CBWU8202.3p	CBWU1385.3p
ENSG00000123131	Y	PRDX4	umls:C0020456	Hyperglycemia	KH.C10.328	-	Jafrac2;PRDX4;Prdx4;	CBWU91130.5p	CBWU11629.3p	CBWU91130.3p
ENSG00000188641	Y	DPYD	umls:C0023014	Language Development Disorders	KH.C5.112	-	DPYD;Dpyd;su(r);	CBWU91209.5p	CBWU91209.3p
ENSG00000072210	Y	ALDH3A2	umls:C0037231	Sjogren-Larsson Syndrome	KH.C3.891	-	ALDH3A2;Aldh-III;Aldh3a1;Aldh3a2;Aldh3b1;	CBWU9159.5p	CBWU9159.3p
ENSG00000163541	Y	SUCLG1	umls:C3151476	MITOCHONDRIAL DNA DEPLETION SYNDROME 9 (ENCEPHALOMYOPATHIC TYPE WITH METHYLMALONIC ACIDURIA)	KH.C10.521	-	SUCLG1;Scsalpha;Suclg1;	CBWU91635.5p	CBWU91635.3p
ENSG00000107789	Y	MINPP1	umls:C0037274	Skin Diseases	KH.C11.111	-	MINPP1;Mipp1;Mipp2;	CBWU91718.5p	CBWU91718.3p	XABT61498.3p
ENSG00000103275	Y	UBE2I	umls:C0024668	Mammary Neoplasms, Experimental	KH.C7.119	-	UBE2I;Ube2i;lwr;	CBWU91729.5p	XABT219652.5p	CBWU91729.3p	XABT219652.3p
ENSG00000198805	Y	PNP	umls:C0860207	Drug-Induced Liver Injury	KH.C8.540	-	CG16758;NP;Pnp1;Pnp2;	CBWU92057.5p	CBWU35893.5p	CBWU92057.3p	CBWU35893.3p
ENSG00000172115	Y	CYCS	umls:C0022116	Ischemia	KH.C3.196	-	AC113329.7;AC123930.4;AF279873.4;AL162614.25;CYCS;Cycs;Cyct;	CBWU92336.5p	CBWU68416.5p	CBWU68416.3p
ENSG00000104267	Y	CA2	umls:C2239176	Carcinoma, Hepatocellular	KH.C1.423	-	CA1;CA13;CA2;CA3;CA5A;CA5B;CA7;CA8;Car1;Car13;Car2;Car3;Car5a;Car5b;Car7;	CBWU92996.5p	XABT74267.5p	CBWU15767.5p	CBWU11224.5p	CBWU97800.5p	CBWU92996.3p	XABT74267.3p	CBWU15767.3p	CBWU97800.3p
ENSG00000125124	Y	BBS2	umls:C0752166	Bardet-Biedl Syndrome	KH.C10.523	Bardet-Biedl syndrome 2	BBS2;Bbs2;	CBWU93159.5p	XABT188614.5p	CBWU93159.3p	XABT188614.3p
ENSG00000105607	Y	GCDH	umls:C0268595	Glutaric aciduria 1	KH.C8.849	-	CG9547;GCDH;Gcdh;	CBWU93310.5p	XABT100836.5p	CBWU93310.3p	XABT100836.3p
ENSG00000067560	Y	RHOA	umls:C0033687	Proteinuria	KH.C7.187	RhoA protein	RHOA;RHOC;Rho1;Rhoa;Rhoc;	CBWU93531.5p	CBWU20671.5p	CBWU93531.3p
ENSG00000128272	Y	ATF4	umls:C1134719	Carcinoma, Ductal, Breast	KH.C3.137	ATF4/5	ATF4;Atf4;	CBWU93563.5p	CBWU93563.3p
ENSG00000149091	Y	DGKZ	umls:C0027051	Myocardial Infarction	KH.C14.123	-	DGKI;DGKZ;Dgki;Dgkz;rdgA;	CBWU93736.5p	XABT54176.5p	XABT54176.3p
ENSG00000130522	Y	JUND	umls:C0236736	Cocaine-Related Disorders	KH.C5.610	Jun-like transcription factor	AC162446.2;JUN;JUNB;JUND;Jra;Jun;Junb;	CBWU94505.5p	CBWU31394.5p	CBWU94505.3p	CBWU31394.3p
ENSG00000171223	Y	JUNB	umls:C0151744	Myocardial Ischemia	KH.C5.610	Jun-like transcription factor	AC162446.2;JUN;JUNB;JUND;Jra;Jun;Junb;	CBWU94505.5p	CBWU31394.5p	CBWU94505.3p	CBWU31394.3p
ENSG00000177606	Y	JUN	umls:C1458155	Breast Neoplasms	KH.C5.610	Jun-like transcription factor	AC162446.2;JUN;JUNB;JUND;Jra;Jun;Junb;	CBWU94505.5p	CBWU31394.5p	CBWU94505.3p	CBWU31394.3p
ENSG00000197535	Y	MYO5A	umls:C1859194	Griscelli syndrome type 1	KH.L126.10	-	MYO5A;MYO5B;MYO5C;Myo5a;Myo5b;Myo5c;didum;	CBWU94823.5p	XABT225048.5p
ENSG00000118260	Y	CREB1	umls:C0027051	Myocardial Infarction	KH.C1.26	Ci-CREB1	ATF1;Atf1;CREB1;CREM;Creb1;CrebB-17A;Crem;	CBWU95033.5p	XABT100727.5p	CBWU35880.5p	XABT208346.5p	CBWU95033.3p	XABT100727.3p	CBWU35880.3p	XABT208346.3p
ENSG00000123268	Y	ATF1	umls:C0032460	Polycystic Ovary Syndrome	KH.C1.26	Ci-CREB1	ATF1;Atf1;CREB1;CREM;Creb1;CrebB-17A;Crem;	CBWU95033.5p	XABT100727.5p	CBWU35880.5p	XABT208346.5p	CBWU95033.3p	XABT100727.3p	CBWU35880.3p	XABT208346.3p
ENSG00000131828	Y	PDHA1	umls:C0033578	Prostatic Neoplasms	KH.C12.47	-	PDHA1;PDHA2;Pdha1;Pdha2;l(1)G0334;	CBWU95198.5p	CBWU9365.5p	CBWU5108.5p	CBWU62818.5p	CBWU95198.3p	CBWU9365.3p	CBWU5108.3p	CBWU62818.3p
ENSG00000130826	Y	DKC1	umls:C0265965	Dyskeratosis Congenita	KH.C1.145	dyskerin (nucleolar protein NAP57) (CBF5 homolog)	DKC1;Dkc1;Nop60B;	CBWU95216.5p	XABT172016.5p	CBWU95216.3p
ENSG00000089289	Y	IGBP1	umls:C1458155	Breast Neoplasms	KH.C2.458	-	IGBP1;Igbp1;Igbp1b;Tap42;	CBWU95577.5p	XABT37514.5p	CBWU95577.3p	XABT37514.3p
ENSG00000115310	Y	RTN4	umls:C0036341	Schizophrenia	KH.C10.46	RTN-B1	RTN1;RTN3;RTN4;Rtn1;Rtn3;Rtn4;Rtnl1;	CBWU96140.5p	CBWU15705.5p	XABT74193.5p	CBWU16535.5p	XABT212318.5p	CBWU92716.5p	CBWU23428.5p	CBWU96140.3p	XABT75465.3p	CBWU15705.3p	XABT86087.3p	CBWU16535.3p	XABT212318.3p	CBWU92716.3p
ENSG00000110768	Y	GTF2H1	umls:C0031117	Peripheral Nervous System Diseases	KH.C5.565	-	GTF2H1;Gtf2h1;Tfb1;	CBWU9635.5p	CBWU87295.5p	CBWU9635.3p	CBWU87295.3p
[truncated: 5,658 more rows]
[truncated: 2 more columns]

## Sheet: 3) disease
Human gene	in Lage study	Human Gene Name	Disease ID	Disease name	Ciona orthologous KH locus	Ciona orthologous KH name	Ciona orthologous KH name (from Drosophila/Mouse/Human Orthologs)	full-ORF clone(s)
[truncated: 4,756 more rows]
[truncated: 6 more columns]

[truncated: 2 more sheets: 4) KH ortholog, 5) full-ORF]
